# Supplementary material for: TLR-exosomes exhibit distinct kinetics and effector function
Source: Sci Rep. 2017 Mar 14;7:41623. doi: 10.1038/srep41623 (PMC5349571; doi:10.1038/srep41623)
Supplement: Supplementary Tables [file srep41623-s2.xls]

## Sheet: Supp Table 1- human primers
Supplementary Table 1: List of human primers used in the study
Gene Symbol	mRNA NCBI Accession	Forward Primer (5'-3')	Reverse Primer (5'-3')
IRF1	NM_002198.2	CTCTGAAGCTACAACAGATGAG	GTAGACTCAGCCCAATATCCC
MAVS	NM_001206491.1	CAGGAGCAGGACACAGAAC	AGGAGACAGATGGAGACACAG
TRAF6	NM_004620.3	GAGTCGTGCGGTTGGTG	GCTGGATCCACAGCTGTTTT
IFNA1	NM_024013.2	GAGTGTGGAGACCATCAAGGA	GTATTGCTTTGCGTTGGACA
STAT1	NM_007315.3	TTCAGGAAGACCCAATCCAG	TGCTCTGAATATTCCCCGAC
TNF	NM_000594.3	GAGGCCAAGCCCTGGTATG	CGGGCCGATTGATCTCAGC
CCL3	NM_002983.2	TGCAACCAGTTCTCTGCATC	TGGCTGCTCGTCTCAAAGTA
IL1B	NM_000576.2	AGCTGATGGCCCTAAACAGA	CCTGAAGCCCTTGCTGTAGT
TOLLIP	NM_019009.3	CATGTCTGGTGTTTGTGGTTC	TGTGGGCATTCTCTTTCTGTC
TIRAP	NM_001039661.1	TTAAGGCTGAAAGAGTGTCCG	CTGTTCTCTGCTCCACCTG
Reference Gene
GAPDH	NM_001256799.2	ACATCGCTCAGACACCATG	TGTAGTTGAGGTCAATGAAGGG

## Sheet: Supp Table 2- mouse primers
Supplementary Table 2: List of mouse primers used in the study
Gene Symbol	mRNA NCBI Accession	Forward Primer (5'-3')	Reverse Primer (5'-3')
Cxcl2	NM_009140.2	CCAACCACCAGGCTACAGG	GCGTCACACTCAAGCTCTG
IL12a	NM_001159424.2	CAATCACGCTACCTCCTCTTTT	AGCAGTGCAGGAATAATGTTTC
IL23a	NM_031252.2	AACAACAGCTCGGATTTGGTAT	ATGACCAGGACATTCAGCAGT
Nos2	NM_001313922	GTTCTCAGCCCAACAATACAAGA	GTGGACGGGTCGATGTCAC
Irak3	NM_028679.3	GTTCTACTCCTGTTCCGTCACC	GTCCCGTTGCTCATATAGGGATA
Myd88	NM_010851.2	GACCGTGAGGATATACTGAAGGA	GGCCACCTGTAAAGGCTTCTC
CCL3	NM_011337.2	TGTACCATGACACTCTGCAAC	CAACGATGAATTGGCGTGGAA
IL1B	NM_008361.4	GAAATGCCACCTTTTGACAGTG	TGGATGCTCTCATCAGGACAG
NLRP3	NM_145827.3	ATTACCCGCCCGAGAAAGG	CATGAGTGTGGCTAGATCCAAG
Reference Gene
ActB	NM_007393.5	GGCTGTATTCCCCTCCATCG	CCAGTTGGTAACAATGCCATGT

## Sheet: Supp table 3
Supplementary Table 3-Genes enriched in pIC macrophages w.r.t PBS macrophages
gene	locus	sample_1	sample_2	status	value_1	value_2	log2(fold_change)	p_value	q_value
Lypla1	chr1:4807892-4846735	PBS	pIC	OK	7.53773	25.2735	1.74542	0.11355	0.862506
Tcea1	chr1:4857693-4897909	PBS	pIC	OK	126.471	102.041	-0.309665	0.67645	0.928303
Atp6v1h	chr1:5083172-5162549	PBS	pIC	NOTEST	18.3364	13.849	-0.404932	1	1
Oprk1	chr1:5588492-5606133	PBS	pIC	NOTEST	1.41659	4.2089	1.57102	1	1
Rb1cc1	chr1:6214661-6276104	PBS	pIC	OK	16.351	31.0181	0.923727	0.27495	0.862506
Fam150a	chr1:6359330-6394731	PBS	pIC	NOTEST	3.92499	0	Infinity	1	1
St18	chr1:6487230-6860940	PBS	pIC	OK	30.5666	20.8234	-0.553748	0.50395	0.89333
Pcmtd1	chr1:7088919-7173628	PBS	pIC	OK	24.7363	40.1263	0.69792	0.3898	0.876781
Rrs1	chr1:9545407-9547455	PBS	pIC	OK	7.16792	18.8717	1.3966	0.47385	0.891587
Adhfe1	chr1:9548045-9631092	PBS	pIC	NOTEST	0	2.05482	inf	1	1
3110035E14Rik	chr1:9548045-9631092	PBS	pIC	NOTEST	7.80657	9.42018	0.271065	1	1
1700034P13Rik	chr1:9718621-9771256	PBS	pIC	NOTEST	6.936	6.87072	-0.0136434	1	1
Sgk3	chr1:9798129-9902568	PBS	pIC	NOTEST	10.3304	10.0433	-0.0406609	1	1
Mcmdc2	chr1:9908637-9940954	PBS	pIC	OK	126.569	111.663	-0.180768	0.80285	0.955808
Cspp1	chr1:10038217-10136768	PBS	pIC	NOTEST	9.03664	12.8665	0.509764	1	1
Prex2	chr1:10993464-11303682	PBS	pIC	NOTEST	1.79526	5.26573	1.55244	1	1
A830018L16Rik	chr1:11414104-11975902	PBS	pIC	NOTEST	9.21966	6.9989	-0.397587	1	1
Mir6341	chr1:12425985-12426106	PBS	pIC	NOTEST	0	0	0	1	1
Gm17644	chr1:12667562-12673090	PBS	pIC	OK	3575.19	1582.19	-1.1761	0.1314	0.862506
Sulf1	chr1:12692429-12860372	PBS	pIC	NOTEST	1.1987	0.748888	-0.678649	1	1
Xkr9	chr1:13668770-13701723	PBS	pIC	NOTEST	5.98657	4.30126	-0.47697	1	1
Kcnb2	chr1:15312451-15714214	PBS	pIC	NOTEST	10.9208	0	Infinity	1	1
Terf1	chr1:15805645-15844052	PBS	pIC	OK	19.2649	27.8947	0.534018	0.6689	0.925326
Rdh10	chr1:16105881-16132550	PBS	pIC	NOTEST	17.335	13.1223	-0.401666	1	1
D030040B21Rik	chr1:16657551-16662278	PBS	pIC	OK	15.5252	21.604	0.476686	0.641	0.921393
Tmem70	chr1:16665190-16678275	PBS	pIC	OK	14.974	25.5553	0.77116	0.59315	0.916582
Ly96	chr1:16688455-16709605	PBS	pIC	OK	40.7058	35.3668	-0.202839	0.8904	0.97571
Gdap1	chr1:17145372-17164270	PBS	pIC	OK	13.5158	20.4891	0.600209	0.5276	0.897674
Pi15	chr1:17601900-17630939	PBS	pIC	OK	22.1688	10.5682	-1.06881	0.20505	0.862506
Crispld1	chr1:17676026-17766207	PBS	pIC	NOTEST	2.16068	3.57895	0.728055	1	1
Tfap2d	chr1:19103021-19166332	PBS	pIC	NOTEST	9.60972	0	Infinity	1	1
Tfap2b	chr1:19208913-19238845	PBS	pIC	NOTEST	5.08102	2.93716	-0.790695	1	1
4930486I03Rik	chr1:20057778-20618057	PBS	pIC	NOTEST	0	0	0	1	1
Linc-md1,Mir133b	chr1:20669881-20682958	PBS	pIC	NOTEST	0	0	0	1	1
Mir206	chr1:20669881-20682958	PBS	pIC	NOTEST	0	0	0	1	1
Il17a	chr1:20730904-20734496	PBS	pIC	OK	6.44973	26.5453	2.04114	0.3318	0.862506
Paqr8	chr1:20890621-20938756	PBS	pIC	NOTEST	9.25888	1.07684	-3.10403	1	1
Efhc1	chr1:20951625-20990841	PBS	pIC	NOTEST	9.94374	2.95014	-1.753	1	1
Tmem14a	chr1:21218574-21230167	PBS	pIC	NOTEST	11.1555	2.9085	-1.93942	1	1
Gsta3	chr1:21240584-21265575	PBS	pIC	NOTEST	8.76749	1.38396	-2.66336	1	1
Khdc1a	chr1:21349676-21352199	PBS	pIC	NOTEST	8.93853	0	Infinity	1	1
Khdc1c	chr1:21368330-21369743	PBS	pIC	NOTEST	3.50123	8.93954	1.35234	1	1
Khdc1b	chr1:21383555-21386384	PBS	pIC	OK	6.83693	23.4871	1.78045	0.18025	0.862506
Mir30a	chr1:23272268-23272339	PBS	pIC	NOTEST	0	0	0	1	1
Mir30c-2	chr1:23291700-23291784	PBS	pIC	NOTEST	0	0	0	1	1
B3gat2	chr1:23761925-23922381	PBS	pIC	NOTEST	0	7.15446	inf	1	1
Col9a1	chr1:24177609-24252738	PBS	pIC	NOTEST	5.86842	0.617478	-3.24851	1	1
Lmbrd1	chr1:24678543-24766301	PBS	pIC	OK	38.7475	71.4458	0.882744	0.2352	0.862506
Mir6342	chr1:29421487-29421612	PBS	pIC	NOTEST	0	0	0	1	1
Lgsn	chr1:31141077-31222656	PBS	pIC	OK	21.5534	9.76725	-1.14189	0.5439	0.897794
Pih1d3	chr1:31222838-31224287	PBS	pIC	NOTEST	3.34186	0	Infinity	1	1
Gm4850	chr1:31264846-31268061	PBS	pIC	OK	4.14255	53.0671	3.67923	0.2796	0.862506
Khdrbs2	chr1:32172805-32657738	PBS	pIC	NOTEST	11.7057	0	Infinity	1	1
1700001G17Rik	chr1:33669823-33670712	PBS	pIC	OK	8.7923	68.0301	2.95186	0.2998	0.862506
Rab23	chr1:33719895-33742564	PBS	pIC	OK	19.916	18.0315	-0.143411	0.8911	0.97571
Dst	chr1:33908224-34308662	PBS	pIC	OK	36.1747	46.8182	0.372089	0.67445	0.928303
Mir6896	chr1:33908224-34308662	PBS	pIC	NOTEST	0	0	0	1	1
Imp4	chr1:34439828-34445747	PBS	pIC	OK	5.04702	33.9016	2.74785	0.18505	0.862506
Ptpn18	chr1:34459745-34473779	PBS	pIC	OK	38.7673	25.7986	-0.587551	0.66135	0.923385
Prss39	chr1:34498429-34503062	PBS	pIC	NOTEST	0	0	0	1	1
Cfc1	chr1:34535647-34544311	PBS	pIC	NOTEST	0	0	0	1	1
Amer3	chr1:34579692-34590944	PBS	pIC	NOTEST	0	6.01311	inf	1	1
Arhgef4	chr1:34801721-34812754	PBS	pIC	NOTEST	1.26299	0	Infinity	1	1
Plekhb2	chr1:34849958-34879585	PBS	pIC	NOTEST	12.9471	13.285	0.0371679	1	1
Hs6st1	chr1:36068399-36106446	PBS	pIC	NOTEST	0.773044	0	Infinity	1	1
Arid5a	chr1:36307732-36324029	PBS	pIC	NOTEST	2.64834	2.32864	-0.1856	1	1
Fer1l5	chr1:36372290-36422110	PBS	pIC	NOTEST	0.457244	0.277751	-0.719174	1	1
Cnnm4	chr1:36471596-36508776	PBS	pIC	NOTEST	9.61575	7.73446	-0.314099	1	1
Cnnm3	chr1:36511875-36528237	PBS	pIC	NOTEST	6.08103	6.67711	0.134909	1	1
Cox5b	chr1:36691486-36693388	PBS	pIC	OK	401.46	407.967	0.0231962	0.98115	0.988697
4933424G06Rik	chr1:36714537-36757960	PBS	pIC	NOTEST	0	0	0	1	1
Zap70	chr1:36761797-36782820	PBS	pIC	OK	21.8591	0	Infinity	0.02545	0.73223
Cnga3	chr1:37218277-37263384	PBS	pIC	NOTEST	6.46018	0.496436	-3.7019	1	1
Inpp4a	chr1:37299837-37410740	PBS	pIC	NOTEST	7.7017	4.55919	-0.756402	1	1
Unc50	chr1:37430171-37439124	PBS	pIC	OK	15.703	39.2726	1.32248	0.34105	0.862506
Lipt1	chr1:37872205-37876298	PBS	pIC	OK	42.5268	91.6106	1.10714	0.33405	0.862506
Mrpl30	chr1:37890552-37898333	PBS	pIC	OK	25.3155	37.5391	0.568375	0.77025	0.948357
Eif5b	chr1:37998009-38129662	PBS	pIC	OK	24.6526	27.4852	0.156912	0.85345	0.96426
Nms	chr1:38939148-38950276	PBS	pIC	NOTEST	0	0	0	1	1
Pdcl3	chr1:38987813-38997236	PBS	pIC	OK	13.4348	31.3481	1.2224	0.3705	0.871294
Npas2	chr1:39194271-39363240	PBS	pIC	NOTEST	3.28854	5.10266	0.633803	1	1
Rpl31	chr1:39367850-39478747	PBS	pIC	OK	408.161	297.977	-0.453939	0.6063	0.917847
Cnot11	chr1:39535801-39546877	PBS	pIC	NOTEST	7.86252	15.0163	0.933462	1	1
Map4k4	chr1:39900912-40026310	PBS	pIC	NOTEST	5.55531	10.1496	0.869478	1	1
Il1r2	chr1:40076211-40125226	PBS	pIC	NOTEST	2.00497	5.08735	1.34333	1	1
Il1r1	chr1:40225079-40316177	PBS	pIC	OK	26.711	16.3885	-0.70475	0.45485	0.890475
Il1rl2	chr1:40324626-40365471	PBS	pIC	NOTEST	0	0	0	1	1
Il1rl1	chr1:40429569-40465414	PBS	pIC	NOTEST	8.5604	9.88141	0.207039	1	1
Il18r1	chr1:40465551-40500854	PBS	pIC	OK	34.201	15.715	-1.12189	0.3644	0.871294
Il18rap	chr1:40515361-40551705	PBS	pIC	NOTEST	5.11182	0.278339	-4.19892	1	1
Slc9a4	chr1:40580226-40630731	PBS	pIC	NOTEST	1.28401	2.14815	0.742435	1	1
Slc9a2	chr1:40681711-40768885	PBS	pIC	NOTEST	0	0	0	1	1
Tmem182	chr1:40805600-40855267	PBS	pIC	NOTEST	0	0	0	1	1
Pou3f3	chr1:42697145-42700209	PBS	pIC	NOTEST	16.775	3.05345	-2.4578	1	1
2900092D14Rik	chr1:42700335-42703176	PBS	pIC	NOTEST	18.3386	3.54397	-2.37145	1	1
Dalir	chr1:42750711-42752886	PBS	pIC	NOTEST	4.73063	6.1009	0.366989	1	1
Mrps9	chr1:42851232-42905683	PBS	pIC	NOTEST	8.93541	1.86136	-2.26318	1	1
Gpr45	chr1:42952871-43035449	PBS	pIC	NOTEST	7.75962	0	Infinity	1	1
AI597479	chr1:43098709-43115946	PBS	pIC	NOTEST	7.5296	3.70011	-1.025	1	1
Nck2	chr1:43445750-43570518	PBS	pIC	OK	26.2712	31.5829	0.265661	0.7957	0.955808
1500015O10Rik	chr1:43730601-43742564	PBS	pIC	OK	20.3898	3.20341	-2.67017	0.4244	0.885845
Tpp2	chr1:43934006-44002971	PBS	pIC	NOTEST	5.70239	3.16785	-0.848063	1	1
Bivm	chr1:44119967-44144771	PBS	pIC	NOTEST	7.82419	6.06681	-0.367002	1	1
Ercc5	chr1:44147743-44181260	PBS	pIC	NOTEST	11.0573	5.8649	-0.914826	1	1
Gulp1	chr1:44551670-44796836	PBS	pIC	NOTEST	10.614	8.24324	-0.364683	1	1
Col3a1	chr1:45311537-45349706	PBS	pIC	OK	7.55477	37.4932	2.31117	0.0999	0.862506
Wdr75	chr1:45795500-45823613	PBS	pIC	NOTEST	2.91717	8.60892	1.56126	1	1
Dnah7b	chr1:46066737-46373550	PBS	pIC	NOTEST	7.22039	8.79959	0.28536	1	1
Tmeff2	chr1:50927522-51187270	PBS	pIC	NOTEST	16.8156	12.8883	-0.383734	1	1
Sdpr	chr1:51218385-51333779	PBS	pIC	NOTEST	12.9824	7.00547	-0.890002	1	1
Stat4	chr1:51987147-52107189	PBS	pIC	NOTEST	1.89118	10.0542	2.41045	1	1
Stat1	chr1:52119437-52161865	PBS	pIC	OK	19.7173	44.0671	1.16024	0.18	0.862506
Tmem194b	chr1:52630704-52651919	PBS	pIC	OK	21.3302	37.4818	0.813293	0.3888	0.876781
Hibch	chr1:52845045-52920860	PBS	pIC	NOTEST	7.76092	4.79797	-0.693804	1	1
Mstn	chr1:53061662-53068079	PBS	pIC	NOTEST	3.81573	0.4434	-3.10528	1	1
Ormdl1	chr1:53297094-53310245	PBS	pIC	NOTEST	7.32827	2.5219	-1.53896	1	1
Osgepl1	chr1:53313623-53326342	PBS	pIC	OK	19.7423	36.7392	0.896028	0.4937	0.89333
Mir7681	chr1:53806873-54195034	PBS	pIC	NOTEST	0	0	0	1	1
Ccdc150	chr1:54250682-54368727	PBS	pIC	NOTEST	2.01078	4.39949	1.12958	1	1
Coq10b	chr1:55052769-55072702	PBS	pIC	OK	12.9245	44.238	1.77518	0.1966	0.862506
Hspe1	chr1:55088147-55091317	PBS	pIC	OK	82.3837	124.045	0.590434	0.65385	0.921393
Mob4	chr1:55131244-55154899	PBS	pIC	OK	47.5776	41.8803	-0.18401	0.8202	0.958446
Mars2	chr1:55237176-55240058	PBS	pIC	NOTEST	0	0	0	1	1
Plcl1	chr1:55405945-55754285	PBS	pIC	NOTEST	5.20872	6.99034	0.424432	1	1
9130227L01Rik	chr1:55931240-55972098	PBS	pIC	NOTEST	4.80716	16.3467	1.76574	1	1
1700003I22Rik	chr1:56018977-56020203	PBS	pIC	NOTEST	0	0	0	1	1
9130024F11Rik	chr1:56971468-56975196	PBS	pIC	NOTEST	2.48718	5.21543	1.06828	1	1
1700066M21Rik	chr1:57377619-57385422	PBS	pIC	NOTEST	1.39634	0	Infinity	1	1
9430016H08Rik	chr1:57388243-57415958	PBS	pIC	OK	13.3881	26.7535	0.998772	0.6914	0.93309
Spats2l	chr1:57774860-57948397	PBS	pIC	NOTEST	11.73	9.41947	-0.316488	1	1
Sgol2a	chr1:57985339-58026277	PBS	pIC	NOTEST	18.1984	17.5708	-0.0506302	1	1
Aox1	chr1:58029968-58106410	PBS	pIC	NOTEST	0.575633	2.12745	1.8859	1	1
Aox3	chr1:58113135-58200452	PBS	pIC	NOTEST	3.05106	2.67942	-0.187389	1	1
Aox4	chr1:58210396-58268596	PBS	pIC	NOTEST	2.82306	0	Infinity	1	1
Aox2	chr1:58278325-58379264	PBS	pIC	NOTEST	0.661097	1.63568	1.30696	1	1
Bzw1	chr1:58393135-58406548	PBS	pIC	OK	103.861	78.5242	-0.403445	0.6176	0.919651
Nif3l1	chr1:58447632-58462276	PBS	pIC	NOTEST	12.2507	15.2598	0.316868	1	1
Ndufb3	chr1:58586598-58595948	PBS	pIC	OK	99.1349	175.633	0.825098	0.5418	0.897794
Gm20257	chr1:58652640-58655831	PBS	pIC	NOTEST	3.42021	2.44385	-0.484928	1	1
Cflar	chr1:58711490-58759209	PBS	pIC	OK	177.497	111.209	-0.674522	0.44285	0.890475
Casp8	chr1:58795373-58847503	PBS	pIC	OK	10.7426	25.5265	1.24864	0.33465	0.862506
Stradb	chr1:58973570-58995121	PBS	pIC	NOTEST	2.10489	0	Infinity	1	1
Cdk15	chr1:59256906-59352369	PBS	pIC	NOTEST	0	0	0	1	1
Fzd7	chr1:59482146-59486955	PBS	pIC	NOTEST	3.78518	4.12257	0.123184	1	1
Gm973	chr1:59516263-59634509	PBS	pIC	NOTEST	6.66891	0.79507	-3.0683	1	1
Nop58	chr1:59685005-59711510	PBS	pIC	NOTEST	10.4066	8.02052	-0.375737	1	1
Snord70	chr1:59685005-59711510	PBS	pIC	NOTEST	0	0	0	1	1
Snord11	chr1:59685005-59711510	PBS	pIC	NOTEST	0	0	0	1	1
Bmpr2	chr1:59764278-59878081	PBS	pIC	OK	17.4045	24.9653	0.520467	0.482	0.891587
Fam117b	chr1:59913005-59985348	PBS	pIC	NOTEST	4.2308	3.65311	-0.211807	1	1
Carf	chr1:60076867-60153953	PBS	pIC	OK	36.2735	35.8118	-0.0184821	0.9813	0.988697
Nbeal1	chr1:60180598-60334705	PBS	pIC	NOTEST	7.42212	12.2029	0.717318	1	1
Cyp20a1	chr1:60343371-60387387	PBS	pIC	NOTEST	5.53573	2.40394	-1.20337	1	1
Abi2	chr1:60409618-60481163	PBS	pIC	OK	48.4152	48.6363	0.00657376	0.9921	0.993904
Cd28	chr1:60746387-60773359	PBS	pIC	OK	12.259	19.437	0.664968	0.51045	0.894992
Ctla4	chr1:60909024-60915832	PBS	pIC	NOTEST	1.04075	0	Infinity	1	1
Icos	chr1:60977913-61000321	PBS	pIC	NOTEST	18.2918	8.52826	-1.10088	1	1
9530026F06Rik	chr1:61378431-61395904	PBS	pIC	NOTEST	0	7.99566	inf	1	1
Pard3b	chr1:61638823-62642284	PBS	pIC	NOTEST	1.65538	0.362494	-2.19114	1	1
Nrp2	chr1:62703316-62818692	PBS	pIC	OK	22.0603	23.5567	0.0946829	0.93025	0.978333
Ino80dos	chr1:63114470-63176822	PBS	pIC	NOTEST	8.69271	6.01343	-0.531617	1	1
Eef1b2	chr1:63176830-63180486	PBS	pIC	OK	46.1986	36.1186	-0.355108	0.7424	0.941392
Snora41	chr1:63176830-63180486	PBS	pIC	NOTEST	0	0	0	1	1
Zdbf2	chr1:63182570-63314575	PBS	pIC	NOTEST	10.2789	9.09305	-0.176846	1	1
Adam23	chr1:63445903-63596515	PBS	pIC	OK	22.4832	23.6384	0.0722841	0.9326	0.978333
Fastkd2	chr1:63730624-63753385	PBS	pIC	NOTEST	4.84613	5.84138	0.269476	1	1
Gm13749	chr1:63964726-63968999	PBS	pIC	NOTEST	0	0	0	1	1
Creb1	chr1:64532803-64604548	PBS	pIC	OK	20.786	36.2368	0.801845	0.2869	0.862506
Ccnyl1	chr1:64691344-64725642	PBS	pIC	NOTEST	3.49049	0	Infinity	1	1
Pikfyve	chr1:65186684-65278696	PBS	pIC	OK	11.5109	18.9044	0.715718	0.37725	0.873836
Pth2r	chr1:65311256-65389244	PBS	pIC	NOTEST	1.18395	3.05626	1.36816	1	1
Crygf	chr1:65926521-65928304	PBS	pIC	NOTEST	0	4.94978	inf	1	1
Map2	chr1:66175328-66442583	PBS	pIC	NOTEST	3.56998	3.26565	-0.128547	1	1
Unc80	chr1:66468446-66699148	PBS	pIC	NOTEST	1.80308	1.66474	-0.115167	1	1
Rpe	chr1:66700892-66817595	PBS	pIC	OK	16.439	23.634	0.52374	0.68505	0.930117
Cps1	chr1:67123026-67231267	PBS	pIC	NOTEST	1.96925	1.59165	-0.307128	1	1
Spag16	chr1:69826969-70725132	PBS	pIC	NOTEST	15.7328	4.94393	-1.67004	1	1
Vwc2l	chr1:70725714-70885397	PBS	pIC	NOTEST	1.21088	0	Infinity	1	1
Atic	chr1:71557155-71579403	PBS	pIC	NOTEST	3.63059	0	Infinity	1	1
Apol7d	chr1:71653334-71662843	PBS	pIC	OK	25.0893	6.30136	-1.99334	0.35535	0.869205
Gm8883	chr1:71888111-71891204	PBS	pIC	NOTEST	0	0	0	1	1
Tmem169	chr1:72284372-72302995	PBS	pIC	NOTEST	3.76712	1.27639	-1.56139	1	1
Xrcc5	chr1:72307420-72394953	PBS	pIC	NOTEST	0	0	0	1	1
Smarcal1	chr1:72583250-72636790	PBS	pIC	NOTEST	2.40431	2.31106	-0.0570691	1	1
Rpl37a	chr1:72711259-72713813	PBS	pIC	OK	924.746	864.065	-0.0979175	0.90485	0.976589
Igfbp2	chr1:72824479-72852471	PBS	pIC	NOTEST	0	0	0	1	1
1700027A15Rik	chr1:73016035-73025508	PBS	pIC	NOTEST	0	0	0	1	1
D530049I02Rik	chr1:73391384-73430779	PBS	pIC	OK	26.8897	4.6889	-2.51973	0.369	0.871294
Rufy4	chr1:74125540-74148230	PBS	pIC	NOTEST	8.36787	0	Infinity	1	1
Cxcr2	chr1:74153993-74161246	PBS	pIC	OK	93.5042	59.9893	-0.640327	0.38405	0.876781
Arpc2	chr1:74236549-74268213	PBS	pIC	OK	240.296	378.92	0.657079	0.37145	0.871294
Gpbar1	chr1:74278599-74279589	PBS	pIC	OK	0	76.9662	inf	0.0004	0.0802
Pnkd	chr1:74285033-74353692	PBS	pIC	OK	108.92	88.6741	-0.296682	0.8486	0.962627
Catip	chr1:74362107-74369321	PBS	pIC	NOTEST	0	0	0	1	1
Slc11a1	chr1:74375202-74386051	PBS	pIC	NOTEST	15.3399	0.943781	-4.02269	1	1
Ctdsp1	chr1:74391608-74397285	PBS	pIC	NOTEST	1.00016	2.56654	1.35959	1	1
Mir26b	chr1:74391608-74397285	PBS	pIC	NOTEST	0	0	0	1	1
Vil1	chr1:74409383-74588028	PBS	pIC	NOTEST	1.01976	3.70807	1.86244	1	1
Rqcd1	chr1:74409383-74588028	PBS	pIC	OK	31.2035	33.4237	0.0991619	0.95265	0.98314
Plcd4	chr1:74409383-74588028	PBS	pIC	NOTEST	1.08915	3.93156	1.8519	1	1
Bcs1l	chr1:74588288-74592443	PBS	pIC	NOTEST	12.3866	1.64204	-2.91521	1	1
Stk36	chr1:74601454-74636893	PBS	pIC	NOTEST	0	0.679309	inf	1	1
Ttll4	chr1:74661753-74697973	PBS	pIC	NOTEST	4.1632	4.81017	0.208395	1	1
Cyp27a1	chr1:74713573-74737890	PBS	pIC	NOTEST	0	9.68245	inf	1	1
Wnt6	chr1:74771891-74785319	PBS	pIC	NOTEST	0	0	0	1	1
Wnt10a	chr1:74792018-74804175	PBS	pIC	OK	0	20.5375	inf	0.00775	0.323885
Cdk5r2	chr1:74855028-74857732	PBS	pIC	NOTEST	2.11137	0	Infinity	1	1
Fam134a	chr1:75142785-75147909	PBS	pIC	NOTEST	5.94925	11.9598	1.00741	1	1
Zfand2b	chr1:75168645-75171626	PBS	pIC	NOTEST	7.49269	0	Infinity	1	1
Ankzf1	chr1:75192159-75210778	PBS	pIC	NOTEST	4.09561	13.5206	1.72301	1	1
Stk16	chr1:75210828-75219253	PBS	pIC	NOTEST	10.6397	9.92922	-0.0997095	1	1
Dnajb2	chr1:75236422-75245692	PBS	pIC	NOTEST	1.74041	4.37063	1.32841	1	1
Des	chr1:75360291-75375015	PBS	pIC	OK	31.4336	8.31001	-1.91938	0.1673	0.862506
Speg	chr1:75375296-75432306	PBS	pIC	NOTEST	0.447754	0	Infinity	1	1
Gmppa	chr1:75435942-75443176	PBS	pIC	NOTEST	8.1973	0	Infinity	1	1
Asic4	chr1:75450509-75474340	PBS	pIC	NOTEST	0	0	0	1	1
Tmem198	chr1:75479531-75485693	PBS	pIC	NOTEST	0	0	0	1	1
Inha	chr1:75507076-75510354	PBS	pIC	NOTEST	0	0	0	1	1
Stk11ip	chr1:75521528-75537335	PBS	pIC	NOTEST	3.71615	2.34878	-0.661894	1	1
Slc4a3	chr1:75546265-75559431	PBS	pIC	NOTEST	0	0	0	1	1
Gm17751	chr1:76489132-76502028	PBS	pIC	NOTEST	12.885	7.41299	-0.797559	1	1
Mir6343	chr1:76509559-76509643	PBS	pIC	NOTEST	0	0	0	1	1
Sgpp2	chr1:78310345-78488897	PBS	pIC	OK	15.7659	26.8341	0.76726	0.46445	0.890866
Mogat1	chr1:78511059-78538173	PBS	pIC	NOTEST	10.2757	0	Infinity	1	1
Acsl3,Utp14b	chr1:78657824-78707743	PBS	pIC	NOTEST	8.5757	4.00072	-1.09999	1	1
Kcne4	chr1:78816948-78820025	PBS	pIC	NOTEST	4.2446	0	Infinity	1	1
Mrpl44	chr1:79776017-79781445	PBS	pIC	OK	22.668	0	Infinity	0.00985	0.323885
1700016L21Rik	chr1:80445931-80475660	PBS	pIC	NOTEST	0	0	0	1	1
Nyap2	chr1:81077316-81271651	PBS	pIC	OK	25.6882	12.957	-0.987374	0.29385	0.862506
Mir6344	chr1:82131915-82132019	PBS	pIC	NOTEST	0	0	0	1	1
Rhbdd1	chr1:82316578-82445367	PBS	pIC	NOTEST	2.79771	8.53177	1.6086	1	1
Col4a3	chr1:82586920-82722059	PBS	pIC	NOTEST	11.8917	16.6499	0.485567	1	1
Mff	chr1:82724917-82752389	PBS	pIC	OK	23.4981	29.1711	0.311995	0.7952	0.955789
Agfg1	chr1:82839482-82896275	PBS	pIC	OK	12.5561	18.9996	0.59758	0.62225	0.919651
Ccl20	chr1:83116765-83119167	PBS	pIC	OK	0	29.6737	inf	0.00725	0.323885
Daw1	chr1:83159761-83210572	PBS	pIC	NOTEST	0	0	0	1	1
Mir5126	chr1:84369838-84696221	PBS	pIC	NOTEST	0	0	0	1	1
Fbxo36	chr1:84839840-84900486	PBS	pIC	NOTEST	15.8025	13.1135	-0.269097	1	1
Gm7609	chr1:85199610-85213762	PBS	pIC	OK	247.334	168.577	-0.553051	0.4593	0.890866
Sp140	chr1:85576898-85645036	PBS	pIC	OK	32.3452	63.3547	0.969901	0.4307	0.887402
Sp100	chr1:85650049-85709448	PBS	pIC	OK	61.9033	61.3069	-0.0139673	0.9849	0.990302
Mir8096	chr1:85751947-85752074	PBS	pIC	NOTEST	0	0	0	1	1
9930111H07Rik	chr1:85775270-85784694	PBS	pIC	OK	0	21.2558	inf	0.0078	0.323885
Cab39	chr1:85793446-85851577	PBS	pIC	NOTEST	13.9987	3.16044	-2.1471	1	1
Itm2c	chr1:85894509-85908698	PBS	pIC	OK	26.3106	23.078	-0.189126	0.8766	0.971757
4933407L21Rik	chr1:85928482-85931756	PBS	pIC	NOTEST	2.17902	15.3002	2.8118	1	1
Spata3	chr1:86021941-86029958	PBS	pIC	OK	22.7755	0	inf	0.0049	0.323885
2810459M11Rik	chr1:86045862-86055456	PBS	pIC	NOTEST	4.44049	2.88322	-0.623037	1	1
Psmd1	chr1:86064618-86139295	PBS	pIC	OK	15.2005	28.2681	0.895062	0.4293	0.886687
Armc9	chr1:86154779-86278284	PBS	pIC	NOTEST	4.779	4.92956	0.0447503	1	1
B3gnt7	chr1:86303220-86307305	PBS	pIC	NOTEST	0	0.743905	inf	1	1
C130036L24Rik	chr1:86359573-86367964	PBS	pIC	NOTEST	0	3.50882	inf	1	1
1700019O17Rik	chr1:86426328-86428049	PBS	pIC	NOTEST	0	0	0	1	1
Ptma	chr1:86526735-86530698	PBS	pIC	OK	606.31	527.634	-0.200519	0.7883	0.952851
Cops7b	chr1:86587099-86606500	PBS	pIC	NOTEST	15.7467	17.6205	0.162203	1	1
Dis3l2	chr1:86703803-87050097	PBS	pIC	NOTEST	3.87564	1.21002	-1.6794	1	1
Akp3	chr1:87125007-87127912	PBS	pIC	NOTEST	0	0	0	1	1
Prss56	chr1:87183492-87188404	PBS	pIC	NOTEST	2.63456	0	Infinity	1	1
Chrnd	chr1:87190596-87200070	PBS	pIC	NOTEST	0	0	0	1	1
Chrng	chr1:87205810-87211835	PBS	pIC	NOTEST	2.13391	7.63925	1.83994	1	1
Eif4e2	chr1:87213913-87240488	PBS	pIC	OK	48.6396	28.9469	-0.748722	0.5573	0.901107
Efhd1	chr1:87264363-87310791	PBS	pIC	NOTEST	6.67248	1.45539	-2.19682	1	1
Gigyf2	chr1:87326997-87450810	PBS	pIC	NOTEST	10.4054	1.04173	-3.32028	1	1
3110079O15Rik	chr1:87470263-87475459	PBS	pIC	NOTEST	0	0	0	1	1
Neu2	chr1:87574026-87597840	PBS	pIC	NOTEST	1.61533	13.7004	3.08431	1	1
Inpp5d	chr1:87620311-87720510	PBS	pIC	NOTEST	6.06788	2.30904	-1.3939	1	1
Atg16l1	chr1:87756010-87792428	PBS	pIC	NOTEST	10.392	0	Infinity	1	1
Scarna6	chr1:87756010-87792428	PBS	pIC	NOTEST	0	0	0	1	1
Sag	chr1:87803679-87845157	PBS	pIC	NOTEST	0	2.46938	inf	1	1
Dgkd	chr1:87853286-87944489	PBS	pIC	NOTEST	0	2.02895	inf	1	1
Ugt1a1,Ugt1a10,Ugt1a2,Ugt1a5,Ugt1a6a,Ugt1a6b,Ugt1a7c,Ugt1a9	chr1:88055410-88220002	PBS	pIC	OK	59.853	19.8393	-1.59306	0.0849	0.862506
Mroh2a	chr1:88227019-88277579	PBS	pIC	NOTEST	2.91079	2.46792	-0.238115	1	1
Trpm8	chr1:88306711-88388851	PBS	pIC	NOTEST	2.36032	0.47738	-2.30577	1	1
Spp2	chr1:88407018-88426438	PBS	pIC	NOTEST	0	0	0	1	1
Gm19589	chr1:88551516-88562166	PBS	pIC	NOTEST	1.1081	0	Infinity	1	1
Platr5	chr1:88754889-88755733	PBS	pIC	NOTEST	0	0	0	1	1
1700067G17Rik	chr1:89016112-89022210	PBS	pIC	NOTEST	8.61431	0	Infinity	1	1
Sh3bp4	chr1:89070461-89153793	PBS	pIC	OK	4.00047	20.4511	2.35394	0.2323	0.862506
Agap1	chr1:89454810-89895282	PBS	pIC	NOTEST	5.30608	5.7173	0.107688	1	1
Ackr3	chr1:90203979-90215722	PBS	pIC	NOTEST	5.16997	14.1386	1.45141	1	1
Cops8	chr1:90603424-90613341	PBS	pIC	OK	19.5985	15.6681	-0.322911	0.8257	0.959205
Mlph	chr1:90915099-90951142	PBS	pIC	NOTEST	0.638515	5.92802	3.21476	1	1
Prlh	chr1:90953107-90954012	PBS	pIC	NOTEST	0	0	0	1	1
Lrrfip1	chr1:90998726-91128944	PBS	pIC	OK	18.8939	23.4319	0.310553	0.80925	0.956903
Rbm44	chr1:91145102-91170795	PBS	pIC	NOTEST	2.42324	1.9931	-0.281927	1	1
Ramp1	chr1:91179821-91225196	PBS	pIC	OK	30.0956	7.28903	-2.04575	0.1275	0.862506
Ube2f	chr1:91250318-91286025	PBS	pIC	OK	38.4856	85.6829	1.15469	0.3175	0.862506
Scly	chr1:91298337-91321080	PBS	pIC	NOTEST	3.08771	8.31798	1.42969	1	1
Espnl	chr1:91322074-91348303	PBS	pIC	NOTEST	0.644159	0.785913	0.286952	1	1
Klhl30	chr1:91351072-91362404	PBS	pIC	NOTEST	0.989521	7.87369	2.99224	1	1
Fam132b	chr1:91366429-91374217	PBS	pIC	NOTEST	0.922666	0	Infinity	1	1
Traf3ip1	chr1:91494667-91529307	PBS	pIC	OK	22.5453	10.0772	-1.16174	0.4218	0.885664
Asb1	chr1:91540564-91559590	PBS	pIC	NOTEST	7.25002	0	Infinity	1	1
Twist2	chr1:91801476-91848027	PBS	pIC	NOTEST	3.60478	0	Infinity	1	1
Olfr1413	chr1:92573124-92574206	PBS	pIC	NOTEST	0	0	0	1	1
Olfr1412	chr1:92588331-92589297	PBS	pIC	NOTEST	0	0	0	1	1
Olfr1411	chr1:92596520-92597492	PBS	pIC	NOTEST	0	0	0	1	1
Olfr1410	chr1:92607838-92608807	PBS	pIC	NOTEST	0	0	0	1	1
Olfr12	chr1:92619880-92621001	PBS	pIC	NOTEST	0	0	0	1	1
Gpc1	chr1:92831685-92860196	PBS	pIC	NOTEST	4.09427	8.08663	0.981931	1	1
Mir149	chr1:92831685-92860196	PBS	pIC	NOTEST	0	0	0	1	1
Dusp28	chr1:92906988-92908620	PBS	pIC	NOTEST	2.94138	0	Infinity	1	1
Rnpepl1	chr1:92910824-92920585	PBS	pIC	NOTEST	3.91593	0	Infinity	1	1
Capn10	chr1:92933542-92950590	PBS	pIC	NOTEST	0	4.93677	inf	1	1
Gpr35	chr1:92973118-92986391	PBS	pIC	OK	23.2854	10.2223	-1.1877	0.26495	0.862506
Aqp12	chr1:93006333-93012269	PBS	pIC	NOTEST	0	0	0	1	1
Agxt	chr1:93135239-93145421	PBS	pIC	NOTEST	0	0	0	1	1
Mir6901,Sned1	chr1:93235896-93296448	PBS	pIC	NOTEST	0	0	0	1	1
Ppp1r7	chr1:93343644-93367618	PBS	pIC	NOTEST	6.30699	12.386	0.973689	1	1
Mir6902	chr1:93343644-93367618	PBS	pIC	NOTEST	0	0	0	1	1
Mir6345	chr1:93343644-93367618	PBS	pIC	NOTEST	0	0	0	1	1
Ano7	chr1:93373895-93404304	PBS	pIC	NOTEST	5.38426	0	Infinity	1	1
2016-09-02	chr1:93478992-93509732	PBS	pIC	OK	52.5476	61.1589	0.218938	0.77615	0.948357
Farp2	chr1:93512103-93635727	PBS	pIC	NOTEST	1.45456	0	Infinity	1	1
Bok	chr1:93685693-93695762	PBS	pIC	OK	6.13424	34.1099	2.47523	0.29005	0.862506
Atg4b	chr1:93755032-93789529	PBS	pIC	NOTEST	5.1636	8.98732	0.799513	1	1
Ing5	chr1:93803964-93822100	PBS	pIC	OK	21.3145	10.6941	-0.995023	0.36035	0.871294
D2hgdh	chr1:93825239-93852174	PBS	pIC	NOTEST	0.876122	7.1149	3.02164	1	1
Gal3st2	chr1:93861343-93876494	PBS	pIC	NOTEST	2.4927	0	Infinity	1	1
Gm9994	chr1:93918436-93941239	PBS	pIC	NOTEST	0	0	0	1	1
Gm6086	chr1:93990508-94011539	PBS	pIC	NOTEST	9.33229	8.41934	-0.148524	1	1
Neu4	chr1:94020492-94028330	PBS	pIC	NOTEST	2.55082	5.11647	1.00419	1	1
4930440C22Rik	chr1:94797441-94802472	PBS	pIC	OK	5.81312	18.8015	1.69346	0.419	0.885476
Fam174a	chr1:95313627-95335284	PBS	pIC	OK	38.2231	12.4582	-1.61735	0.21355	0.862506
Panct2	chr1:96818783-96881234	PBS	pIC	NOTEST	2.04032	0.860704	-1.2452	1	1
Gin1	chr1:97770178-97792971	PBS	pIC	NOTEST	2.07312	3.49962	0.755397	1	1
1810006J02Rik	chr1:98131466-98144655	PBS	pIC	OK	24.1435	0.870975	-4.79286	0.2476	0.862506
Slco6d1	chr1:98421123-98509380	PBS	pIC	NOTEST	0.995831	4.32633	2.11917	1	1
Cntnap5b	chr1:99772764-100485942	PBS	pIC	OK	16.3265	22.9097	0.488746	0.6304	0.921122
Gm20268	chr1:101155767-101175202	PBS	pIC	OK	28.7981	5.95605	-2.27355	0.31725	0.862506
Cdh20	chr1:104768818-104995481	PBS	pIC	NOTEST	3.97954	0.835577	-2.25176	1	1
2310035C23Rik	chr1:105663860-105755131	PBS	pIC	NOTEST	17.1522	10.207	-0.748839	1	1
Tnfrsf11a	chr1:105780722-105847981	PBS	pIC	OK	21.9261	15.0681	-0.541156	0.52015	0.897674
Zcchc2	chr1:105990405-106034079	PBS	pIC	NOTEST	0	0.297675	inf	1	1
Phlpp1	chr1:106171868-106394245	PBS	pIC	NOTEST	3.38332	0.949135	-1.83376	1	1
Serpinb5	chr1:106861179-106883348	PBS	pIC	NOTEST	0	0	0	1	1
Serpinb12	chr1:106934448-106957080	PBS	pIC	NOTEST	2.13407	2.81259	0.398294	1	1
Serpinb13	chr1:106980983-107001195	PBS	pIC	NOTEST	0	0	0	1	1
Serpinb11	chr1:107362313-107380475	PBS	pIC	NOTEST	1.52194	3.91131	1.36174	1	1
Serpinb7	chr1:107422688-107452689	PBS	pIC	NOTEST	0	3.93887	inf	1	1
Serpinb2	chr1:107511422-107525600	PBS	pIC	NOTEST	0	0.803001	inf	1	1
Serpinb10	chr1:107529002-107549271	PBS	pIC	NOTEST	11.3333	9.57811	-0.242755	1	1
Serpinb8	chr1:107590005-107608978	PBS	pIC	NOTEST	13.4813	16.1176	0.257673	1	1
D830032E09Rik	chr1:107917258-107950947	PBS	pIC	OK	40.6227	46.2983	0.188671	0.8403	0.962627
Cdh7	chr1:109983736-110139001	PBS	pIC	NOTEST	5.6162	5.06202	-0.149881	1	1
Cntnap5a	chr1:115685136-116580674	PBS	pIC	NOTEST	1.83403	1.923	0.0683404	1	1
Nifk	chr1:118321842-118333831	PBS	pIC	OK	3.89782	27.2668	2.80641	0.20125	0.862506
Clasp1	chr1:118389057-118609462	PBS	pIC	NOTEST	14.8084	6.85974	-1.11019	1	1
Tfcp2l1	chr1:118627944-118685168	PBS	pIC	NOTEST	3.40009	0.122638	-4.7931	1	1
Mir6346	chr1:118834060-119053619	PBS	pIC	NOTEST	0	0	0	1	1
Tmem185b	chr1:119526153-119528983	PBS	pIC	NOTEST	11.5956	11.0967	-0.0634379	1	1
Sctr	chr1:120006979-120063532	PBS	pIC	NOTEST	0	0	0	1	1
3110009E18Rik	chr1:120121186-120188189	PBS	pIC	NOTEST	0	13.9995	inf	1	1
C1ql2	chr1:120340581-120343174	PBS	pIC	NOTEST	0	0	0	1	1
En1	chr1:120602486-120607991	PBS	pIC	NOTEST	0	0	0	1	1
Celrr	chr1:121087404-121120975	PBS	pIC	NOTEST	1.73267	0	Infinity	1	1
Ccdc93	chr1:121431066-121506460	PBS	pIC	NOTEST	0.52573	0.173717	-1.59759	1	1
Slc35f5	chr1:125561015-125595684	PBS	pIC	OK	33.749	22.1489	-0.607612	0.59275	0.916494
Gpr39	chr1:125676995-125912214	PBS	pIC	NOTEST	0	0	0	1	1
Mgat5	chr1:127204985-127482972	PBS	pIC	NOTEST	4.02372	0	Infinity	1	1
Acmsd	chr1:127729412-127774054	PBS	pIC	NOTEST	0	1.32525	inf	1	1
Ccnt2	chr1:127774163-127804837	PBS	pIC	OK	11.1805	27.2731	1.2865	0.2268	0.862506
Rab3gap1	chr1:127868772-127943876	PBS	pIC	NOTEST	9.08601	5.90671	-0.621291	1	1
R3hdm1	chr1:128103305-128237735	PBS	pIC	NOTEST	4.19546	7.39521	0.817761	1	1
Mir128-1	chr1:128103305-128237735	PBS	pIC	NOTEST	0	0	0	1	1
Ubxn4	chr1:128244180-128279377	PBS	pIC	OK	40.932	19.9604	-1.03609	0.27875	0.862506
Thsd7b	chr1:129273303-130219278	PBS	pIC	NOTEST	0.436151	0.537042	0.300208	1	1
Yod1	chr1:130689042-130729253	PBS	pIC	OK	70.0762	50.3579	-0.476706	0.5964	0.917027
AA986860	chr1:130731975-130744622	PBS	pIC	NOTEST	0.973934	7.41348	2.92826	1	1
Fcamr	chr1:130800901-130814740	PBS	pIC	NOTEST	0	0	0	1	1
Pigr	chr1:130826683-130852249	PBS	pIC	OK	19.3072	13.9961	-0.464114	0.7069	0.935221
Fcmr	chr1:130865776-130880790	PBS	pIC	NOTEST	8.75569	0	Infinity	1	1
Il10	chr1:131019844-131024970	PBS	pIC	NOTEST	0	0	0	1	1
Eif2d	chr1:131153206-131173471	PBS	pIC	NOTEST	10.1477	16.4679	0.698507	1	1
Fam72a	chr1:131527988-131539872	PBS	pIC	OK	51.4805	18.0846	-1.50926	0.27705	0.862506
Avpr1b	chr1:131599113-131612000	PBS	pIC	NOTEST	4.59812	4.76369	0.0510349	1	1
Ctse	chr1:131638313-131675507	PBS	pIC	NOTEST	13.1509	1.38294	-3.24936	1	1
Rab7b	chr1:131688694-131713464	PBS	pIC	NOTEST	1.20768	5.20524	2.10773	1	1
Slc26a9	chr1:131744021-131770405	PBS	pIC	NOTEST	9.37676	0	Infinity	1	1
Pm20d1	chr1:131797394-131818115	PBS	pIC	NOTEST	6.86174	9.22805	0.427451	1	1
Slc41a1	chr1:131828011-131848864	PBS	pIC	NOTEST	5.53719	12.8	1.20892	1	1
Rab29	chr1:131867276-131872889	PBS	pIC	OK	41.1877	80.4578	0.96602	0.4624	0.890866
Nucks1	chr1:131910457-131936321	PBS	pIC	OK	49.1448	52.7904	0.103235	0.8872	0.975039
Slc45a3	chr1:131962914-131982972	PBS	pIC	NOTEST	0	0	0	1	1
Elk4	chr1:132007604-132025684	PBS	pIC	OK	29.7005	26.7707	-0.149833	0.8686	0.969375
Lemd1	chr1:132191435-132257382	PBS	pIC	NOTEST	0	0	0	1	1
Mir135b	chr1:132191435-132257382	PBS	pIC	NOTEST	0	0	0	1	1
Klhdc8a	chr1:132298625-132307357	PBS	pIC	NOTEST	0	3.16125	inf	1	1
Nuak2	chr1:132316124-132333488	PBS	pIC	OK	21.7258	8.15409	-1.41381	0.3171	0.862506
Dstyk	chr1:132417452-132466959	PBS	pIC	NOTEST	10.0691	6.53696	-0.623247	1	1
Rbbp5	chr1:132477366-132505665	PBS	pIC	NOTEST	4.36838	3.34808	-0.383766	1	1
Tmem81	chr1:132506229-132508639	PBS	pIC	NOTEST	11.4382	1.86132	-2.61946	1	1
Gm10538	chr1:132564689-132741797	PBS	pIC	NOTEST	0	0	0	1	1
Lrrn2	chr1:132880354-132940005	PBS	pIC	NOTEST	0	0	0	1	1
Pik3c2b	chr1:133046011-133108688	PBS	pIC	NOTEST	15.9455	5.65719	-1.495	1	1
Ppp1r15b	chr1:133131165-133139800	PBS	pIC	NOTEST	7.16989	13.7406	0.938425	1	1
Plekha6	chr1:133246096-133303435	PBS	pIC	NOTEST	0.400899	0	inf	1	1
Golt1a	chr1:133309822-133323026	PBS	pIC	NOTEST	0	0	0	1	1
Kiss1	chr1:133327211-133329722	PBS	pIC	NOTEST	0	0	0	1	1
Ren1,Ren2	chr1:133350565-133360323	PBS	pIC	NOTEST	0	0	0	1	1
Etnk2	chr1:133363571-133380319	PBS	pIC	NOTEST	3.24155	0.985741	-1.7174	1	1
Fmod	chr1:134037514-134048277	PBS	pIC	NOTEST	2.76849	2.85721	0.0455081	1	1
Chit1	chr1:134111241-134151540	PBS	pIC	NOTEST	0	3.27284	inf	1	1
Chil1	chr1:134182403-134190031	PBS	pIC	NOTEST	0	0	0	1	1
Mybph	chr1:134193447-134235457	PBS	pIC	NOTEST	0	0	0	1	1
Myog	chr1:134290003-134292548	PBS	pIC	NOTEST	0	0	0	1	1
4933406M09Rik	chr1:134385939-134390983	PBS	pIC	NOTEST	0	0	0	1	1
Cyb5r1	chr1:134405989-134411738	PBS	pIC	NOTEST	7.28511	3.50674	-1.05482	1	1
Adipor1	chr1:134415377-134433350	PBS	pIC	OK	31.4345	41.1557	0.388743	0.67015	0.926011
Klhl12	chr1:134455554-134490873	PBS	pIC	NOTEST	4.45055	15.342	1.78543	1	1
Rabif	chr1:134494659-134507884	PBS	pIC	OK	12.8886	25.1885	0.966667	0.49645	0.89333
Kdm5b	chr1:134560177-134632878	PBS	pIC	NOTEST	12.1169	6.94424	-0.80313	1	1
Syt2	chr1:134646680-134749417	PBS	pIC	NOTEST	0	2.28648	inf	1	1
Ube2t	chr1:134962564-134974179	PBS	pIC	NOTEST	3.71514	2.42775	-0.613799	1	1
Ptpn7	chr1:135132724-135145320	PBS	pIC	OK	41.847	32.3262	-0.372421	0.71305	0.936518
Arl8a	chr1:135146833-135156268	PBS	pIC	NOTEST	4.76675	1.56986	-1.60237	1	1
Lmod1	chr1:135324812-135368065	PBS	pIC	NOTEST	3.96438	0	Infinity	1	1
Csrp1	chr1:135729196-135752229	PBS	pIC	OK	17.5543	44.428	1.33965	0.3161	0.862506
Phlda3	chr1:135766084-135769134	PBS	pIC	NOTEST	6.46041	10.028	0.634334	1	1
Tnni1	chr1:135799420-135810989	PBS	pIC	NOTEST	3.59238	6.30656	0.811913	1	1
Lad1	chr1:135818597-135833341	PBS	pIC	NOTEST	2.73208	3.26321	0.256292	1	1
Tnnt2	chr1:135836333-135852268	PBS	pIC	NOTEST	0	0	0	1	1
Tmem9	chr1:136008218-136035030	PBS	pIC	NOTEST	0	1.1832	inf	1	1
Ascl5	chr1:136050803-136051370	PBS	pIC	NOTEST	0	0	0	1	1
Cacna1s	chr1:136052900-136119822	PBS	pIC	NOTEST	0	1.40066	inf	1	1
Kif21b	chr1:136131400-136178014	PBS	pIC	NOTEST	1.02361	0.209935	-2.28565	1	1
Ddx59	chr1:136411915-136440220	PBS	pIC	NOTEST	1.54803	7.76636	2.3268	1	1
Kif14	chr1:136467847-136530819	PBS	pIC	NOTEST	11.6706	9.68912	-0.268436	1	1
Zfp281	chr1:136624900-136630391	PBS	pIC	OK	42.6898	38.9254	-0.133178	0.86245	0.966209
Gm19705	chr1:136683395-136690805	PBS	pIC	OK	43.0026	0	Infinity	0.0615	0.862506
Platr22	chr1:136696210-136725728	PBS	pIC	OK	33.1116	25.2694	-0.389945	0.7821	0.950132
Mir181a-1	chr1:137966454-137966541	PBS	pIC	NOTEST	0	0	0	1	1
Mir181b-1	chr1:137966638-137966718	PBS	pIC	NOTEST	0	0	0	1	1
Atp6v1g3	chr1:138273737-138289462	PBS	pIC	NOTEST	0	0.716068	inf	1	1
Dennd1b	chr1:138963708-139176042	PBS	pIC	OK	26.3306	41.2755	0.648546	0.3522	0.867699
4930596I21Rik	chr1:138963708-139176042	PBS	pIC	NOTEST	0	0	0	1	1
4933436E23Rik	chr1:139379451-139402852	PBS	pIC	NOTEST	0	0	0	1	1
Zbtb41	chr1:139422382-139453007	PBS	pIC	NOTEST	5.5694	0.318998	-4.1259	1	1
Aspm	chr1:139454772-139494088	PBS	pIC	OK	21.8332	32.7763	0.58613	0.4736	0.891587
F13b	chr1:139501706-139523756	PBS	pIC	NOTEST	3.77108	0	Infinity	1	1
Kcnt2	chr1:140246256-140656402	PBS	pIC	NOTEST	3.7377	2.51804	-0.569847	1	1
B3galt2	chr1:143607498-143702684	PBS	pIC	OK	43.3751	24.4507	-0.82699	0.28575	0.862506
Glrx2	chr1:143739348-143749678	PBS	pIC	OK	125.341	117.116	-0.0979217	0.8858	0.974931
Uchl5	chr1:143777277-143807466	PBS	pIC	NOTEST	17.6666	5.55654	-1.66877	1	1
Brinp3	chr1:146495665-146902472	PBS	pIC	OK	6.72098	23.5625	1.80975	0.16725	0.862506
Ptgs2	chr1:150100123-150108012	PBS	pIC	NOTEST	1.38582	0	Infinity	1	1
Pdc	chr1:150319416-150346771	PBS	pIC	OK	17.9633	60.5321	1.75265	0.18845	0.862506
Tpr	chr1:150361310-150466165	PBS	pIC	NOTEST	16.6178	17.1714	0.0472768	1	1
C730036E19Rik	chr1:151138033-151144095	PBS	pIC	NOTEST	2.68937	13.9427	2.37417	1	1
Ivns1abp	chr1:151344497-151364445	PBS	pIC	OK	48.1414	50.1435	0.0587824	0.94745	0.982042
Trmt1l	chr1:151428647-151458183	PBS	pIC	NOTEST	9.73642	17.6342	0.856917	1	1
Mir7682	chr1:151428647-151458183	PBS	pIC	NOTEST	0	0	0	1	1
Fam129a	chr1:151571372-151719347	PBS	pIC	NOTEST	6.86529	6.71192	-0.0325934	1	1
Edem3	chr1:151755373-151822328	PBS	pIC	NOTEST	0.335633	2.09817	2.64417	1	1
Colgalt2	chr1:152399866-152510695	PBS	pIC	NOTEST	3.18233	1.63423	-0.961472	1	1
Apobec4	chr1:152750550-152757544	PBS	pIC	NOTEST	18.5305	11.7059	-0.662665	1	1
Arpc5	chr1:152766541-152775580	PBS	pIC	OK	130.094	219.193	0.752642	0.30575	0.862506
Ncf2	chr1:152807889-152836990	PBS	pIC	OK	44.4176	85.4095	0.943267	0.3184	0.862506
Nmnat2	chr1:152955100-153119261	PBS	pIC	NOTEST	6.34364	5.30094	-0.259063	1	1
Shcbp1l	chr1:153425208-153452574	PBS	pIC	NOTEST	6.56941	10.6773	0.700705	1	1
Rgs8	chr1:153653036-153697665	PBS	pIC	NOTEST	0.397252	11.7079	4.88128	1	1
Rgs16	chr1:153740352-153745468	PBS	pIC	NOTEST	1.26785	0	Infinity	1	1
Rnasel	chr1:153749425-153764221	PBS	pIC	OK	27.6588	9.97575	-1.47124	0.17365	0.862506
Teddm1b	chr1:153874344-153876871	PBS	pIC	OK	26.7422	17.0144	-0.652362	0.506	0.89333
Teddm1a	chr1:153891645-153893060	PBS	pIC	OK	0	30.9105	inf	0.00045	0.0824914
Glul,Mir8114	chr1:153899925-153909723	PBS	pIC	NOTEST	17.0679	7.16445	-1.25236	1	1
Zfp648	chr1:154201186-154205674	PBS	pIC	NOTEST	0	1.44785	inf	1	1
4930532M18Rik	chr1:154241520-154270416	PBS	pIC	OK	72.1722	20.8005	-1.79483	0.39825	0.876781
Stx6	chr1:155158702-155203517	PBS	pIC	OK	14.8805	40.2764	1.43651	0.277	0.862506
Acbd6	chr1:155558119-155687233	PBS	pIC	NOTEST	0	17.4839	inf	1	1
Tor1aip2	chr1:156004598-156068859	PBS	pIC	OK	36.1193	19.9581	-0.8558	0.371	0.871294
Nphs2	chr1:156310734-156328035	PBS	pIC	NOTEST	0.602242	0	Infinity	1	1
Abl2	chr1:156558786-156649619	PBS	pIC	NOTEST	6.6421	1.77528	-1.9036	1	1
Angptl1	chr1:156804165-156939626	PBS	pIC	NOTEST	4.20041	7.8742	0.906603	1	1
2810025M15Rik	chr1:157135182-157420236	PBS	pIC	OK	34.5957	3.04103	-3.50796	0.48565	0.891587
BC026585	chr1:157458581-157488733	PBS	pIC	NOTEST	5.77202	1.72332	-1.74388	1	1
Sec16b	chr1:157506795-157568424	PBS	pIC	NOTEST	1.30065	1.98162	0.607453	1	1
Astn1	chr1:158362303-158691786	PBS	pIC	NOTEST	1.27296	0	Infinity	1	1
Mir488	chr1:158362303-158691786	PBS	pIC	NOTEST	0	0	0	1	1
Rfwd2	chr1:159232325-159347580	PBS	pIC	OK	15.2833	23.1788	0.600848	0.49675	0.89333
Scarna3a	chr1:159232325-159347580	PBS	pIC	NOTEST	0	0	0	1	1
Tnr	chr1:159523768-159924922	PBS	pIC	NOTEST	1.00319	1.22918	0.293102	1	1
4930523C07Rik	chr1:160044379-160078586	PBS	pIC	NOTEST	6.80582	11.6267	0.772601	1	1
Mrps14	chr1:160195259-160201186	PBS	pIC	OK	49.7876	25.2455	-0.979762	0.3259	0.862506
Rc3h1	chr1:160906410-160974976	PBS	pIC	NOTEST	12.7059	16.2164	0.351962	1	1
Serpinc1	chr1:160978605-161003014	PBS	pIC	NOTEST	12.0002	7.67293	-0.645209	1	1
Gas5	chr1:161035165-161038537	PBS	pIC	NOTEST	11.3184	12.4942	0.142588	1	1
Snord47	chr1:161035165-161038537	PBS	pIC	NOTEST	0	0	0	1	1
Cenpl	chr1:161070766-161086724	PBS	pIC	NOTEST	4.73182	14.2703	1.59255	1	1
Ankrd45	chr1:161142711-161170507	PBS	pIC	NOTEST	12.9942	14.3897	0.147166	1	1
Tnfsf4	chr1:161395437-161418206	PBS	pIC	NOTEST	7.70749	0	Infinity	1	1
Tnfsf18	chr1:161494656-161505290	PBS	pIC	NOTEST	4.90202	6.10088	0.315639	1	1
Pigc	chr1:161942088-161979636	PBS	pIC	NOTEST	9.31172	14.7187	0.660535	1	1
2810442N19Rik	chr1:161987301-162478034	PBS	pIC	OK	7.7319	27.3644	1.82341	0.5679	0.903726
Dnm3os	chr1:161987301-162478034	PBS	pIC	NOTEST	13.4363	12.8315	-0.0664493	1	1
Vamp4	chr1:162570827-162599078	PBS	pIC	OK	21.2726	9.49754	-1.16337	0.416	0.884086
Myoc	chr1:162639149-162658219	PBS	pIC	NOTEST	0	1.79657	inf	1	1
Kifap3	chr1:163779582-163917107	PBS	pIC	NOTEST	5.67329	10.7149	0.917364	1	1
Scyl3	chr1:163929099-163994781	PBS	pIC	OK	16.8871	27.5762	0.7075	0.46185	0.890866
Mettl18	chr1:163994944-163997244	PBS	pIC	NOTEST	5.75247	0	Infinity	1	1
Sele	chr1:164048233-164057677	PBS	pIC	NOTEST	4.90844	1.811	-1.43848	1	1
Sell	chr1:164062075-164080785	PBS	pIC	OK	20.9144	12.5975	-0.731361	0.57705	0.907206
Selp	chr1:164115263-164220277	PBS	pIC	NOTEST	3.52905	1.08833	-1.69716	1	1
F5	chr1:164115263-164220277	PBS	pIC	NOTEST	4.55313	5.77087	0.341929	1	1
Slc19a2	chr1:164249045-164265385	PBS	pIC	NOTEST	18.6655	12.7074	-0.554713	1	1
Ccdc181	chr1:164275597-164287847	PBS	pIC	NOTEST	4.583	8.61762	0.910996	1	1
Nme7	chr1:164307671-164458355	PBS	pIC	OK	39.7896	26.7688	-0.571842	0.5797	0.908046
Dpt	chr1:164796731-164824266	PBS	pIC	NOTEST	1.69488	0	Infinity	1	1
Gm20743	chr1:164863120-164871438	PBS	pIC	NOTEST	11.1162	0	Infinity	1	1
Gpr161	chr1:165295765-165321851	PBS	pIC	NOTEST	0	0	0	1	1
Mpc2	chr1:165461207-165481214	PBS	pIC	OK	58.7652	22.3546	-1.39439	0.5005	0.89333
Adcy10	chr1:165485182-165576773	PBS	pIC	NOTEST	4.2686	3.46131	-0.302445	1	1
Creg1	chr1:165763779-165775304	PBS	pIC	OK	11.1737	21.1205	0.918534	0.5012	0.89333
Cd247	chr1:165788680-166002634	PBS	pIC	NOTEST	3.4894	0	Infinity	1	1
Gpa33	chr1:166130459-166166510	PBS	pIC	NOTEST	0	0.883872	inf	1	1
Ildr2	chr1:166254138-166316832	PBS	pIC	NOTEST	11.3052	0	Infinity	1	1
Tada1	chr1:166379166-166409828	PBS	pIC	OK	2.11436	25.7693	3.60735	0.2529	0.862506
Fam78b	chr1:167001416-167091302	PBS	pIC	NOTEST	1.36428	11.7798	3.11011	1	1
Mir6347	chr1:167290124-167290225	PBS	pIC	NOTEST	0	0	0	1	1
Tmco1	chr1:167308669-167333978	PBS	pIC	NOTEST	16.5409	8.28764	-0.997	1	1
Aldh9a1	chr1:167349990-167368530	PBS	pIC	NOTEST	9.59128	6.43844	-0.575011	1	1
Rxrg	chr1:167598361-167639623	PBS	pIC	NOTEST	4.89959	0	Infinity	1	1
Lmx1a	chr1:167689557-167848733	PBS	pIC	NOTEST	7.88641	3.69164	-1.09511	1	1
Mir6348	chr1:168490642-168490762	PBS	pIC	NOTEST	0	0	0	1	1
Rgs5	chr1:169655500-169693526	PBS	pIC	OK	59.3726	76.4722	0.365137	0.7088	0.935221
1700084C01Rik	chr1:169928938-169934653	PBS	pIC	NOTEST	2.6787	0	Infinity	1	1
3110045C21Rik	chr1:169969408-170088944	PBS	pIC	OK	4.77189	26.7505	2.48693	0.3248	0.862506
Sh2d1b2	chr1:170232870-170251587	PBS	pIC	NOTEST	0	0	0	1	1
Sh2d1b1	chr1:170277323-170285662	PBS	pIC	NOTEST	0	0	0	1	1
1700015E13Rik	chr1:170308860-170312125	PBS	pIC	NOTEST	0	6.29591	inf	1	1
Olfml2b	chr1:170644531-170682789	PBS	pIC	NOTEST	0	5.92565	inf	1	1
Fcgr4	chr1:171018925-171029761	PBS	pIC	NOTEST	0	12.3282	inf	1	1
Cfap126	chr1:171121660-171126967	PBS	pIC	NOTEST	0	0	0	1	1
Mpz	chr1:171150712-171161123	PBS	pIC	NOTEST	1.65743	0	Infinity	1	1
Nr1i3	chr1:171213969-171226379	PBS	pIC	NOTEST	10.3045	0	Infinity	1	1
Apoa2	chr1:171213969-171226379	PBS	pIC	NOTEST	0	0	0	1	1
Adamts4	chr1:171250421-171259922	PBS	pIC	NOTEST	0.808464	3.39014	2.06809	1	1
B4galt3	chr1:171270327-171276895	PBS	pIC	NOTEST	7.73253	1.93226	-2.00065	1	1
Dedd	chr1:171329144-171345645	PBS	pIC	OK	17.3769	27.5469	0.66472	0.5884	0.91378
Pfdn2	chr1:171345698-171358170	PBS	pIC	OK	195.786	318.419	0.701648	0.53165	0.897674
Pvrl4	chr1:171370172-171388287	PBS	pIC	NOTEST	4.4888	8.41754	0.907069	1	1
Arhgap30	chr1:171388959-171410239	PBS	pIC	OK	20.6789	28.0417	0.439418	0.66455	0.923385
Usf1	chr1:171411312-171418759	PBS	pIC	NOTEST	13.4082	4.49597	-1.57641	1	1
Tstd1	chr1:171419032-171420352	PBS	pIC	NOTEST	0	4.67179	inf	1	1
F11r	chr1:171437560-171464593	PBS	pIC	NOTEST	6.69636	4.86368	-0.46133	1	1
Alyref2	chr1:171503477-171504750	PBS	pIC	OK	18.1676	33.1302	0.86678	0.6558	0.921572
Cd244	chr1:171559192-171585316	PBS	pIC	NOTEST	17.0346	5.44633	-1.64511	1	1
Cd48	chr1:171682054-171705257	PBS	pIC	OK	40.2009	27.1933	-0.563976	0.68795	0.931003
Slamf1	chr1:171767131-171801184	PBS	pIC	NOTEST	3.879	11.5961	1.57988	1	1
Cd84	chr1:171839696-171890718	PBS	pIC	OK	43.1125	20.8806	-1.04595	0.25405	0.862506
Slamf6	chr1:171917536-171943868	PBS	pIC	OK	34.3922	18.6579	-0.882292	0.4184	0.885082
Copa	chr1:172066012-172122332	PBS	pIC	OK	10.075	31.6938	1.65342	0.14535	0.862506
Pex19	chr1:172126754-172136497	PBS	pIC	NOTEST	17.7653	13.1208	-0.43721	1	1
Dcaf8	chr1:172148014-172196393	PBS	pIC	NOTEST	9.78778	9.88487	0.0142407	1	1
Igsf8	chr1:172312406-172319835	PBS	pIC	NOTEST	3.48814	9.30565	1.41565	1	1
Kcnj10	chr1:172341209-172374085	PBS	pIC	NOTEST	0.368613	15.2452	5.37011	1	1
Pigm	chr1:172376530-172384099	PBS	pIC	NOTEST	15.6153	16.2271	0.0554502	1	1
Slamf9	chr1:172475359-172478409	PBS	pIC	NOTEST	7.60436	0	Infinity	1	1
Igsf9	chr1:172482212-172498877	PBS	pIC	NOTEST	0.745962	0	Infinity	1	1
Tagln2	chr1:172500245-172507375	PBS	pIC	OK	88.9224	97.8543	0.138088	0.8855	0.97484
Cfap45	chr1:172521129-172550806	PBS	pIC	NOTEST	4.27349	9.69792	1.18226	1	1
Vsig8	chr1:172555937-172563717	PBS	pIC	NOTEST	3.51431	2.12326	-0.726956	1	1
Crp	chr1:172698055-172699966	PBS	pIC	NOTEST	5.12917	2.10275	-1.28645	1	1
Olfr16	chr1:172956767-172957817	PBS	pIC	OK	49.4988	44.6129	-0.149934	0.90295	0.976589
Olfr218	chr1:173203357-173204299	PBS	pIC	NOTEST	0	0	0	1	1
Olfr1404	chr1:173215606-173216640	PBS	pIC	NOTEST	5.79241	13.1753	1.1856	1	1
Olfr418	chr1:173270146-173271137	PBS	pIC	OK	23.8949	13.7155	-0.800893	0.68175	0.929878
Aim2	chr1:173420603-173466036	PBS	pIC	NOTEST	8.73495	4.51441	-0.95226	1	1
Pyhin1	chr1:173630858-173647928	PBS	pIC	OK	14.117	26.0399	0.883287	0.42185	0.885664
Pydc3	chr1:173673679-173698392	PBS	pIC	NOTEST	4.43642	16.8345	1.92395	1	1
Olfr433	chr1:174041932-174042936	PBS	pIC	NOTEST	0	12.8689	inf	1	1
Olfr432	chr1:174050374-174051313	PBS	pIC	OK	14.179	45.5803	1.68466	0.3422	0.862677
Olfr430	chr1:174069299-174070253	PBS	pIC	NOTEST	2.69227	0	Infinity	1	1
Olfr429	chr1:174089037-174089980	PBS	pIC	NOTEST	0	2.01525	inf	1	1
Olfr426	chr1:174099459-174100410	PBS	pIC	NOTEST	16.3704	16.485	0.0100701	1	1
Olfr424	chr1:174136745-174137693	PBS	pIC	OK	51.6555	30.183	-0.775188	0.56435	0.90238
Olfr421-ps1	chr1:174151480-174152530	PBS	pIC	NOTEST	0	0	0	1	1
Olfr420	chr1:174158721-174159767	PBS	pIC	OK	16.8543	33.1843	0.977382	0.5607	0.901245
Spta1	chr1:174172775-174248449	PBS	pIC	OK	15.4456	20.5905	0.414785	0.63355	0.921393
Mptx1	chr1:174330517-174332877	PBS	pIC	OK	3.9378	50.3059	3.67527	0.2794	0.862506
Olfr417	chr1:174368918-174369848	PBS	pIC	NOTEST	0	0	0	1	1
Olfr248	chr1:174391045-174392055	PBS	pIC	NOTEST	0	0	0	1	1
Olfr414	chr1:174430429-174431384	PBS	pIC	NOTEST	13.8064	0	Infinity	1	1
Olfr220	chr1:174448624-174449602	PBS	pIC	NOTEST	10.9094	0	Infinity	1	1
Fmn2	chr1:174501824-174822729	PBS	pIC	OK	19.786	7.6343	-1.37391	0.2137	0.862506
Kmo	chr1:175632192-175660853	PBS	pIC	NOTEST	8.19395	3.30392	-1.31038	1	1
Wdr64	chr1:175698592-175815733	PBS	pIC	NOTEST	4.99177	0.921093	-2.43813	1	1
Exo1	chr1:175880777-175911396	PBS	pIC	NOTEST	2.09463	5.2218	1.31785	1	1
Becn2	chr1:175920328-175922225	PBS	pIC	OK	3.17238	32.1487	3.34112	0.1961	0.862506
Sdccag8	chr1:176814659-177020432	PBS	pIC	NOTEST	14.3085	1.94098	-2.88201	1	1
Zbtb18	chr1:177444660-177450764	PBS	pIC	NOTEST	8.00018	5.60797	-0.512554	1	1
1700016C15Rik	chr1:177729813-177753305	PBS	pIC	NOTEST	0	0	0	1	1
Gm16432	chr1:177991434-178048291	PBS	pIC	NOTEST	5.48174	13.1504	1.2624	1	1
Desi2	chr1:178187416-178252597	PBS	pIC	NOTEST	8.74799	0.575253	-3.92668	1	1
Cox20	chr1:178319152-178322693	PBS	pIC	OK	20.7057	76.4466	1.88442	0.37345	0.872562
Efcab2	chr1:178405880-178483249	PBS	pIC	OK	10.0015	22.1843	1.14932	0.41695	0.884794
Kif26b	chr1:178529124-178932857	PBS	pIC	NOTEST	0.627592	0.371613	-0.756026	1	1
Cnst	chr1:179546528-179627473	PBS	pIC	NOTEST	3.21802	0.828647	-1.95734	1	1
Sccpdh	chr1:179668230-179687184	PBS	pIC	NOTEST	4.51161	8.89801	0.97984	1	1
Cdc42bpa	chr1:179961088-180196020	PBS	pIC	NOTEST	2.18907	0.719006	-1.60624	1	1
Itpkb	chr1:180326968-180423659	PBS	pIC	NOTEST	2.21546	0.896273	-1.3056	1	1
Mir6904,Parp1	chr1:180568974-180601254	PBS	pIC	NOTEST	4.50106	12.7494	1.50209	1	1
Lin9	chr1:180641149-180690687	PBS	pIC	NOTEST	7.32447	13.7397	0.907551	1	1
Acbd3	chr1:180726042-180754204	PBS	pIC	OK	8.29882	22.6006	1.44538	0.29115	0.862506
Sde2	chr1:180851150-180868114	PBS	pIC	NOTEST	7.91061	0.473049	-4.06373	1	1
Lefty2	chr1:180893118-180899102	PBS	pIC	NOTEST	3.93477	7.05205	0.841764	1	1
Pycr2	chr1:180904273-180908088	PBS	pIC	NOTEST	12.0292	17.3758	0.530534	1	1
Lefty1	chr1:180935038-180938401	PBS	pIC	NOTEST	0	0	0	1	1
Tmem63a	chr1:180942517-180975104	PBS	pIC	NOTEST	1.99581	9.43583	2.24118	1	1
9130409I23Rik	chr1:181051236-181060667	PBS	pIC	NOTEST	6.05094	2.52235	-1.26239	1	1
Cnih4	chr1:181150930-181168994	PBS	pIC	NOTEST	10.0822	15.3728	0.608575	1	1
Cnih3	chr1:181352627-181460641	PBS	pIC	NOTEST	10.6998	3.47864	-1.62099	1	1
Srp9	chr1:182124736-182132415	PBS	pIC	OK	22.0554	84.6007	1.93954	0.1655	0.862506
1700047M11Rik	chr1:182300833-182303289	PBS	pIC	NOTEST	0	0	0	1	1
Trp53bp2	chr1:182409166-182462436	PBS	pIC	NOTEST	2.47364	1.52496	-0.697866	1	1
Capn8	chr1:182565006-182632352	PBS	pIC	NOTEST	1.0425	2.05367	0.978155	1	1
Susd4	chr1:182764905-182895654	PBS	pIC	NOTEST	10.3171	9.25572	-0.156619	1	1
Tlr5	chr1:182954787-182976044	PBS	pIC	NOTEST	1.96549	0	Infinity	1	1
Aida	chr1:183297059-183324501	PBS	pIC	OK	42.9459	39.575	-0.117929	0.8869	0.974931
Taf1a	chr1:183388884-183410206	PBS	pIC	OK	19.1889	2.95537	-2.69886	0.08225	0.862506
Hhipl2	chr1:183418469-183437053	PBS	pIC	NOTEST	0	5.12754	inf	1	1
Dusp10	chr1:184034460-184075636	PBS	pIC	NOTEST	10.5675	5.24768	-1.00988	1	1
4930488B22Rik	chr1:184712496-184718989	PBS	pIC	NOTEST	0	0	0	1	1
Rab3gap2	chr1:185204167-185329401	PBS	pIC	NOTEST	3.13311	1.45535	-1.10623	1	1
Mir664,Snora36b	chr1:185204167-185329401	PBS	pIC	NOTEST	0	0	0	1	1
Mir194-1	chr1:185204167-185329401	PBS	pIC	NOTEST	0	0	0	1	1
Mir215	chr1:185204167-185329401	PBS	pIC	NOTEST	0	0	0	1	1
Bpnt1	chr1:185332158-185357769	PBS	pIC	OK	109.455	59.4692	-0.880126	0.29585	0.862506
Eprs	chr1:185363094-185428355	PBS	pIC	OK	23.7674	24.1754	0.0245557	0.98255	0.988907
Slc30a10	chr1:185447115-185468761	PBS	pIC	NOTEST	4.45918	0	Infinity	1	1
5033404E19Rik	chr1:185497305-185498014	PBS	pIC	OK	25.6607	0	Infinity	0.0647	0.862506
Mir297c	chr1:185537335-185988795	PBS	pIC	NOTEST	0	0	0	1	1
D1Pas1	chr1:186967415-186970627	PBS	pIC	NOTEST	0	0	0	1	1
1700007P06Rik	chr1:187048406-187215446	PBS	pIC	NOTEST	7.00506	4.07397	-0.781962	1	1
Gpatch2	chr1:187215510-187351429	PBS	pIC	OK	34.6723	41.9837	0.276047	0.7446	0.941392
Esrrg	chr1:187609005-188214884	PBS	pIC	NOTEST	2.12738	0	Infinity	1	1
Ush2a	chr1:188262837-188965039	PBS	pIC	NOTEST	1.50057	2.40844	0.682595	1	1
Ptpn14	chr1:189728267-189876693	PBS	pIC	NOTEST	1.45233	0	Infinity	1	1
Angel2	chr1:190925107-190946491	PBS	pIC	OK	18.9914	10.9415	-0.795533	0.5376	0.897674
A230020J21Rik	chr1:191005831-191029781	PBS	pIC	OK	96.5389	79.7938	-0.274834	0.8281	0.960544
Spata45	chr1:191036821-191042941	PBS	pIC	OK	30.8214	0	Infinity	0.09355	0.862506
Nsl1	chr1:191063020-191084558	PBS	pIC	OK	594.786	300.181	-0.986536	0.14645	0.862506
Batf3	chr1:191098413-191108943	PBS	pIC	OK	34.1452	44.8999	0.395028	0.83485	0.962627
Tmem206	chr1:191325964-191397041	PBS	pIC	OK	132.157	63.7843	-1.05098	0.1291	0.862506
Ints7	chr1:191575635-191623690	PBS	pIC	OK	22.8968	22.5666	-0.0209616	0.9836	0.989305
Lpgat1	chr1:191718023-191784257	PBS	pIC	NOTEST	9.26134	12.6349	0.448118	1	1
Nek2	chr1:191821472-191833049	PBS	pIC	NOTEST	0.956016	0	Infinity	1	1
Slc30a1	chr1:191894071-191913247	PBS	pIC	NOTEST	1.649	0.285875	-2.52813	1	1
Rd3	chr1:191977369-191988282	PBS	pIC	NOTEST	0	0	0	1	1
Gm10516	chr1:192098545-192151025	PBS	pIC	NOTEST	18.7167	16.3813	-0.192272	1	1
Kcnh1	chr1:192190776-192510159	PBS	pIC	NOTEST	1.24819	2.02301	0.696668	1	1
1700065J18Rik	chr1:192841704-192842739	PBS	pIC	NOTEST	0	0	0	1	1
Gm15867	chr1:192844487-192856855	PBS	pIC	NOTEST	0	4.56772	inf	1	1
Irf6	chr1:193153111-193172035	PBS	pIC	NOTEST	2.73421	1.77632	-0.622231	1	1
A130010J15Rik	chr1:193173468-193201546	PBS	pIC	OK	33.7897	59.9946	0.828247	0.3234	0.862506
Lamb3	chr1:193301993-193343878	PBS	pIC	NOTEST	0.924784	0.547606	-0.755979	1	1
Plxna2	chr1:194619828-194816868	PBS	pIC	NOTEST	2.15177	6.77457	1.65461	1	1
Cd34	chr1:194938820-194976959	PBS	pIC	OK	5.75077	18.9538	1.72066	0.5084	0.893915
A330023F24Rik,Mir29b-2,Mir29c	chr1:195017398-195037908	PBS	pIC	NOTEST	7.58191	3.45615	-1.1334	1	1
Xkr4	chr1:3214481-3671498	PBS	pIC	NOTEST	5.65343	15.0682	1.4143	1	1
Rp1	chr1:4290845-4409241	PBS	pIC	OK	15.78	25.2038	0.675544	0.50205	0.89333
Sox17	chr1:4490927-4497354	PBS	pIC	NOTEST	4.75792	6.33599	0.41324	1	1
Mrpl15	chr1:4773199-4785726	PBS	pIC	OK	18.8622	38.8861	1.04375	0.41875	0.885476
Rgs20	chr1:4909575-5070285	PBS	pIC	NOTEST	3.27893	6.26881	0.934967	1	1
Npbwr1	chr1:5913706-5917398	PBS	pIC	NOTEST	2.52587	0.338009	-2.90164	1	1
Sntg1	chr1:8359738-9299877	PBS	pIC	NOTEST	2.94438	3.07432	0.0623059	1	1
2610203C22Rik	chr1:9548045-9631092	PBS	pIC	NOTEST	1.32836	0	Infinity	1	1
Mybl1	chr1:9667410-9700209	PBS	pIC	NOTEST	3.86754	6.34495	0.714191	1	1
Vcpip1	chr1:9718621-9771256	PBS	pIC	OK	18.9438	37.5779	0.988154	0.1581	0.862506
Snhg6	chr1:9942024-9944118	PBS	pIC	OK	44.1451	71.0696	0.686978	0.7588	0.945044
Snord87	chr1:9942024-9944118	PBS	pIC	NOTEST	0	0	0	1	1
Tcf24	chr1:9960162-9967485	PBS	pIC	NOTEST	8.27547	0.720198	-3.52238	1	1
Ppp1r42	chr1:9968621-10009136	PBS	pIC	NOTEST	0	4.57289	inf	1	1
Cops5	chr1:10024599-10038159	PBS	pIC	OK	29.7862	5.77933	-2.36567	0.17285	0.862506
Arfgef1	chr1:10137506-10232670	PBS	pIC	NOTEST	2.23953	4.91186	1.13307	1	1
Cpa6	chr1:10324718-10865874	PBS	pIC	NOTEST	1.6283	5.53825	1.76606	1	1
Mir467e	chr1:10324718-10865874	PBS	pIC	NOTEST	0	0	0	1	1
Slco5a1	chr1:12866549-12991135	PBS	pIC	NOTEST	9.65706	1.21061	-2.99585	1	1
Prdm14	chr1:13113427-13127163	PBS	pIC	OK	2.38712	27.531	3.52771	0.19435	0.862506
Ncoa2	chr1:13139104-13374083	PBS	pIC	NOTEST	4.11278	6.24719	0.603095	1	1
Tram1	chr1:13564692-13589910	PBS	pIC	OK	54.6582	69.07	0.337621	0.68485	0.930117
Lactb2	chr1:13625899-13660509	PBS	pIC	NOTEST	3.53269	2.43131	-0.539033	1	1
Gm5523	chr1:13785684-13786929	PBS	pIC	NOTEST	6.59865	5.79682	-0.18691	1	1
Eya1	chr1:14168957-14310199	PBS	pIC	NOTEST	0.913775	2.32815	1.34927	1	1
Msc	chr1:14753345-14755966	PBS	pIC	OK	26.2093	11.321	-1.21107	0.5439	0.897794
Trpa1	chr1:14872647-14918862	PBS	pIC	NOTEST	1.06196	0	inf	1	1
Sbspon	chr1:15853861-15892722	PBS	pIC	NOTEST	1.47061	0	inf	1	1
4930444P10Rik	chr1:16065978-16093325	PBS	pIC	NOTEST	9.28777	1.06865	-3.11954	1	1
Rpl7	chr1:16101295-16104433	PBS	pIC	OK	983.95	701.002	-0.489167	0.5151	0.896815
Stau2	chr1:16228809-16519302	PBS	pIC	NOTEST	6.6087	2.21265	-1.57859	1	1
Ube2w	chr1:16540787-16619338	PBS	pIC	OK	11.6446	20.8796	0.842435	0.44155	0.890475
Tceb1	chr1:16642764-16656865	PBS	pIC	OK	45.3411	63.968	0.496531	0.6826	0.929878
Jph1	chr1:16994939-17097889	PBS	pIC	OK	12.2606	20.7198	0.756983	0.4461	0.890475
Gm16070	chr1:17676026-17766207	PBS	pIC	NOTEST	1.86796	6.99702	1.90528	1	1
Crisp4	chr1:18115190-18137051	PBS	pIC	NOTEST	5.25605	7.33031	0.479895	1	1
Defb44-ps	chr1:18210052-18223564	PBS	pIC	NOTEST	0	0	0	1	1
Defb18	chr1:18236472-18237443	PBS	pIC	NOTEST	0	0	0	1	1
Defb41,Gm15386	chr1:18250977-18265138	PBS	pIC	NOTEST	0	0	0	1	1
Pkhd1	chr1:20057778-20618057	PBS	pIC	OK	12.3269	23.1677	0.910308	0.25585	0.862506
Il17f	chr1:20777145-20784270	PBS	pIC	NOTEST	9.75364	7.8664	-0.310236	1	1
Mcm3	chr1:20803013-20820213	PBS	pIC	NOTEST	13.7422	2.70391	-2.34549	1	1
6720483E21Rik	chr1:20888649-20890473	PBS	pIC	NOTEST	0	0	0	1	1
Tram2	chr1:21001396-21079225	PBS	pIC	NOTEST	0	1.64174	inf	1	1
Gm4956	chr1:21285245-21298312	PBS	pIC	NOTEST	9.3743	8.72057	-0.104289	1	1
Kcnq5	chr1:21398402-21961942	PBS	pIC	NOTEST	3.4123	4.31005	0.336962	1	1
Rims1	chr1:22288421-22432843	PBS	pIC	NOTEST	0	3.13397	inf	1	1
Rims1	chr1:22468190-22805724	PBS	pIC	NOTEST	0	15.5541	inf	1	1
4933415F23Rik	chr1:23100473-23102253	PBS	pIC	NOTEST	4.09702	3.8987	-0.0715829	1	1
Ogfrl1	chr1:23366423-23383175	PBS	pIC	OK	20.4679	15.8771	-0.366417	0.66505	0.923385
Smap1	chr1:23761925-23922381	PBS	pIC	NOTEST	9.80716	0	inf	1	1
Sdhaf4	chr1:23995938-24005640	PBS	pIC	OK	51.5172	44.7253	-0.203962	0.90135	0.976589
Fam135a	chr1:24010757-24100341	PBS	pIC	NOTEST	1.98285	2.06893	0.06131	1	1
Col19a1	chr1:24257682-24587437	PBS	pIC	NOTEST	12.0615	8.92229	-0.434926	1	1
Adgrb3	chr1:25067475-25829707	PBS	pIC	NOTEST	6.24963	11.3111	0.855898	1	1
Gm20172	chr1:25067475-25829707	PBS	pIC	NOTEST	2.32103	8.29315	1.83716	1	1
4931408C20Rik	chr1:26681800-26687460	PBS	pIC	NOTEST	0	0	0	1	1
Gm597	chr1:28776121-28780252	PBS	pIC	NOTEST	17.4508	4.59297	-1.92579	1	1
Phf3	chr1:30802341-30863256	PBS	pIC	NOTEST	3.66349	6.29582	0.781176	1	1
Gm13363,Ptp4a1	chr1:30940302-30949755	PBS	pIC	OK	143.237	119.72	-0.258749	0.7251	0.939827
4931428L18Rik	chr1:31141077-31222656	PBS	pIC	NOTEST	2.06703	5.7748	1.48221	1	1
Gm9839	chr1:32172805-32657738	PBS	pIC	NOTEST	4.67319	5.82742	0.318452	1	1
Gm5415	chr1:32172805-32657738	PBS	pIC	NOTEST	14.5893	12.0429	-0.276724	1	1
Prim2	chr1:33453807-33669794	PBS	pIC	NOTEST	3.92549	6.11457	0.639378	1	1
Bag2	chr1:33745483-33757750	PBS	pIC	NOTEST	4.46125	0	inf	1	1
Zfp451	chr1:33761540-33814595	PBS	pIC	OK	53.711	22.076	-1.28274	0.22465	0.862506
Gm15455	chr1:33835898-33838914	PBS	pIC	OK	18.1397	30.672	0.75777	0.51155	0.894992
Bend6	chr1:33852051-33907621	PBS	pIC	NOTEST	2.44302	7.43635	1.60593	1	1
Mir5103	chr1:34433120-34433199	PBS	pIC	NOTEST	0	0	0	1	1
Ccdc115	chr1:34436669-34439672	PBS	pIC	OK	14.8804	27.9334	0.908581	0.50085	0.89333
Prss40	chr1:34552330-34560943	PBS	pIC	NOTEST	2.2516	2.74145	0.28399	1	1
AA619741	chr1:34633534-34636210	PBS	pIC	NOTEST	5.7613	7.23518	0.328633	1	1
Fam168b	chr1:34813217-34843050	PBS	pIC	NOTEST	5.34211	8.76088	0.713665	1	1
Uggt1	chr1:36140027-36244302	PBS	pIC	NOTEST	5.34842	1.61003	-1.73202	1	1
Mir6897	chr1:36140027-36244302	PBS	pIC	NOTEST	0	0	0	1	1
Neurl3	chr1:36264601-36273425	PBS	pIC	NOTEST	2.99448	9.60141	1.68094	1	1
Kansl3	chr1:36335729-36369181	PBS	pIC	NOTEST	3.14654	13.9099	2.14427	1	1
Mir6898	chr1:36335729-36369181	PBS	pIC	NOTEST	0	0	0	1	1
Lman2l	chr1:36423185-36445239	PBS	pIC	NOTEST	0	0.977675	inf	1	1
Ankrd23	chr1:36530533-36535729	PBS	pIC	NOTEST	0	1.93917	inf	1	1
Ankrd39	chr1:36538172-36547201	PBS	pIC	NOTEST	11.2054	0	inf	1	1
Sema4c	chr1:36548638-36558381	PBS	pIC	NOTEST	1.56474	0	inf	1	1
Fam178b	chr1:36562695-36683183	PBS	pIC	NOTEST	4.15924	5.2978	0.349074	1	1
Actr1b	chr1:36699201-36709925	PBS	pIC	NOTEST	0	0	0	1	1
Tmem131	chr1:36792188-36939527	PBS	pIC	NOTEST	1.06872	2.41334	1.17515	1	1
Coa5	chr1:37417084-37430103	PBS	pIC	NOTEST	8.69624	4.16894	-1.06071	1	1
Mgat4a	chr1:37439339-37541016	PBS	pIC	NOTEST	10.2097	6.45462	-0.661534	1	1
4930594C11Rik	chr1:37439339-37541016	PBS	pIC	OK	30.0866	22.5186	-0.418005	0.72055	0.939146
2010300C02Rik	chr1:37611675-37719811	PBS	pIC	NOTEST	4.36786	7.34339	0.749519	1	1
Tsga10	chr1:37754571-37865298	PBS	pIC	OK	50.9861	30.062	-0.762162	0.4517	0.890475
Mitd1	chr1:37878889-37890411	PBS	pIC	OK	28.7567	24.0933	-0.255264	0.8739	0.971347
Lyg2	chr1:37905922-37916493	PBS	pIC	NOTEST	1.61208	0	inf	1	1
Lyg1	chr1:37946737-37957759	PBS	pIC	NOTEST	14.6269	0	inf	1	1
Txndc9	chr1:37983866-37997208	PBS	pIC	OK	11.0128	30.4604	1.46775	0.1268	0.862506
Rev1	chr1:37998009-38129662	PBS	pIC	NOTEST	6.29142	6.83439	0.119427	1	1
Aff3	chr1:38175990-38627244	PBS	pIC	NOTEST	17.1795	4.21256	-2.02792	1	1
Lonrf2	chr1:38794508-38821215	PBS	pIC	NOTEST	15.3056	9.16164	-0.740383	1	1
Chst10	chr1:38863872-38898160	PBS	pIC	NOTEST	3.21842	0	inf	1	1
Mir6349	chr1:39186895-39186992	PBS	pIC	NOTEST	0	0	0	1	1
Tbc1d8	chr1:39367850-39478747	PBS	pIC	OK	6.2866	38.4997	2.6145	0.28265	0.862506
Snord89	chr1:39548746-39548840	PBS	pIC	NOTEST	0	0	0	1	1
Rnf149	chr1:39551295-39577347	PBS	pIC	OK	33.4971	42.2945	0.336432	0.74955	0.941989
Creg2	chr1:39618405-39651182	PBS	pIC	NOTEST	0.31427	0	inf	1	1
Rfx8	chr1:39665300-39720989	PBS	pIC	NOTEST	0	0	0	1	1
Gm3646	chr1:39804140-39805332	PBS	pIC	NOTEST	0	0	0	1	1
1700066B17Rik	chr1:39842427-39847330	PBS	pIC	NOTEST	0	0	0	1	1
Gm16894	chr1:40076211-40125226	PBS	pIC	OK	26.5901	19.5773	-0.441712	0.838	0.962627
Mfsd9	chr1:40772039-40790657	PBS	pIC	NOTEST	3.62954	0	inf	1	1
4930448I06Rik	chr1:41167559-41181252	PBS	pIC	NOTEST	0	0	0	1	1
Pantr1	chr1:42648199-42694825	PBS	pIC	NOTEST	0	0	0	1	1
Pantr2	chr1:42707062-42713454	PBS	pIC	NOTEST	0	0	0	1	1
Tgfbrap1	chr1:43047268-43098622	PBS	pIC	NOTEST	2.42263	10.1181	2.0623	1	1
Fhl2	chr1:43123070-43196761	PBS	pIC	NOTEST	3.16251	0	inf	1	1
Uxs1	chr1:43750230-43827708	PBS	pIC	NOTEST	8.28365	3.35444	-1.3042	1	1
Mettl21c	chr1:44009407-44020006	PBS	pIC	NOTEST	4.50003	5.83424	0.374612	1	1
Tex30	chr1:44086616-44102388	PBS	pIC	OK	22.6038	7.65266	-1.56253	0.45205	0.890475
Kdelc1	chr1:44106545-44118773	PBS	pIC	NOTEST	10.9451	10.6849	-0.0347072	1	1
Mettl21e	chr1:44204069-44218931	PBS	pIC	NOTEST	2.03711	0.356762	-2.51349	1	1
4930521E06Rik	chr1:44551670-44796836	PBS	pIC	NOTEST	0	6.59782	inf	1	1
Col5a2	chr1:45374330-45503282	PBS	pIC	NOTEST	4.26772	1.82055	-1.22909	1	1
Slc40a1	chr1:45908069-45925594	PBS	pIC	NOTEST	5.64989	0	inf	1	1
Stk-ps2	chr1:46020414-46030437	PBS	pIC	NOTEST	6.56112	4.62352	-0.504949	1	1
Slc39a10	chr1:46807543-46853509	PBS	pIC	OK	29.116	31.544	0.115551	0.88665	0.974931
Mir6350	chr1:47467020-47467125	PBS	pIC	NOTEST	0	0	0	1	1
9330175M20Rik	chr1:51218385-51333779	PBS	pIC	NOTEST	3.87561	0.445248	-3.12174	1	1
Nabp1	chr1:51469487-51478399	PBS	pIC	OK	23.3187	14.1182	-0.723928	0.5306	0.897674
Myo1b	chr1:51749757-51915978	PBS	pIC	OK	22.3533	43.2696	0.952864	0.31815	0.862506
Gls	chr1:52163449-52233232	PBS	pIC	OK	22.7266	43.9136	0.950286	0.2802	0.862506
Nab1	chr1:52455848-52500448	PBS	pIC	OK	34.2588	30.6756	-0.159384	0.84095	0.962627
Mfsd6	chr1:52656304-52727318	PBS	pIC	NOTEST	11.988	7.57419	-0.66243	1	1
Inpp1	chr1:52789419-52817688	PBS	pIC	NOTEST	18.5552	11.7011	-0.665179	1	1
1700019D03Rik	chr1:52925126-52952840	PBS	pIC	OK	95.9728	156.411	0.704642	0.53875	0.897674
1700019A02Rik	chr1:53158576-53187617	PBS	pIC	NOTEST	0	0	0	1	1
Pms1	chr1:53189188-53296996	PBS	pIC	NOTEST	1.61297	0	inf	1	1
Asnsd1	chr1:53344616-53352752	PBS	pIC	OK	16.6297	124.66	2.90616	0.0675	0.862506
Dnah7a	chr1:53397001-53706784	PBS	pIC	NOTEST	3.32932	4.42767	0.41132	1	1
Stk17b	chr1:53755511-53785215	PBS	pIC	OK	14.9086	36.8036	1.30371	0.18505	0.862506
Hecw2	chr1:53806873-54195034	PBS	pIC	NOTEST	18.0241	2.73001	-2.72295	1	1
Gtf3c3	chr1:54397580-54438971	PBS	pIC	NOTEST	2.52484	1.10631	-1.19043	1	1
Pgap1	chr1:54472999-54557684	PBS	pIC	OK	12.6214	39.5624	1.64826	0.02415	0.697957
Ankrd44	chr1:54645339-54926387	PBS	pIC	NOTEST	3.48477	2.05871	-0.759324	1	1
Sf3b1	chr1:54985169-55027478	PBS	pIC	OK	32.5676	10.1967	-1.67534	0.07775	0.862506
Hspd1	chr1:55077833-55087932	PBS	pIC	OK	48.6081	45.9215	-0.0820286	0.9377	0.978576
Rftn2	chr1:55170159-55226782	PBS	pIC	NOTEST	0.70578	0.958872	0.44212	1	1
Boll	chr1:55300068-55363469	PBS	pIC	NOTEST	0	0	0	1	1
Hsfy2	chr1:56636050-56637451	PBS	pIC	OK	22.1581	146.578	2.72576	0.0642	0.862506
Satb2	chr1:56793980-56971334	PBS	pIC	OK	20.0233	10.6959	-0.904631	0.3917	0.876781
BC055402	chr1:57200644-57214996	PBS	pIC	NOTEST	1.62501	0.535076	-1.60264	1	1
4930558J18Rik	chr1:57359221-57377544	PBS	pIC	NOTEST	2.36476	0	inf	1	1
Tyw5	chr1:57388243-57415958	PBS	pIC	NOTEST	6.19566	10.7323	0.79263	1	1
Kctd18	chr1:57955100-57970084	PBS	pIC	NOTEST	1.33093	0	inf	1	1
Clk1	chr1:58411987-58424088	PBS	pIC	OK	10.4664	22.9406	1.13214	0.29305	0.862506
Ppil3	chr1:58430992-58445486	PBS	pIC	OK	22.5306	3.41954	-2.72001	0.15	0.862506
Orc2	chr1:58462770-58505109	PBS	pIC	NOTEST	12.306	10.141	-0.279165	1	1
Fam126b	chr1:58522805-58586333	PBS	pIC	OK	37.9121	50.5071	0.41383	0.54725	0.898289
Als2cr12	chr1:58658119-58695989	PBS	pIC	NOTEST	0	0	0	1	1
Trak2	chr1:58900449-58973482	PBS	pIC	NOTEST	13.4736	17.5998	0.385431	1	1
Als2cr11	chr1:59050505-59094900	PBS	pIC	OK	72.0728	67.7043	-0.0902062	0.92275	0.978202
Tmem237	chr1:59100592-59120096	PBS	pIC	NOTEST	12.9313	1.10383	-3.55028	1	1
Als2,Mpp4	chr1:59120934-59237231	PBS	pIC	OK	39.4218	20.4071	-0.949926	0.37155	0.871294
Sumo1	chr1:59639433-59670834	PBS	pIC	OK	120.464	161.447	0.42246	0.64205	0.921393
Ica1l	chr1:59989067-60043087	PBS	pIC	NOTEST	0.762769	0.503188	-0.600148	1	1
Wdr12	chr1:60076867-60153953	PBS	pIC	OK	20.9587	16.3975	-0.354074	0.84835	0.962627
Raph1	chr1:60483184-60566765	PBS	pIC	OK	19.537	12.5325	-0.640538	0.4245	0.885845
4930487H11Rik	chr1:62703316-62818692	PBS	pIC	NOTEST	11.4552	7.66328	-0.579972	1	1
Ino80d	chr1:63047800-63114267	PBS	pIC	NOTEST	10.554	16.3524	0.631708	1	1
Ndufs1	chr1:63114470-63176822	PBS	pIC	NOTEST	12.2642	9.35927	-0.389982	1	1
Gpr1	chr1:63182570-63314575	PBS	pIC	NOTEST	4.87783	5.41106	0.149672	1	1
Dytn	chr1:63622850-63686927	PBS	pIC	NOTEST	0	0	0	1	1
Mdh1b	chr1:63698826-63730318	PBS	pIC	NOTEST	0	9.02614	inf	1	1
4933402D24Rik	chr1:63754908-63769267	PBS	pIC	NOTEST	1.67954	1.0601	-0.66386	1	1
Mir1958	chr1:63980972-63984483	PBS	pIC	NOTEST	0	0	0	1	1
Klf7	chr1:64035670-64121389	PBS	pIC	NOTEST	0	14.885	inf	1	1
Mir6899	chr1:64035670-64121389	PBS	pIC	NOTEST	0	0	0	1	1
Mettl21a	chr1:64606479-64617168	PBS	pIC	NOTEST	7.03433	0	inf	1	1
2810408I11Rik	chr1:64679868-64690659	PBS	pIC	NOTEST	0	0	0	1	1
Fzd5	chr1:64730557-64737750	PBS	pIC	NOTEST	0.67617	1.61877	1.25944	1	1
Plekhm3	chr1:64789120-64956824	PBS	pIC	NOTEST	7.7532	3.54776	-1.12788	1	1
Akr1cl	chr1:65013085-65032748	PBS	pIC	NOTEST	12.6381	0	inf	1	1
Cryge	chr1:65048556-65051163	PBS	pIC	NOTEST	0	0	0	1	1
Crygd	chr1:65061837-65063440	PBS	pIC	NOTEST	0	0	0	1	1
Crygc	chr1:65071524-65073532	PBS	pIC	OK	30.9034	24.6161	-0.328165	0.8498	0.962966
Crygb	chr1:65080221-65082290	PBS	pIC	NOTEST	0	0	0	1	1
Cryga	chr1:65100388-65103363	PBS	pIC	NOTEST	0	0	0	1	1
D630023F18Rik	chr1:65105284-65123214	PBS	pIC	NOTEST	0	0	0	1	1
Idh1	chr1:65158615-65186479	PBS	pIC	OK	71.5632	31.0086	-1.20655	0.196	0.862506
Kansl1l	chr1:66700892-66817595	PBS	pIC	NOTEST	12.5599	18.6084	0.567134	1	1
Acadl	chr1:66830838-66863309	PBS	pIC	OK	43.6638	6.59649	-2.72667	0.2001	0.862506
Myl1	chr1:66924295-66945056	PBS	pIC	OK	27.9507	0	inf	0.04945	0.862506
Lancl1	chr1:67000516-67038872	PBS	pIC	OK	5.31018	18.9263	1.83356	0.16095	0.862506
Erbb4	chr1:68039965-69108059	PBS	pIC	NOTEST	1.26097	6.63976	2.3966	1	1
Ikzf2	chr1:69531209-69685960	PBS	pIC	OK	30.7697	72.4925	1.23632	0.0812	0.862506
Bard1	chr1:71027534-71102972	PBS	pIC	NOTEST	10.1759	9.02807	-0.17267	1	1
Abca12	chr1:71243089-71414910	PBS	pIC	NOTEST	2.79619	2.4627	-0.183224	1	1
Fn1	chr1:71585472-71653234	PBS	pIC	NOTEST	0.386871	3.0045	2.9572	1	1
4933417E11Rik	chr1:71958997-72005195	PBS	pIC	NOTEST	4.88701	0	inf	1	1
Mreg	chr1:72159232-72212307	PBS	pIC	OK	56.1348	34.3488	-0.708635	0.48055	0.891587
Pecr	chr1:72259172-72284314	PBS	pIC	NOTEST	0	0	0	1	1
2016-03-04	chr1:72427111-72536564	PBS	pIC	NOTEST	0.566297	0.725789	0.357991	1	1
Ankar	chr1:72642979-72700564	PBS	pIC	NOTEST	2.1779	4.67397	1.10171	1	1
Igfbp5	chr1:72858064-72874865	PBS	pIC	NOTEST	4.54153	6.40829	0.496759	1	1
Tnp1	chr1:73015074-73015899	PBS	pIC	NOTEST	0	0	0	1	1
Pinc	chr1:73391384-73430779	PBS	pIC	NOTEST	2.36852	4.48379	0.920735	1	1
6030407O03Rik	chr1:73618380-73864466	PBS	pIC	NOTEST	0	0	0	1	1
Mir6351	chr1:73618380-73864466	PBS	pIC	NOTEST	0	0	0	1	1
Tns1	chr1:73910230-74124449	PBS	pIC	NOTEST	2.39842	2.32188	-0.0467909	1	1
Cxcr1	chr1:74191785-74194631	PBS	pIC	NOTEST	0	0	0	1	1
Mir1928	chr1:74206553-74206620	PBS	pIC	NOTEST	0	0	0	1	1
Aamp	chr1:74279839-74284738	PBS	pIC	OK	21.2983	4.89686	-2.12081	0.3401	0.862506
Tmbim1	chr1:74285033-74353692	PBS	pIC	NOTEST	0.85737	0	inf	1	1
Usp37	chr1:74409383-74588028	PBS	pIC	OK	32.5396	16.4496	-0.984148	0.3635	0.871294
Zfp142	chr1:74409383-74588028	PBS	pIC	NOTEST	6.05424	5.60986	-0.109981	1	1
Rnf25	chr1:74593747-74601397	PBS	pIC	NOTEST	2.35417	0	inf	1	1
Prkag3	chr1:74738921-74748955	PBS	pIC	NOTEST	3.2729	2.00758	-0.705115	1	1
Fev	chr1:74881508-74885408	PBS	pIC	OK	0	30.0748	inf	0.0567	0.862506
Cryba2	chr1:74889933-74893143	PBS	pIC	NOTEST	0	0	0	1	1
Mir375	chr1:74900657-74900721	PBS	pIC	NOTEST	0	0	0	1	1
Ccdc108	chr1:74902079-74935599	PBS	pIC	NOTEST	0	0	0	1	1
Ihh	chr1:74945317-74951651	PBS	pIC	NOTEST	5.94825	0	inf	1	1
Nhej1	chr1:74967345-75046639	PBS	pIC	NOTEST	0	8.08177	inf	1	1
Slc23a3	chr1:75125541-75133890	PBS	pIC	NOTEST	0	0	0	1	1
Cnppd1	chr1:75135214-75142368	PBS	pIC	NOTEST	6.26901	14.8908	1.24811	1	1
Abcb6	chr1:75171640-75180283	PBS	pIC	NOTEST	0	1.93707	inf	1	1
Atg9a	chr1:75180860-75192010	PBS	pIC	OK	18.0297	33.4703	0.892504	0.36495	0.871294
Glb1l	chr1:75192159-75210778	PBS	pIC	NOTEST	0.7498	0.465432	-0.687936	1	1
Tuba4a	chr1:75210828-75219253	PBS	pIC	NOTEST	8.47729	6.10224	-0.474265	1	1
A630095N17Rik	chr1:75220094-75232093	PBS	pIC	NOTEST	0	3.73686	inf	1	1
Ptprn	chr1:75247040-75264208	PBS	pIC	NOTEST	1.00674	0.596409	-0.755311	1	1
Resp18	chr1:75272201-75278380	PBS	pIC	NOTEST	0	0	0	1	1
Dnpep	chr1:75308564-75317637	PBS	pIC	OK	13.7719	77.8868	2.49966	0.08275	0.862506
Gm15179	chr1:75360291-75375015	PBS	pIC	NOTEST	0	0	0	1	1
Chpf	chr1:75474568-75479471	PBS	pIC	NOTEST	8.66714	7.6874	-0.173059	1	1
Obsl1	chr1:75485824-75506452	PBS	pIC	NOTEST	0.788938	0.449749	-0.810791	1	1
Epha4	chr1:77367184-77515088	PBS	pIC	OK	33.3989	13.7413	-1.28128	0.1445	0.862506
Mir6352	chr1:77367184-77515088	PBS	pIC	NOTEST	0	0	0	1	1
Pax3	chr1:78101266-78197136	PBS	pIC	NOTEST	11.5021	2.40799	-2.256	1	1
Farsb	chr1:78310345-78488897	PBS	pIC	OK	7.89252	28.2531	1.83985	0.5968	0.917027
Scg2	chr1:79434668-79440090	PBS	pIC	NOTEST	7.55152	1.35299	-2.48062	1	1
Ap1s3	chr1:79606875-79671972	PBS	pIC	OK	126.081	93.1002	-0.437498	0.5211	0.897674
Wdfy1	chr1:79702261-79761769	PBS	pIC	OK	16.0011	20.4923	0.356906	0.7194	0.939146
Serpine2	chr1:79794320-79858665	PBS	pIC	OK	36.2598	29.998	-0.273504	0.82415	0.958446
Fam124b	chr1:80198698-80213944	PBS	pIC	NOTEST	1.88231	0	inf	1	1
Cul3	chr1:80266817-80340430	PBS	pIC	NOTEST	15.4256	6.48484	-1.25019	1	1
Dock10	chr1:80501067-80758553	PBS	pIC	NOTEST	9.85164	11.3705	0.206866	1	1
Irs1	chr1:82233104-82291439	PBS	pIC	OK	19.7061	24.0305	0.286222	0.72035	0.939146
Col4a4	chr1:82450722-82586849	PBS	pIC	NOTEST	13.6978	4.42541	-1.63006	1	1
Tm4sf20	chr1:82756648-82768456	PBS	pIC	NOTEST	0	0	0	1	1
Slc19a3	chr1:83012522-83038448	PBS	pIC	NOTEST	3.92388	0	inf	1	1
Sphkap	chr1:83255780-83408200	PBS	pIC	NOTEST	2.81545	14.3624	2.35086	1	1
Pid1	chr1:84036292-84284645	PBS	pIC	NOTEST	6.58152	6.20183	-0.0857278	1	1
Mir6353	chr1:84036292-84284645	PBS	pIC	NOTEST	0	0	0	1	1
Dner	chr1:84369838-84696221	PBS	pIC	NOTEST	0.943096	3.04376	1.69038	1	1
Trip12	chr1:84721188-84839304	PBS	pIC	NOTEST	3.82838	4.36608	0.189604	1	1
Slc16a14	chr1:84906704-84935083	PBS	pIC	NOTEST	15.4153	0	inf	1	1
A530032D15Rik	chr1:85088138-85109853	PBS	pIC	OK	50.2649	30.3858	-0.726151	0.51825	0.897674
C130026I21Rik	chr1:85246343-85270566	PBS	pIC	OK	20.378	27.8022	0.448183	0.73775	0.941349
Sp110	chr1:85576898-85645036	PBS	pIC	OK	46.8527	50.5853	0.110585	0.93195	0.978333
A630001G21Rik	chr1:85717082-85736606	PBS	pIC	NOTEST	2.94088	0	inf	1	1
Gpr55	chr1:85939536-85961055	PBS	pIC	NOTEST	1.13105	0	inf	1	1
Htr2b	chr1:86064618-86139295	PBS	pIC	NOTEST	4.0851	9.09269	1.15434	1	1
Ncl	chr1:86344718-86359455	PBS	pIC	OK	32.0407	27.7045	-0.209784	0.78205	0.950132
Snora75	chr1:86344718-86359455	PBS	pIC	NOTEST	0	0	0	1	1
Gm24148	chr1:86344718-86359455	PBS	pIC	OK	0	119.873	inf	0.23495	0.862506
Snord82	chr1:86344718-86359455	PBS	pIC	NOTEST	0	0	0	1	1
Nmur1	chr1:86386324-86388141	PBS	pIC	NOTEST	3.35778	0	inf	1	1
Pde6d	chr1:86543014-86582501	PBS	pIC	OK	25.6323	37.8063	0.560666	0.7255	0.939827
Nppc	chr1:86666292-86670573	PBS	pIC	NOTEST	12.7313	6.87323	-0.889324	1	1
Alppl2	chr1:87086690-87089928	PBS	pIC	NOTEST	0	0	0	1	1
Alpi	chr1:87098001-87101606	PBS	pIC	NOTEST	0	0	0	1	1
Ecel1	chr1:87147654-87156356	PBS	pIC	NOTEST	0	0	0	1	1
Kcnj13	chr1:87326997-87450810	PBS	pIC	OK	94.5221	112.503	0.251234	0.79845	0.955808
Ngef	chr1:87476828-87573870	PBS	pIC	NOTEST	1.43024	0	inf	1	1
Usp40	chr1:87945120-88008551	PBS	pIC	NOTEST	6.07212	4.56037	-0.41305	1	1
Dnajb3	chr1:88055410-88220002	PBS	pIC	NOTEST	0	0	0	1	1
6430706D22Rik,A730008H23Rik,Hjurp	chr1:88227019-88277579	PBS	pIC	OK	71.4309	77.1142	0.110448	0.906	0.977036
Glrp1	chr1:88499870-88510066	PBS	pIC	OK	5.3577	23.9275	2.15898	0.3225	0.862506
Arl4c	chr1:88698225-88702191	PBS	pIC	NOTEST	3.82433	0	inf	1	1
C030007H22Rik	chr1:89360343-89406133	PBS	pIC	NOTEST	0	0	0	1	1
4933400F21Rik	chr1:89454810-89895282	PBS	pIC	NOTEST	2.49687	0.409399	-2.60854	1	1
Gbx2	chr1:89927961-89931176	PBS	pIC	NOTEST	2.18813	0	inf	1	1
Asb18	chr1:89952677-90014577	PBS	pIC	NOTEST	0	0	0	1	1
Iqca	chr1:90042131-90153401	PBS	pIC	NOTEST	1.14314	0.699124	-0.709386	1	1
Col6a3	chr1:90766859-90843971	PBS	pIC	NOTEST	2.32269	3.60529	0.634318	1	1
Rab17	chr1:90958132-90969620	PBS	pIC	NOTEST	0	0	0	1	1
Ilkap	chr1:91375830-91398783	PBS	pIC	OK	20.3526	24.4844	0.26665	0.8539	0.96426
1700020N18Rik	chr1:91404878-91406029	PBS	pIC	NOTEST	0	0	0	1	1
Hes6	chr1:91411482-91413222	PBS	pIC	OK	13.1908	54.5097	2.04698	0.27575	0.862506
Per2	chr1:91415981-91459328	PBS	pIC	NOTEST	2.04061	0.951098	-1.10133	1	1
Hdac4	chr1:91932748-92148393	PBS	pIC	OK	23.4647	11.2742	-1.05747	0.46505	0.890866
Ndufa10	chr1:92439718-92473758	PBS	pIC	OK	36.0288	53.9347	0.582063	0.65355	0.921393
Mir6900	chr1:92439718-92473758	PBS	pIC	NOTEST	0	0	0	1	1
Olfr1416	chr1:92479680-92480619	PBS	pIC	NOTEST	0	5.33847	inf	1	1
Olfr1415	chr1:92490817-92491753	PBS	pIC	NOTEST	5.50142	0	inf	1	1
Olfr1414	chr1:92511047-92518515	PBS	pIC	NOTEST	9.20118	15.9302	0.791871	1	1
Myeov2	chr1:92637144-92641985	PBS	pIC	OK	359.031	283.874	-0.33886	0.78385	0.951056
Otos	chr1:92644217-92648841	PBS	pIC	NOTEST	0	0	0	1	1
Ankmy1	chr1:92870128-92902906	PBS	pIC	NOTEST	0	0	0	1	1
9430060I03Rik	chr1:92933542-92950590	PBS	pIC	OK	26.1508	26.5325	0.0209082	0.9579	0.984482
Kif1a	chr1:93015454-93101874	PBS	pIC	NOTEST	0	1.02526	inf	1	1
2310007B03Rik	chr1:93151354-93160948	PBS	pIC	NOTEST	0	0	0	1	1
Mterf4	chr1:93299210-93305870	PBS	pIC	NOTEST	5.536	0	inf	1	1
Pask	chr1:93309436-93342788	PBS	pIC	NOTEST	0.495018	3.77647	2.93149	1	1
Hdlbp	chr1:93405939-93478917	PBS	pIC	NOTEST	9.08155	0.877996	-3.37065	1	1
Stk25	chr1:93512103-93635727	PBS	pIC	OK	15.2315	21.9281	0.52572	0.64985	0.921393
Thap4	chr1:93705390-93754838	PBS	pIC	NOTEST	15.5655	11.0751	-0.491024	1	1
Dtymk	chr1:93792575-93801934	PBS	pIC	OK	65.4547	19.8367	-1.72232	0.3696	0.871294
Pdcd1	chr1:94038304-94052553	PBS	pIC	NOTEST	0	6.35728	inf	1	1
St8sia4	chr1:95587681-95667594	PBS	pIC	NOTEST	7.66317	2.85526	-1.42432	1	1
4930598F16Rik	chr1:95701183-95716518	PBS	pIC	NOTEST	0	0	0	1	1
1700063A18Rik	chr1:95990658-96021758	PBS	pIC	OK	61.2395	0	inf	0.0647	0.862506
4930533P14Rik	chr1:96612056-96662573	PBS	pIC	NOTEST	0	0	0	1	1
Slco4c1	chr1:96818783-96881234	PBS	pIC	NOTEST	1.61266	3.95578	1.29452	1	1
Slco6b1	chr1:96906175-96997560	PBS	pIC	NOTEST	1.82229	0	inf	1	1
Slco6c1	chr1:97059448-97128303	PBS	pIC	NOTEST	3.7841	0	inf	1	1
D1Ertd622e	chr1:97643901-97662018	PBS	pIC	NOTEST	5.2665	14.2159	1.43259	1	1
Ppip5k2	chr1:97706042-97770092	PBS	pIC	OK	18.8842	11.4891	-0.71692	0.46425	0.890866
Pam	chr1:97821093-98095632	PBS	pIC	NOTEST	6.0027	17.7858	1.56704	1	1
B230216N24Rik	chr1:97821093-98095632	PBS	pIC	OK	158.637	136.29	-0.219043	0.8211	0.958446
Rnf152	chr1:105276916-105356710	PBS	pIC	OK	20.1027	21.8792	0.122165	0.87755	0.971757
Pign	chr1:105518421-105663676	PBS	pIC	NOTEST	3.05613	1.48193	-1.04423	1	1
Gm20753	chr1:106152624-106171524	PBS	pIC	NOTEST	0	10.7013	inf	1	1
Bcl2	chr1:106538177-106714290	PBS	pIC	OK	69.4461	88.4226	0.348523	0.73525	0.940664
Mir3473f	chr1:106538177-106714290	PBS	pIC	OK	297.861	139.656	-1.09276	0.59295	0.916494
Kdsr	chr1:106720409-106759742	PBS	pIC	OK	16.588	25.5775	0.624735	0.4795	0.891587
Vps4b	chr1:106770787-106796725	PBS	pIC	OK	31.1023	22.1331	-0.490816	0.6187	0.919651
Serpinb3a	chr1:107045586-107052303	PBS	pIC	NOTEST	3.72115	1.18627	-1.64932	1	1
Serpinb3d	chr1:107078192-107083480	PBS	pIC	NOTEST	0	0	0	1	1
Serpinb3b	chr1:107153960-107161114	PBS	pIC	NOTEST	5.73551	0	inf	1	1
Serpinb3c	chr1:107271200-107278371	PBS	pIC	NOTEST	7.72939	0	inf	1	1
Cdh19	chr1:110889194-110977372	PBS	pIC	NOTEST	4.1347	2.28944	-0.85279	1	1
Dsel	chr1:111858701-111864918	PBS	pIC	NOTEST	1.5052	1.80993	0.26598	1	1
Tsn	chr1:118298517-118311132	PBS	pIC	OK	28.5008	26.2302	-0.119775	0.91415	0.977831
2900060B14Rik	chr1:118389057-118609462	PBS	pIC	OK	24.4937	80.7594	1.72122	0.365	0.871294
Gli2	chr1:118834060-119053619	PBS	pIC	NOTEST	2.79075	8.42088	1.59332	1	1
Inhbb	chr1:119415464-119422248	PBS	pIC	NOTEST	2.22409	0	inf	1	1
Ralb	chr1:119470304-119504782	PBS	pIC	OK	32.6041	11.6077	-1.48997	0.2977	0.862506
3830432H09Rik	chr1:119529479-119536165	PBS	pIC	NOTEST	2.7677	0	inf	1	1
Epb4.1l5	chr1:119545032-119649000	PBS	pIC	OK	20.8543	14.4405	-0.530225	0.60025	0.917027
Ptpn4	chr1:119658092-119837071	PBS	pIC	OK	8.97175	36.3915	2.02014	0.06975	0.862506
Tmem177	chr1:119907898-119913168	PBS	pIC	NOTEST	14.6471	3.35148	-2.12774	1	1
Cfap221	chr1:119923518-119995210	PBS	pIC	NOTEST	1.27595	0	inf	1	1
Tmem37	chr1:120067376-120073780	PBS	pIC	NOTEST	0	0	0	1	1
Dbi	chr1:120113279-120121096	PBS	pIC	OK	292.472	380.909	0.381146	0.7209	0.939146
Steap3	chr1:120226415-120271082	PBS	pIC	NOTEST	0	5.3626	inf	1	1
Marco	chr1:120474537-120505084	PBS	pIC	OK	37.2024	36.1109	-0.0429627	0.96825	0.985922
Insig2	chr1:121304352-121332589	PBS	pIC	NOTEST	3.21136	0	inf	1	1
Htr5b	chr1:121509772-121528465	PBS	pIC	OK	36.8468	0	inf	0.00025	0.06416
Ddx18	chr1:121553834-121567980	PBS	pIC	OK	27.1841	18.2793	-0.572557	0.6806	0.929878
Dpp10	chr1:123332137-124045559	PBS	pIC	NOTEST	1.791	0.916152	-0.96711	1	1
Actr3	chr1:125392904-125435727	PBS	pIC	OK	61.0224	109.775	0.847139	0.28185	0.862506
Lypd1	chr1:125676995-125912214	PBS	pIC	NOTEST	0	0	0	1	1
Nckap5	chr1:125913635-126830632	PBS	pIC	NOTEST	0.397328	4.88893	3.62112	1	1
Tmem163	chr1:127490341-127678021	PBS	pIC	NOTEST	6.80586	0	inf	1	1
2900009J06Rik	chr1:127729412-127774054	PBS	pIC	NOTEST	12.5971	0	inf	1	1
Map3k19	chr1:127815270-127840290	PBS	pIC	NOTEST	0.787316	4.49943	2.51473	1	1
Zranb3	chr1:127954178-128103047	PBS	pIC	NOTEST	2.00651	5.50998	1.45736	1	1
Lct	chr1:128284763-128328318	PBS	pIC	NOTEST	1.50475	0.6279	-1.26091	1	1
Mcm6	chr1:128331590-128359656	PBS	pIC	NOTEST	12.2685	9.03979	-0.4406	1	1
Dars	chr1:128363706-128417416	PBS	pIC	OK	30.6466	60.0069	0.969402	0.45305	0.890475
Cxcr4	chr1:128588198-128592299	PBS	pIC	NOTEST	6.1409	11.5859	0.915855	1	1
Cd55b	chr1:130388527-130422999	PBS	pIC	NOTEST	0	0	0	1	1
Cd55	chr1:130439029-130462740	PBS	pIC	NOTEST	13.0605	3.34188	-1.96647	1	1
Zp3r	chr1:130576705-130629606	PBS	pIC	NOTEST	3.88696	4.86553	0.323954	1	1
C4bp	chr1:130635920-130661618	PBS	pIC	NOTEST	4.73361	2.55534	-0.889427	1	1
C4bp-ps1	chr1:130670201-130681571	PBS	pIC	NOTEST	0	0	0	1	1
Pfkfb2	chr1:130689042-130729253	PBS	pIC	OK	26.761	23.236	-0.203769	0.8728	0.971347
Il24	chr1:130882073-130887411	PBS	pIC	NOTEST	0	0	0	1	1
Il20	chr1:130907191-130911296	PBS	pIC	NOTEST	12.189	0	inf	1	1
Il19	chr1:130932655-130939241	PBS	pIC	NOTEST	7.24634	0	inf	1	1
Mapkapk2	chr1:131053703-131097543	PBS	pIC	OK	10.8894	51.7956	2.24991	0.1022	0.862506
Dyrk3	chr1:131128440-131138234	PBS	pIC	OK	3.77719	25.9811	2.78208	0.2667	0.862506
Rassf5	chr1:131176409-131245178	PBS	pIC	OK	10.4819	37.6068	1.8431	0.172	0.862506
Ikbke	chr1:131254601-131279563	PBS	pIC	NOTEST	0	0.558812	inf	1	1
Srgap2	chr1:131285250-131527361	PBS	pIC	NOTEST	3.70395	2.79423	-0.406614	1	1
Mfsd4	chr1:132026620-132068062	PBS	pIC	OK	69.524	52.8812	-0.394756	0.6626	0.923385
Cdk18	chr1:132113546-132139685	PBS	pIC	NOTEST	0	0.642036	inf	1	1
Tmcc2	chr1:132356314-132391281	PBS	pIC	NOTEST	1.29149	1.57951	0.290443	1	1
Cntn2	chr1:132509424-132542940	PBS	pIC	OK	22.0335	17.3605	-0.343895	0.66685	0.923754
Nfasc	chr1:132564689-132741797	PBS	pIC	NOTEST	0.85174	0	inf	1	1
Mdm4	chr1:132986104-133030587	PBS	pIC	NOTEST	6.9491	11.4792	0.724129	1	1
Gm19461	chr1:133246096-133303435	PBS	pIC	NOTEST	1.1176	0	inf	1	1
Sox13	chr1:133382299-133424212	PBS	pIC	NOTEST	3.69653	0	inf	1	1
Snrpe	chr1:133603870-133610280	PBS	pIC	OK	168.661	207.121	0.296345	0.7999	0.955808
Zc3h11a	chr1:133619870-133661399	PBS	pIC	NOTEST	11.4469	2.57382	-2.15297	1	1
Zbed6	chr1:133619870-133661399	PBS	pIC	NOTEST	5.01478	1.60079	-1.64741	1	1
Lax1	chr1:133679028-133690108	PBS	pIC	NOTEST	7.67398	0	inf	1	1
Atp2b4,Mir6903	chr1:133702673-133753747	PBS	pIC	NOTEST	1.72692	0.387171	-2.15716	1	1
Optc	chr1:133897193-133907999	PBS	pIC	NOTEST	0	0	0	1	1
Prelp	chr1:133910303-133921401	PBS	pIC	NOTEST	1.68977	2.13192	0.335333	1	1
Btg2	chr1:134074864-134079155	PBS	pIC	OK	15.0029	36.1854	1.27017	0.2337	0.862506
Adora1	chr1:134193447-134235457	PBS	pIC	NOTEST	4.45459	1.40757	-1.66209	1	1
Ppfia4	chr1:134296782-134332928	PBS	pIC	NOTEST	3.05013	0	inf	1	1
Tmem183a	chr1:134346096-134361999	PBS	pIC	OK	22.3911	41.3665	0.885538	0.3662	0.871294
Mgat4e	chr1:134540940-134549682	PBS	pIC	OK	12.6603	39.4954	1.64137	0.2125	0.862506
Ppp1r12b	chr1:134765942-134955940	PBS	pIC	OK	20.3409	19.8496	-0.0352793	0.9747	0.987459
Lgr6	chr1:134986352-135105276	PBS	pIC	NOTEST	1.08707	2.02903	0.900342	1	1
Ptprv	chr1:135108497-135132575	PBS	pIC	NOTEST	0	1.02197	inf	1	1
Gpr37l1	chr1:135160249-135167681	PBS	pIC	NOTEST	0	4.53611	inf	1	1
Elf3	chr1:135253573-135258472	PBS	pIC	NOTEST	0	0	0	1	1
Rnpep	chr1:135262698-135284084	PBS	pIC	NOTEST	8.80189	0	inf	1	1
Timm17a	chr1:135301534-135313737	PBS	pIC	OK	44.5267	122.049	1.45471	0.3239	0.862506
Shisa4	chr1:135371455-135375063	PBS	pIC	NOTEST	6.74109	16.8516	1.32183	1	1
Ipo9	chr1:135382314-135430491	PBS	pIC	NOTEST	7.32689	9.21409	0.330642	1	1
Nav1	chr1:135434579-135585355	PBS	pIC	OK	19.5588	15.4467	-0.340516	0.68005	0.929878
Mir1231	chr1:135434579-135585355	PBS	pIC	NOTEST	0	0	0	1	1
Pkp1	chr1:135871394-135919024	PBS	pIC	NOTEST	2.16409	0.33949	-2.67232	1	1
Igfn1	chr1:135953577-136006342	PBS	pIC	NOTEST	0	0	0	1	1
Gm15850	chr1:136127718-136131183	PBS	pIC	NOTEST	0	0	0	1	1
5730559C18Rik	chr1:136213521-136234280	PBS	pIC	NOTEST	1.27989	0.784141	-0.706832	1	1
Gpr25	chr1:136258913-136260873	PBS	pIC	NOTEST	5.31753	1.80368	-1.55981	1	1
Camsap2	chr1:136268122-136346104	PBS	pIC	NOTEST	18.25	5.3832	-1.76136	1	1
9230116N13Rik	chr1:136411915-136440220	PBS	pIC	NOTEST	10.6639	12.8069	0.264178	1	1
Nr5a2	chr1:136843583-136960448	PBS	pIC	NOTEST	1.30581	2.1441	0.715424	1	1
Ptprc	chr1:138062858-138175305	PBS	pIC	OK	16.6613	28.254	0.761957	0.39445	0.876781
Nek7	chr1:138484713-138619696	PBS	pIC	OK	42.5673	61.5206	0.531322	0.50585	0.89333
Gm5833	chr1:138640094-138682075	PBS	pIC	OK	21.4014	7.09326	-1.59319	0.2511	0.862506
Lhx9	chr1:138825185-138847579	PBS	pIC	OK	23.704	13.6371	-0.797595	0.45375	0.890475
2310009B15Rik	chr1:138851978-138856854	PBS	pIC	NOTEST	14.8112	9.63597	-0.620191	1	1
Crb1	chr1:139198253-139377076	PBS	pIC	NOTEST	0	2.12954	inf	1	1
Cfhr1	chr1:139547063-139560222	PBS	pIC	NOTEST	5.30063	1.60119	-1.72702	1	1
Gm4788	chr1:139697918-139781239	PBS	pIC	NOTEST	0.704404	4.9628	2.81668	1	1
Cfhr2	chr1:139810291-139858699	PBS	pIC	NOTEST	2.19522	10.559	2.26604	1	1
Cfh	chr1:140085854-140183411	PBS	pIC	NOTEST	12.0816	17.7636	0.556116	1	1
4930590L20Rik	chr1:140246256-140656402	PBS	pIC	OK	25.474	0	inf	0.14985	0.862506
Cdc73	chr1:143607498-143702684	PBS	pIC	NOTEST	0	4.0174	inf	1	1
Trove2	chr1:143750790-143777051	PBS	pIC	OK	22.8111	21.0536	-0.11567	0.8832	0.973198
Rgs2	chr1:143999337-144004149	PBS	pIC	NOTEST	13.8599	15.1906	0.132263	1	1
Rgs13	chr1:144138666-144177372	PBS	pIC	NOTEST	0	0	0	1	1
Rgs1	chr1:144244668-144249104	PBS	pIC	OK	18.2907	27.8188	0.604948	0.69385	0.93309
Rgs21	chr1:144519689-144567667	PBS	pIC	NOTEST	10.3391	0	inf	1	1
Rgs18	chr1:144752840-144775421	PBS	pIC	NOTEST	4.59307	2.71783	-0.757007	1	1
Pla2g4a	chr1:149829618-149961290	PBS	pIC	OK	6.20433	38.3729	2.62874	0.065	0.862506
Mir7652	chr1:150024260-150052202	PBS	pIC	NOTEST	0	0	0	1	1
Ptgs2os	chr1:150074872-150099874	PBS	pIC	NOTEST	0	7.03116	inf	1	1
Ptgs2os2	chr1:150159042-150164948	PBS	pIC	OK	40.5656	29.9657	-0.436946	0.70695	0.935221
2310030A07Rik	chr1:150319416-150346771	PBS	pIC	NOTEST	0	0	0	1	1
BC003331	chr1:150361310-150466165	PBS	pIC	OK	32.1555	47.4845	0.562392	0.6129	0.919651
Prg4	chr1:150361310-150466165	PBS	pIC	OK	9.69867	40.6938	2.06895	0.3633	0.871294
Hmcn1	chr1:150562501-150993435	PBS	pIC	NOTEST	1.15628	4.24219	1.87532	1	1
Swt1	chr1:151367698-151428435	PBS	pIC	NOTEST	7.40024	8.34355	0.17309	1	1
Rnf2	chr1:151469405-151500823	PBS	pIC	OK	10.4185	26.0362	1.32138	0.25445	0.862506
1700025G04Rik	chr1:151884523-152090320	PBS	pIC	NOTEST	9.85639	12.2224	0.310395	1	1
Tsen15	chr1:152370735-152386682	PBS	pIC	OK	19.6238	43.9351	1.16277	0.411	0.881212
Rgl1	chr1:152517529-152625111	PBS	pIC	NOTEST	9.83266	4.88059	-1.01053	1	1
Smg7	chr1:152836994-152902646	PBS	pIC	NOTEST	7.36779	5.59126	-0.398057	1	1
Lamc2	chr1:153122755-153186447	PBS	pIC	NOTEST	4.48033	1.39986	-1.67832	1	1
Lamc1	chr1:153218921-153332786	PBS	pIC	NOTEST	3.96956	1.65609	-1.26119	1	1
E330020D12Rik	chr1:153404185-153414233	PBS	pIC	OK	22.9308	38.7386	0.756488	0.4551	0.890475
Dhx9	chr1:153455757-153487660	PBS	pIC	NOTEST	3.81162	2.47145	-0.625045	1	1
Npl	chr1:153503015-153549714	PBS	pIC	OK	42.6803	0	inf	0.0002	0.06416
C230024C17Rik	chr1:153721239-153737829	PBS	pIC	NOTEST	10.6817	0.493924	-4.43471	1	1
Rgsl1	chr1:153779386-153844141	PBS	pIC	NOTEST	7.92727	2.24478	-1.82025	1	1
Teddm2	chr1:153849541-153851195	PBS	pIC	NOTEST	1.49391	0	inf	1	1
4930452N14Rik	chr1:154241520-154270416	PBS	pIC	NOTEST	0	0	0	1	1
Cacna1e	chr1:154392518-154725920	PBS	pIC	NOTEST	8.3894	7.40745	-0.179591	1	1
Ier5	chr1:155096366-155099636	PBS	pIC	NOTEST	12.3892	7.31656	-0.759849	1	1
Mr1	chr1:155127877-155146780	PBS	pIC	NOTEST	0	0	0	1	1
Xpr1	chr1:155275656-155417444	PBS	pIC	NOTEST	5.37929	3.11832	-0.786648	1	1
Gm5532	chr1:155520172-155527111	PBS	pIC	OK	39.5917	9.04652	-2.12976	0.1197	0.862506
Lhx4	chr1:155701693-155742027	PBS	pIC	NOTEST	0	0	0	1	1
Qsox1	chr1:155778154-155812899	PBS	pIC	NOTEST	5.38005	5.2556	-0.0337643	1	1
Cep350	chr1:155844963-155973255	PBS	pIC	NOTEST	9.21106	8.32665	-0.145632	1	1
Tor1aip1	chr1:156004598-156068859	PBS	pIC	NOTEST	5.00553	8.73192	0.802775	1	1
Fam163a	chr1:156075955-156205026	PBS	pIC	NOTEST	13.1603	1.67812	-2.97128	1	1
Tdrd5	chr1:156255295-156303606	PBS	pIC	NOTEST	3.48074	3.34792	-0.0561295	1	1
Soat1	chr1:156428107-156474328	PBS	pIC	OK	31.7184	16.4449	-0.947679	0.32355	0.862506
Tor3a	chr1:156653616-156674339	PBS	pIC	NOTEST	0	6.83212	inf	1	1
Fam20b	chr1:156678570-156718910	PBS	pIC	NOTEST	13.841	4.41329	-1.64902	1	1
Ralgps2	chr1:156804165-156939626	PBS	pIC	NOTEST	7.37777	13.3181	0.852134	1	1
Tex35	chr1:157099146-157108680	PBS	pIC	NOTEST	0	0	0	1	1
Rasal2	chr1:157135182-157420236	PBS	pIC	NOTEST	15.2406	9.488	-0.683747	1	1
Brinp2	chr1:158245268-158356260	PBS	pIC	NOTEST	1.8118	0	inf	1	1
Pappa2	chr1:158711730-158957438	PBS	pIC	NOTEST	0.996057	2.24482	1.1723	1	1
4930562F07Rik	chr1:160044379-160078586	PBS	pIC	OK	4.8332	20.6973	2.09839	0.50945	0.894992
Tnn	chr1:160085031-160153575	PBS	pIC	NOTEST	0	1.8663	inf	1	1
Cacybp	chr1:160202366-160212892	PBS	pIC	OK	62.8769	55.1962	-0.187961	0.83855	0.962627
Rabgap1l	chr1:160219173-160792938	PBS	pIC	OK	24.0811	3.2181	-2.90362	0.12145	0.862506
Mir1927	chr1:160219173-160792938	PBS	pIC	NOTEST	0	0	0	1	1
Gpr52	chr1:160219173-160792938	PBS	pIC	OK	25.1236	0	inf	0.1324	0.862506
Zbtb37	chr1:161017755-161034259	PBS	pIC	NOTEST	1.76358	0	inf	1	1
Dars2	chr1:161040612-161070632	PBS	pIC	NOTEST	4.42657	5.73097	0.372588	1	1
Klhl20	chr1:161088377-161131479	PBS	pIC	NOTEST	7.6313	0.667719	-3.51462	1	1
4930469G21Rik	chr1:161142711-161170507	PBS	pIC	OK	7.63163	19.5551	1.35748	0.46715	0.891587
Prdx6	chr1:161240111-161251210	PBS	pIC	OK	22.1848	34.4931	0.636736	0.56735	0.903726
Fasl	chr1:161780691-161788495	PBS	pIC	NOTEST	0	3.68933	inf	1	1
Suco	chr1:161816111-161876661	PBS	pIC	NOTEST	18.6279	7.43829	-1.32442	1	1
4930558K02Rik	chr1:161942088-161979636	PBS	pIC	NOTEST	3.72792	16.3073	2.12908	1	1
Dnm3	chr1:161987301-162478034	PBS	pIC	NOTEST	10.11	15.1685	0.585294	1	1
Mettl13	chr1:162533671-162548345	PBS	pIC	NOTEST	2.58566	3.17706	0.297159	1	1
7420461P10Rik	chr1:162639149-162658219	PBS	pIC	NOTEST	5.94282	0	inf	1	1
Prrc2c	chr1:162671784-162740556	PBS	pIC	NOTEST	15.444	10.9859	-0.491397	1	1
Fmo4	chr1:162793882-162812549	PBS	pIC	NOTEST	3.02594	4.89527	0.694006	1	1
Fmo1	chr1:162829560-162866548	PBS	pIC	NOTEST	7.79471	18.4808	1.24546	1	1
Fmo2	chr1:162875046-162898712	PBS	pIC	NOTEST	7.20553	4.97831	-0.533448	1	1
Fmo6	chr1:162916550-162937225	PBS	pIC	NOTEST	3.10553	12.849	2.04874	1	1
Fmo3	chr1:162953799-162984491	PBS	pIC	NOTEST	1.49264	0	inf	1	1
Mroh9	chr1:163024301-163085670	PBS	pIC	NOTEST	0	0.537973	inf	1	1
Prrx1	chr1:163245118-163313650	PBS	pIC	NOTEST	5.1393	13.0054	1.33947	1	1
Gorab	chr1:163384908-163403641	PBS	pIC	NOTEST	12.2903	5.32277	-1.20727	1	1
Mettl11b	chr1:163702992-163725232	PBS	pIC	NOTEST	3.94426	5.06431	0.360609	1	1
BC055324	chr1:163929099-163994781	PBS	pIC	NOTEST	0	1.52132	inf	1	1
Gm16548	chr1:164115263-164220277	PBS	pIC	OK	20.2529	5.48845	-1.88366	0.4384	0.890475
Blzf1	chr1:164289799-164307484	PBS	pIC	OK	19.5655	15.9245	-0.29706	0.76585	0.947557
Atp1b1	chr1:164307671-164458355	PBS	pIC	OK	22.8253	24.8898	0.124918	0.94425	0.980571
Xcl1	chr1:164931647-164935510	PBS	pIC	NOTEST	10.1329	0	inf	1	1
4930568G15Rik	chr1:165066616-165091930	PBS	pIC	NOTEST	6.72144	0	inf	1	1
Tbx19	chr1:165137852-165160773	PBS	pIC	NOTEST	1.15009	0	inf	1	1
Sft2d2	chr1:165174340-165194433	PBS	pIC	NOTEST	4.67479	0.508824	-3.19966	1	1
Tiprl	chr1:165212285-165236958	PBS	pIC	NOTEST	5.5591	8.80388	0.663288	1	1
Dcaf6	chr1:165329500-165460463	PBS	pIC	NOTEST	4.78467	5.65889	0.242101	1	1
Mpzl1	chr1:165592180-165634541	PBS	pIC	NOTEST	5.91925	0	inf	1	1
Rcsd1	chr1:165648944-165708094	PBS	pIC	OK	39.108	24.7518	-0.659926	0.556	0.900879
Pou2f1	chr1:165788680-166002634	PBS	pIC	NOTEST	5.75984	3.20562	-0.845425	1	1
Dusp27	chr1:166098147-166127898	PBS	pIC	NOTEST	0.970335	0	inf	1	1
Mael	chr1:166201384-166238744	PBS	pIC	NOTEST	1.86679	5.00489	1.42277	1	1
Pogk	chr1:166379166-166409828	PBS	pIC	NOTEST	11.7158	2.48566	-2.23676	1	1
Gm4846	chr1:166483612-166497588	PBS	pIC	NOTEST	0	0	0	1	1
Gm4847	chr1:166628970-166647693	PBS	pIC	NOTEST	11.7995	0.453737	-4.70072	1	1
Fmo9	chr1:166662054-166681845	PBS	pIC	NOTEST	0	12.9013	inf	1	1
Gm16701	chr1:166974022-166999730	PBS	pIC	OK	3.16563	23.6513	2.90135	0.30555	0.862506
Uck2	chr1:167226083-167285127	PBS	pIC	OK	0	45.9198	inf	0.00925	0.323885
Mgst3	chr1:167372383-167393797	PBS	pIC	NOTEST	7.84278	12.8745	0.715083	1	1
Lrrc52	chr1:167445674-167466780	PBS	pIC	NOTEST	0	0	0	1	1
Pbx1	chr1:168119363-168432169	PBS	pIC	OK	30.1685	33.8365	0.165538	0.8301	0.961011
Nuf2	chr1:169497933-169531464	PBS	pIC	NOTEST	0	0	0	1	1
Rgs4	chr1:169741476-169747642	PBS	pIC	NOTEST	6.42224	0	inf	1	1
Hsd17b7	chr1:169949536-169969205	PBS	pIC	NOTEST	1.04291	0	inf	1	1
Ddr2	chr1:169969408-170088944	PBS	pIC	NOTEST	6.98348	1.42397	-2.29403	1	1
Uap1	chr1:170141222-170174964	PBS	pIC	OK	45.9821	2.51053	-4.19501	0.1584	0.862506
Uhmk1	chr1:170199255-170215393	PBS	pIC	OK	8.55109	35.4259	2.05062	0.1718	0.862506
Gm7694	chr1:170298192-170306332	PBS	pIC	NOTEST	2.1984	0	inf	1	1
Nos1ap	chr1:170317495-170589849	PBS	pIC	OK	28.9279	33.4399	0.209107	0.8546	0.96426
Atf6	chr1:170704456-170867771	PBS	pIC	NOTEST	2.06799	0.588299	-1.81361	1	1
Dusp12	chr1:170874187-170885540	PBS	pIC	NOTEST	11.817	9.52782	-0.310642	1	1
Fcrlb	chr1:170907272-170912941	PBS	pIC	NOTEST	14.933	4.51761	-1.72488	1	1
Fcrla	chr1:170917593-170927583	PBS	pIC	OK	4.87981	21.488	2.13864	0.25375	0.862506
Fcgr2b	chr1:170960558-170976071	PBS	pIC	OK	7.76578	54.1826	2.80263	0.1511	0.862506
Fcgr3	chr1:171051168-171059403	PBS	pIC	OK	51.8444	69.2444	0.41751	0.72085	0.939146
Mir6546	chr1:171064590-171064652	PBS	pIC	NOTEST	0	0	0	1	1
Sdhc	chr1:171129156-171150603	PBS	pIC	OK	26.5185	87.298	1.71895	0.20435	0.862506
Pcp4l1	chr1:171173263-171196268	PBS	pIC	NOTEST	2.14599	0	inf	1	1
Tomm40l	chr1:171213969-171226379	PBS	pIC	NOTEST	2.66794	3.31421	0.312939	1	1
Fcer1g	chr1:171229571-171234349	PBS	pIC	OK	154.598	265.166	0.778368	0.4226	0.885845
Ndufs2	chr1:171234859-171247112	PBS	pIC	OK	20.7893	31.1378	0.582827	0.7327	0.940664
Ppox	chr1:171276991-171281186	PBS	pIC	NOTEST	3.67329	3.4831	-0.0767007	1	1
Usp21	chr1:171281952-171287961	PBS	pIC	OK	42.9554	12.3586	-1.79733	0.21835	0.862506
Ufc1	chr1:171288563-171294982	PBS	pIC	OK	51.3364	50.0359	-0.0370178	0.96355	0.985562
Nit1	chr1:171329144-171345645	PBS	pIC	NOTEST	2.39748	9.32733	1.95994	1	1
Klhdc9	chr1:171358448-171360798	PBS	pIC	NOTEST	0	1.68826	inf	1	1
Itln1	chr1:171518123-171535294	PBS	pIC	NOTEST	5.87687	1.80768	-1.7009	1	1
Ly9	chr1:171588612-171607410	PBS	pIC	NOTEST	2.52575	0	inf	1	1
Slamf7	chr1:171632402-171653037	PBS	pIC	NOTEST	7.19665	1.18081	-2.60754	1	1
Mir7683	chr1:171632402-171653037	PBS	pIC	NOTEST	0	0	0	1	1
Vangl2	chr1:172004370-172027268	PBS	pIC	NOTEST	2.33086	1.39817	-0.737319	1	1
Nhlh1	chr1:172052291-172057596	PBS	pIC	NOTEST	0	0	0	1	1
Ncstn	chr1:172066012-172122332	PBS	pIC	NOTEST	1.02861	0	inf	1	1
Pea15a	chr1:172196728-172206781	PBS	pIC	OK	19.7153	37.3815	0.923005	0.3923	0.876781
Casq1	chr1:172209893-172219895	PBS	pIC	NOTEST	0	2.04667	inf	1	1
Atp1a4	chr1:172223507-172258424	PBS	pIC	NOTEST	0.899733	1.11951	0.315294	1	1
Atp1a2	chr1:172271708-172298064	PBS	pIC	NOTEST	1.39983	1.75544	0.326584	1	1
Kcnj9	chr1:172321032-172329263	PBS	pIC	OK	7.51615	20.4396	1.4433	0.3048	0.862506
4933439K11Rik	chr1:172521129-172550806	PBS	pIC	NOTEST	7.94224	4.82457	-0.719144	1	1
Slamf8	chr1:172581376-172590568	PBS	pIC	OK	24.4515	14.7251	-0.731647	0.59915	0.917027
Fcrl6	chr1:172596639-172602551	PBS	pIC	NOTEST	3.05673	0	inf	1	1
Dusp23	chr1:172630768-172632974	PBS	pIC	OK	27.959	35.3225	0.337273	0.8011	0.955808
Apcs	chr1:172893960-172895054	PBS	pIC	NOTEST	16.5138	14.3408	-0.203547	1	1
Olfr1408	chr1:173130282-173131215	PBS	pIC	OK	33.4399	113.604	1.76438	0.17805	0.862506
Olfr1406	chr1:173183441-173184504	PBS	pIC	OK	105.047	219.709	1.06455	0.2378	0.862506
Fcer1a	chr1:173221270-173227229	PBS	pIC	NOTEST	2.24392	2.83584	0.337753	1	1
Mptx2	chr1:173274460-173277756	PBS	pIC	OK	0	65.5094	inf	0.00585	0.323885
Ackr1	chr1:173331885-173333503	PBS	pIC	NOTEST	0	2.59633	inf	1	1
Cadm3	chr1:173334253-173367695	PBS	pIC	NOTEST	7.94296	0.685124	-3.53524	1	1
BC094916	chr1:173521310-173535957	PBS	pIC	OK	7.83801	44.7047	2.51187	0.2199	0.862506
Pydc4	chr1:173591956-173599274	PBS	pIC	NOTEST	2.48979	10.1706	2.03031	1	1
AI607873	chr1:173723427-173741809	PBS	pIC	NOTEST	5.63456	10.5241	0.90133	1	1
Ifi204	chr1:173747293-173766919	PBS	pIC	OK	9.77522	23.57	1.26975	0.36165	0.871294
Mndal	chr1:173857219-173880187	PBS	pIC	OK	71.2104	34.4327	-1.04831	0.3293	0.862506
Mnda	chr1:173896340-173913046	PBS	pIC	NOTEST	3.43962	11.1017	1.69046	1	1
Ifi203	chr1:173920400-173942672	PBS	pIC	OK	16.9106	22.0073	0.380059	0.6877	0.931003
Ifi202b	chr1:173962568-173982844	PBS	pIC	NOTEST	18.0844	13.2552	-0.448186	1	1
Ifi205	chr1:174011997-174031755	PBS	pIC	NOTEST	1.90731	3.78127	0.987327	1	1
Olfr231	chr1:174117090-174118014	PBS	pIC	NOTEST	0	0	0	1	1
Olfr419	chr1:174249888-174250976	PBS	pIC	NOTEST	0	0	0	1	1
Grem2	chr1:174833784-174921819	PBS	pIC	NOTEST	0	1.29939	inf	1	1
Rgs7	chr1:175059075-175492545	PBS	pIC	NOTEST	1.36293	0	inf	1	1
Fh1	chr1:175601377-175625635	PBS	pIC	OK	29.4715	7.98209	-1.88448	0.36605	0.871294
Opn3	chr1:175662420-175692632	PBS	pIC	NOTEST	7.57763	1.97815	-1.93759	1	1
Chml	chr1:175662420-175692632	PBS	pIC	NOTEST	9.07191	4.93058	-0.87965	1	1
Pld5	chr1:175962305-176275312	PBS	pIC	OK	43.4688	25.6428	-0.761427	0.3888	0.876781
Cep170	chr1:176733652-176807124	PBS	pIC	OK	33.9008	48.3265	0.511495	0.488	0.891587
Mir350	chr1:176733652-176807124	PBS	pIC	NOTEST	0	0	0	1	1
Hmga2-ps1	chr1:176814659-177020432	PBS	pIC	OK	0	20.3406	inf	0.10005	0.862506
Akt3	chr1:177022114-177248767	PBS	pIC	NOTEST	8.54056	0.273458	-4.96494	1	1
2310043L19Rik	chr1:177641541-177642943	PBS	pIC	NOTEST	4.70335	0	inf	1	1
Adss	chr1:177763177-177796509	PBS	pIC	OK	21.7843	3.11819	-2.80451	0.1997	0.862506
Hnrnpu	chr1:178328299-178337784	PBS	pIC	OK	93.2764	181.052	0.956822	0.20705	0.862506
Smyd3	chr1:178955038-179518003	PBS	pIC	OK	33.4855	45.4028	0.439248	0.60165	0.917027
Tfb2m	chr1:179528055-179546267	PBS	pIC	OK	170.784	132.621	-0.364864	0.63145	0.921393
Ahctf1	chr1:179744903-179804015	PBS	pIC	NOTEST	1.42145	4.50998	1.66575	1	1
Adck3	chr1:179961088-180196020	PBS	pIC	NOTEST	0.674158	7.46728	3.46943	1	1
Psen2	chr1:180227003-180256300	PBS	pIC	NOTEST	11.8002	2.0546	-2.52187	1	1
Gm5069	chr1:180326968-180423659	PBS	pIC	OK	14.9413	23.8255	0.6732	0.5681	0.903726
6330403A02Rik	chr1:180432372-180483504	PBS	pIC	NOTEST	0	0	0	1	1
Mixl1	chr1:180693047-180697034	PBS	pIC	OK	42.5579	29.5957	-0.524039	0.65645	0.921572
H3f3a	chr1:180802567-180813603	PBS	pIC	OK	916.826	712.829	-0.363093	0.595	0.916725
Ephx1	chr1:180989555-181017495	PBS	pIC	NOTEST	4.42496	1.39458	-1.66583	1	1
Nvl	chr1:181093422-181144157	PBS	pIC	OK	23.1739	67.3265	1.53867	0.1487	0.862506
Wdr26	chr1:181173225-181211978	PBS	pIC	NOTEST	4.28086	3.63034	-0.237797	1	1
Ccdc121	chr1:181509632-181511451	PBS	pIC	NOTEST	1.7646	1.22441	-0.527261	1	1
Lbr	chr1:181815314-181842401	PBS	pIC	OK	36.2972	26.7269	-0.441565	0.60365	0.917027
Enah	chr1:181896385-182019980	PBS	pIC	OK	19.5207	10.0144	-0.962931	0.22885	0.862506
Vmn1r1	chr1:182157177-182158098	PBS	pIC	NOTEST	0	0	0	1	1
Degs1	chr1:182275769-182282759	PBS	pIC	OK	25.3274	22.2802	-0.184939	0.8735	0.971347
Fbxo28	chr1:182313101-182341606	PBS	pIC	NOTEST	10.9741	15.0383	0.454544	1	1
Capn2	chr1:182467258-182517483	PBS	pIC	NOTEST	3.41077	18.133	2.41045	1	1
Ccdc185	chr1:182747125-182749180	PBS	pIC	NOTEST	0	1.49462	inf	1	1
Disp1	chr1:183086263-183221529	PBS	pIC	NOTEST	5.28333	5.82069	0.139743	1	1
Brox	chr1:183276341-183297008	PBS	pIC	OK	8.20781	42.757	2.38109	0.09795	0.862506
Mia3	chr1:183326235-183369565	PBS	pIC	NOTEST	17.9008	4.31186	-2.05364	1	1
1700056E22Rik	chr1:184033031-184033998	PBS	pIC	NOTEST	0	5.84411	inf	1	1
1700112H15Rik	chr1:184527840-184557691	PBS	pIC	NOTEST	8.40801	2.60291	-1.69164	1	1
Hlx	chr1:184727144-184732493	PBS	pIC	OK	3.61631	29.1008	3.00847	0.2954	0.862506
2016-03-01	chr1:184786766-184811300	PBS	pIC	NOTEST	0	9.40904	inf	1	1
2016-03-02	chr1:184813067-184845847	PBS	pIC	OK	27.8138	13.0789	-1.08856	0.4298	0.886687
Mir1981	chr1:184813067-184845847	PBS	pIC	NOTEST	0	0	0	1	1
C130074G19Rik	chr1:184871925-184883036	PBS	pIC	NOTEST	0	0	0	1	1
Mark1	chr1:184896423-184999549	PBS	pIC	NOTEST	11.1456	0	inf	1	1
Iars2	chr1:185204167-185329401	PBS	pIC	NOTEST	0.831465	0.527016	-0.657808	1	1
9630028B13Rik	chr1:185429356-185441819	PBS	pIC	NOTEST	3.02801	8.23898	1.4441	1	1
Gm2061	chr1:185447115-185468761	PBS	pIC	NOTEST	0	5.88966	inf	1	1
Lyplal1	chr1:186087731-186117310	PBS	pIC	NOTEST	1.65511	0	inf	1	1
A730004F24Rik	chr1:186511837-186558681	PBS	pIC	NOTEST	6.37051	0	inf	1	1
Tgfb2	chr1:186623185-186705992	PBS	pIC	NOTEST	18.2093	1.64221	-3.47097	1	1
Rrp15	chr1:186721086-186749358	PBS	pIC	NOTEST	9.46998	0	inf	1	1
Spata17	chr1:187048406-187215446	PBS	pIC	NOTEST	2.58538	9.21021	1.83286	1	1
9330162B11Rik	chr1:187609005-188214884	PBS	pIC	OK	17.6087	101.756	2.53075	0.05545	0.862506
Kctd3	chr1:188971097-189007840	PBS	pIC	NOTEST	6.7887	9.96132	0.553202	1	1
Kcnk2	chr1:189207929-189402273	PBS	pIC	NOTEST	7.67581	0	inf	1	1
Cenpf	chr1:189640613-189688086	PBS	pIC	NOTEST	18.4178	16.7319	-0.138498	1	1
Smyd2	chr1:189880491-189922288	PBS	pIC	OK	18.867	49.7122	1.39774	0.32145	0.862506
Prox1	chr1:190121776-190170680	PBS	pIC	NOTEST	6.98539	0	inf	1	1
Rps6kc1	chr1:190772878-190911770	PBS	pIC	NOTEST	0	0	0	1	1
Vash2	chr1:190947645-190979296	PBS	pIC	OK	20.0371	12.3331	-0.700136	0.59415	0.916725
Mfsd7b	chr1:191005831-191029781	PBS	pIC	NOTEST	10.0738	16.2812	0.692594	1	1
Tatdn3	chr1:191045829-191062932	PBS	pIC	OK	4.17768	45.0029	3.42924	0.1907	0.862506
Fam71a	chr1:191162583-191164817	PBS	pIC	NOTEST	1.60128	0	inf	1	1
Atf3	chr1:191170296-191183333	PBS	pIC	NOTEST	10.9513	0	inf	1	1
Nenf	chr1:191306796-191318118	PBS	pIC	OK	75.24	5.64562	-3.7363	0.2734	0.862506
Ppp2r5a	chr1:191325964-191397041	PBS	pIC	OK	20.9108	6.13999	-1.76794	0.5563	0.900879
Dtl	chr1:191537355-191575544	PBS	pIC	OK	7.97067	30.1899	1.92129	0.07555	0.862506
1700034H15Rik	chr1:191894071-191913247	PBS	pIC	NOTEST	3.04915	1.04807	-1.54067	1	1
Traf5	chr1:191997202-192092599	PBS	pIC	NOTEST	6.5292	18.61	1.5111	1	1
Mir3473c	chr1:191997202-192092599	PBS	pIC	NOTEST	0	0	0	1	1
Rcor3	chr1:192098545-192151025	PBS	pIC	OK	46.1055	10.2125	-2.17461	0.14745	0.862506
Hhat	chr1:192512827-192771219	PBS	pIC	NOTEST	5.29809	5.56187	0.0700971	1	1
Sertad4	chr1:192844487-192856855	PBS	pIC	OK	28.7967	9.17757	-1.64972	0.21395	0.862506
Syt14	chr1:192891233-193035775	PBS	pIC	NOTEST	4.75326	0.567049	-3.06737	1	1
Diexf	chr1:193104402-193130251	PBS	pIC	NOTEST	13.5208	2.95211	-2.19536	1	1
Traf3ip3	chr1:193173468-193201546	PBS	pIC	OK	9.50028	29.1626	1.61808	0.3537	0.868639
Hsd11b1	chr1:193221640-193264045	PBS	pIC	NOTEST	0	3.03804	inf	1	1
G0s2	chr1:193272159-193273188	PBS	pIC	NOTEST	0	0	0	1	1
Camk1g	chr1:193346345-193370282	PBS	pIC	NOTEST	2.57782	0	inf	1	1
Mir205	chr1:193507462-193507530	PBS	pIC	NOTEST	0	0	0	1	1
4930503O07Rik	chr1:194212186-194222759	PBS	pIC	NOTEST	0	8.49883	inf	1	1
Gm16897	chr1:194938820-194976959	PBS	pIC	OK	50.5425	56.2537	0.154451	0.86325	0.966597
Cd46	chr1:195041899-195092248	PBS	pIC	NOTEST	0	0	0	1	1
Cr1l	chr1:195103787-195131570	PBS	pIC	OK	23.7219	1.04809	-4.50038	0.24755	0.862506
Cr2	chr1:195136810-195176715	PBS	pIC	NOTEST	8.63827	18.2371	1.07806	1	1
Ppp1r14c	chr10:3366149-3464975	PBS	pIC	NOTEST	0.947003	10.3334	3.4478	1	1
Iyd	chr10:3540278-3554877	PBS	pIC	NOTEST	0	0	0	1	1
Plekhg1	chr10:3740376-3967302	PBS	pIC	NOTEST	0.320237	6.27844	4.29319	1	1
Mthfd1l	chr10:3973074-4167081	PBS	pIC	NOTEST	5.98239	8.80028	0.556828	1	1
Akap12	chr10:4266328-4359471	PBS	pIC	NOTEST	8.9312	8.14189	-0.13349	1	1
Armt1	chr10:4432604-4455140	PBS	pIC	OK	68.0448	35.6713	-0.931721	0.3481	0.867344
Ccdc170	chr10:4509871-4561111	PBS	pIC	NOTEST	4.26158	5.26477	0.304984	1	1
Esr1	chr10:4611988-5005633	PBS	pIC	OK	61.0361	42.2213	-0.531692	0.4682	0.891587
Myct1	chr10:5593727-5606791	PBS	pIC	NOTEST	2.06526	0	inf	1	1
Vip	chr10:5639217-5647614	PBS	pIC	NOTEST	3.18861	0	inf	1	1
Oprm1	chr10:6758592-7038209	PBS	pIC	OK	102.787	31.1556	-1.7221	0.176	0.862506
Lrp11	chr10:7589799-7625477	PBS	pIC	NOTEST	0.800696	0.53238	-0.588798	1	1
A630066F11Rik	chr10:7630235-7664623	PBS	pIC	OK	4.99173	19.2276	1.94557	0.39375	0.876781
Nup43	chr10:7667503-7678886	PBS	pIC	NOTEST	1.86937	4.90794	1.39256	1	1
Lats1	chr10:7681208-7716461	PBS	pIC	NOTEST	15.2691	3.82409	-1.99743	1	1
Katna1	chr10:7725999-7763150	PBS	pIC	OK	19.1035	2.68435	-2.83119	0.29445	0.862506
Ppil4	chr10:7792893-7822563	PBS	pIC	OK	12.4416	23.8649	0.939723	0.4109	0.881212
Zc3h12d	chr10:7832469-7870397	PBS	pIC	NOTEST	10.2276	4.31445	-1.24522	1	1
Mir5104	chr10:7832469-7870397	PBS	pIC	NOTEST	0	0	0	1	1
Gm6150	chr10:9684721-9691909	PBS	pIC	NOTEST	13.1483	5.66757	-1.21408	1	1
Gm5177	chr10:10605944-10616313	PBS	pIC	NOTEST	9.5836	1.45165	-2.72288	1	1
4930567K20Rik	chr10:10686058-11082331	PBS	pIC	NOTEST	0	0	0	1	1
Shprh	chr10:11149429-11215273	PBS	pIC	OK	30.2698	37.9774	0.327258	0.6505	0.921393
Fbxo30	chr10:11281329-11297969	PBS	pIC	OK	82.6736	64.0265	-0.368758	0.59955	0.917027
Epm2a	chr10:11343444-11457477	PBS	pIC	NOTEST	3.73503	0	inf	1	1
Sf3b5	chr10:13008449-13009183	PBS	pIC	OK	143.972	87.4979	-0.718472	0.64805	0.921393
Hymai,Plagl1	chr10:13090787-13131695	PBS	pIC	NOTEST	11.8544	11.2028	-0.0815636	1	1
Fuca2	chr10:13501027-13517275	PBS	pIC	NOTEST	4.74959	0	inf	1	1
Adat2	chr10:13523841-13563376	PBS	pIC	NOTEST	0	7.30342	inf	1	1
Hivep2	chr10:13966378-14151378	PBS	pIC	NOTEST	6.08379	15.7533	1.37261	1	1
1700016L04Rik	chr10:14705608-14759019	PBS	pIC	NOTEST	0	1.86686	inf	1	1
Nmbr	chr10:14760288-14770556	PBS	pIC	NOTEST	14.697	0	inf	1	1
C330004P14Rik	chr10:15791776-15807065	PBS	pIC	NOTEST	0	0	0	1	1
Cited2	chr10:17723227-17725674	PBS	pIC	OK	0	42.4857	inf	0.0005	0.083687
Txlnb	chr10:17796218-17845663	PBS	pIC	NOTEST	0.976418	0.339722	-1.52314	1	1
Reps1	chr10:18055939-18125155	PBS	pIC	NOTEST	5.11559	2.46154	-1.05534	1	1
Nhsl1	chr10:18407674-18533891	PBS	pIC	NOTEST	10.9366	18.3305	0.745089	1	1
Perp	chr10:18845070-18857072	PBS	pIC	NOTEST	0	0	0	1	1
Gm20139	chr10:19141748-19207947	PBS	pIC	NOTEST	6.83944	4.42676	-0.627626	1	1
Olig3	chr10:19356538-19358604	PBS	pIC	NOTEST	3.66674	2.38888	-0.618164	1	1
Ifngr1	chr10:19591957-19610225	PBS	pIC	OK	30.0203	35.9152	0.258656	0.8214	0.958446
Il22ra2	chr10:19622027-19634681	PBS	pIC	NOTEST	12.3681	10.7667	-0.200047	1	1
Il20ra	chr10:19712586-19760053	PBS	pIC	NOTEST	4.693	2.99068	-0.650034	1	1
Map3k5	chr10:19934525-20142750	PBS	pIC	NOTEST	5.2693	3.4087	-0.62839	1	1
Map7	chr10:20148919-20281590	PBS	pIC	NOTEST	1.82715	7.03082	1.9441	1	1
Gm6251	chr10:20148919-20281590	PBS	pIC	OK	23.5962	21.1517	-0.157787	0.4797	0.891587
Bclaf1	chr10:20312468-20342501	PBS	pIC	OK	54.7135	65.8303	0.266853	0.7094	0.935513
Mtfr2	chr10:20347818-20361669	PBS	pIC	OK	15.0933	24.6083	0.705239	0.5425	0.897794
Ahi1	chr10:20952546-21080429	PBS	pIC	OK	23.5602	20.0236	-0.234653	0.85545	0.96426
Hbs1l	chr10:21295978-21368889	PBS	pIC	OK	39.2429	49.9865	0.349106	0.7445	0.941392
Aldh8a1	chr10:21377299-21396578	PBS	pIC	NOTEST	5.3844	15.3958	1.51568	1	1
1700020N01Rik	chr10:21593144-21622375	PBS	pIC	NOTEST	2.85825	1.93119	-0.565642	1	1
Gm5420	chr10:21690844-21693978	PBS	pIC	NOTEST	9.95492	17.1379	0.783708	1	1
Sgk1	chr10:21882183-21999902	PBS	pIC	OK	32.4921	4.4244	-2.87653	0.07385	0.862506
Raet1a,Raet1b,Raet1c,Raet1d,Raet1e	chr10:22158608-22374139	PBS	pIC	NOTEST	7.64056	9.88895	0.372139	1	1
H60b	chr10:22158608-22374139	PBS	pIC	NOTEST	2.82789	5.67622	1.00521	1	1
C920009B18Rik	chr10:22158608-22374139	PBS	pIC	NOTEST	5.08526	0	inf	1	1
Gm10825	chr10:22402812-22407470	PBS	pIC	NOTEST	15.2743	16.9953	0.154023	1	1
Slc2a12	chr10:22645010-22731447	PBS	pIC	NOTEST	2.69703	1.77555	-0.603104	1	1
Slc18b1	chr10:23796985-23827968	PBS	pIC	OK	65.6615	15.5392	-2.07914	0.06065	0.862506
Vnn3	chr10:23851461-23869843	PBS	pIC	NOTEST	8.73652	9.0872	0.0567765	1	1
Vnn1	chr10:23894687-23905343	PBS	pIC	NOTEST	1.11424	11.8223	3.40737	1	1
Taar1	chr10:23920405-23921404	PBS	pIC	OK	0	30.7256	inf	0.00745	0.323885
Taar2	chr10:23938571-23941583	PBS	pIC	OK	19.1631	0	inf	0.0647	0.862506
Taar3	chr10:23949557-23950589	PBS	pIC	NOTEST	0	0	0	1	1
Taar4	chr10:23960493-23961537	PBS	pIC	NOTEST	13.6024	1.83536	-2.88973	1	1
Taar5	chr10:23970705-23971719	PBS	pIC	OK	3.13378	22.554	2.84741	0.30625	0.862506
Taar7b	chr10:23999938-24001015	PBS	pIC	NOTEST	0	0	0	1	1
Taar7d	chr10:24027221-24028298	PBS	pIC	OK	4.81921	25.3397	2.39453	0.29415	0.862506
Taar7e	chr10:24037613-24038690	PBS	pIC	NOTEST	2.27636	14.0807	2.62892	1	1
Taar7f	chr10:24049509-24050586	PBS	pIC	NOTEST	2.31232	0	inf	1	1
Taar8a	chr10:24076499-24077534	PBS	pIC	NOTEST	0	0	0	1	1
Stx7	chr10:24149316-24188959	PBS	pIC	OK	33.7332	53.2733	0.659242	0.51225	0.894992
Moxd1	chr10:24223516-24302783	PBS	pIC	NOTEST	6.6262	2.71168	-1.28899	1	1
Ctgf	chr10:24595441-24598682	PBS	pIC	NOTEST	0	7.83842	inf	1	1
Med23	chr10:24869985-24913529	PBS	pIC	NOTEST	6.90707	7.5622	0.130733	1	1
Mir6905	chr10:24869985-24913529	PBS	pIC	NOTEST	0	0	0	1	1
Epb4.1l2	chr10:25359797-25523518	PBS	pIC	NOTEST	12.8284	5.90539	-1.11924	1	1
Gm9767	chr10:25991185-26079447	PBS	pIC	OK	5.99948	25.24	2.07281	0.47355	0.891587
Samd3	chr10:26229706-26272172	PBS	pIC	OK	18.8886	17.643	-0.0984181	0.94555	0.981493
Arhgap18	chr10:26772511-26918648	PBS	pIC	NOTEST	4.40616	3.97745	-0.147677	1	1
4930579H20Rik	chr10:26981284-27616942	PBS	pIC	NOTEST	2.13994	17.5386	3.03489	1	1
Ptprk	chr10:28074819-28597397	PBS	pIC	NOTEST	10.4731	13.4416	0.360014	1	1
Themis	chr10:28668359-28883818	PBS	pIC	NOTEST	6.17052	4.48763	-0.45944	1	1
Soga3	chr10:29143995-29199628	PBS	pIC	NOTEST	13.9912	0	inf	1	1
9330159F19Rik	chr10:29211642-29230779	PBS	pIC	OK	30.4416	15.1562	-1.00614	0.2436	0.862506
Echdc1	chr10:29313165-29362442	PBS	pIC	NOTEST	2.64801	10.4788	1.98449	1	1
Hddc2	chr10:31313404-31328086	PBS	pIC	NOTEST	0	3.23983	inf	1	1
Trdn	chr10:33083482-33476709	PBS	pIC	OK	32.0396	2.90428	-3.46361	0.24855	0.862506
Sult3a1	chr10:33857721-33879475	PBS	pIC	NOTEST	11.507	3.91738	-1.55455	1	1
Rsph4a	chr10:33905110-33916021	PBS	pIC	OK	15.2005	31.3521	1.04445	0.26605	0.862506
Trappc3l	chr10:34037596-34109815	PBS	pIC	NOTEST	2.25455	0	inf	1	1
Tspyl1	chr10:34282189-34284885	PBS	pIC	OK	67.6901	49.7556	-0.444086	0.61575	0.919651
Tspyl4	chr10:34297420-34301320	PBS	pIC	OK	20.2026	18.0071	-0.165977	0.8743	0.971512
Col10a1	chr10:34303611-34418528	PBS	pIC	NOTEST	0.871669	7.31066	3.06815	1	1
Frk	chr10:34483399-34611230	PBS	pIC	OK	26.8968	39.3297	0.548185	0.49185	0.89333
Hs3st5	chr10:36506806-36834394	PBS	pIC	NOTEST	1.1302	2.96432	1.39112	1	1
Hdac2	chr10:36974543-37001888	PBS	pIC	NOTEST	5.48312	4.41771	-0.3117	1	1
4930591E09Rik	chr10:38175773-38181903	PBS	pIC	NOTEST	0	0	0	1	1
Lama4	chr10:38965514-39110188	PBS	pIC	NOTEST	0.539531	1.33622	1.30838	1	1
Tube1	chr10:39134022-39163794	PBS	pIC	OK	13.6599	31.8554	1.22159	0.2894	0.862506
Fyn	chr10:39369798-39565374	PBS	pIC	NOTEST	2.48571	15.5007	2.64061	1	1
Traf3ip2	chr10:39612933-39732007	PBS	pIC	NOTEST	1.01588	0.67162	-0.597019	1	1
Rev3l	chr10:39732159-39875205	PBS	pIC	NOTEST	11.7105	8.41971	-0.475966	1	1
Cdk19	chr10:40349307-40483818	PBS	pIC	OK	9.90225	23.4403	1.24317	0.1925	0.862506
Slc22a16	chr10:40570361-40604132	PBS	pIC	NOTEST	4.0297	0.843808	-2.25569	1	1
Ddo	chr10:40630010-40649931	PBS	pIC	NOTEST	6.16208	1.50051	-2.03796	1	1
Mettl24	chr10:40683281-40811083	PBS	pIC	NOTEST	11.4188	14.1735	0.311781	1	1
Wasf1	chr10:40883533-40938569	PBS	pIC	OK	24.7883	5.4115	-2.19556	0.259	0.862506
Zbtb24	chr10:41450357-41465582	PBS	pIC	NOTEST	8.35087	16.1258	0.94937	1	1
Mical1	chr10:41476313-41487030	PBS	pIC	NOTEST	0.99857	0	inf	1	1
Ppil6	chr10:41490438-41514288	PBS	pIC	NOTEST	0	6.03171	inf	1	1
Cd164	chr10:41519499-41531042	PBS	pIC	NOTEST	7.15198	8.32547	0.21919	1	1
5730435O14Rik	chr10:41538848-41606595	PBS	pIC	NOTEST	0	0	0	1	1
Sesn1	chr10:41810573-41908436	PBS	pIC	NOTEST	9.63315	9.84442	0.0312978	1	1
Snx3	chr10:42502053-42535369	PBS	pIC	OK	160.226	182.539	0.188096	0.84625	0.962627
Ostm1	chr10:42678915-42702462	PBS	pIC	NOTEST	16.5746	9.00459	-0.880241	1	1
Sec63	chr10:42761495-42832514	PBS	pIC	NOTEST	4.33987	0.432674	-3.3263	1	1
Scml4	chr10:42860511-42960782	PBS	pIC	NOTEST	13.3118	10.7057	-0.314323	1	1
9030612E09Rik	chr10:43174698-43176565	PBS	pIC	NOTEST	13.8747	13.8899	0.00158686	1	1
Pdss2	chr10:43221485-43464882	PBS	pIC	NOTEST	2.20433	14.8097	2.74813	1	1
Bend3	chr10:43479139-43515417	PBS	pIC	NOTEST	2.33449	1.54547	-0.59506	1	1
Cd24a	chr10:43579168-43584265	PBS	pIC	NOTEST	13.7106	4.7217	-1.53792	1	1
F830002L21Rik	chr10:43593426-43630913	PBS	pIC	NOTEST	9.94372	6.97552	-0.511486	1	1
1700027J07Rik	chr10:43746157-43765836	PBS	pIC	NOTEST	0	0	0	1	1
4933404K13Rik	chr10:43825906-43833301	PBS	pIC	OK	27.2697	5.86319	-2.21754	0.35	0.867699
Rtn4ip1	chr10:43901806-43947862	PBS	pIC	OK	20.2618	9.99118	-1.02004	0.47255	0.891587
Speer5-ps1	chr10:44170446-44219585	PBS	pIC	NOTEST	0	0	0	1	1
Atg5	chr10:44268357-44364291	PBS	pIC	NOTEST	12.4457	9.28935	-0.421992	1	1
Mir1929	chr10:44268357-44364291	PBS	pIC	NOTEST	0	0	0	1	1
Prep	chr10:45067213-45158995	PBS	pIC	NOTEST	12.5566	17.0848	0.444265	1	1
Popdc3	chr10:45289304-45318450	PBS	pIC	NOTEST	8.24311	10.9329	0.407417	1	1
Bves	chr10:45335761-45369708	PBS	pIC	NOTEST	0	0	0	1	1
Hace1	chr10:45577828-45712345	PBS	pIC	NOTEST	4.28406	0.4757	-3.17086	1	1
D030045P18Rik	chr10:45807703-45852018	PBS	pIC	NOTEST	5.39867	9.72224	0.848686	1	1
Snord14d	chr10:46244747-46244770	PBS	pIC	NOTEST	0	0	0	1	1
Ascc3	chr10:50592668-50851202	PBS	pIC	NOTEST	18.5663	15.6842	-0.243377	1	1
Sim1	chr10:50895650-50989152	PBS	pIC	NOTEST	5.21577	1.04088	-2.32508	1	1
Lilr4b	chr10:51480611-51486329	PBS	pIC	OK	31.8342	36.6379	0.20276	0.86925	0.969932
Lilrb4a	chr10:51490897-51496611	PBS	pIC	OK	19.619	56.4375	1.5244	0.23195	0.862506
Rfx6	chr10:51677759-51730429	PBS	pIC	NOTEST	2.15052	2.88355	0.42316	1	1
Vgll2	chr10:52022501-52028471	PBS	pIC	OK	20.5955	1.85884	-3.46986	0.2672	0.862506
Dcbld1	chr10:52233618-52321377	PBS	pIC	NOTEST	0	0.651365	inf	1	1
Nepn	chr10:52391607-52404604	PBS	pIC	NOTEST	3.41729	5.46049	0.676179	1	1
Nus1	chr10:52417546-52440192	PBS	pIC	NOTEST	18.0818	0.814541	-4.47241	1	1
Slc35f1	chr10:52690500-53111622	PBS	pIC	NOTEST	4.22384	7.6275	0.852656	1	1
Gm19395	chr10:53278080-53379851	PBS	pIC	NOTEST	0	0	0	1	1
Pln	chr10:53278080-53379851	PBS	pIC	OK	29.9188	85.8536	1.52083	0.11735	0.862506
Asf1a	chr10:53537323-53630439	PBS	pIC	OK	13.4774	24.6272	0.869711	0.53475	0.897674
Gm16998	chr10:54075921-54081081	PBS	pIC	NOTEST	0	0	0	1	1
Msl3l2	chr10:56014293-56228689	PBS	pIC	NOTEST	8.3183	0	inf	1	1
Gja1	chr10:56377299-56390419	PBS	pIC	OK	63.1089	56.3914	-0.162368	0.8504	0.962966
Hsf2	chr10:57486384-57513143	PBS	pIC	OK	19.1218	25.1001	0.392469	0.7277	0.939827
Pkib	chr10:57631980-57741112	PBS	pIC	NOTEST	4.09987	2.33635	-0.811324	1	1
Fabp7	chr10:57784922-57788450	PBS	pIC	NOTEST	0	0	0	1	1
Smpdl3a	chr10:57794543-57811830	PBS	pIC	NOTEST	17.5733	9.00924	-0.96391	1	1
Gcc2	chr10:58255525-58305592	PBS	pIC	OK	5.49368	20.4316	1.89496	0.16705	0.862506
Lims1	chr10:58323465-58424691	PBS	pIC	NOTEST	16.2137	8.36665	-0.95449	1	1
Ranbp2	chr10:58446851-58494154	PBS	pIC	OK	22.2865	42.0676	0.916539	0.2454	0.862506
Ccdc138	chr10:58497936-58576244	PBS	pIC	NOTEST	5.57444	1.27193	-2.13181	1	1
BB019430	chr10:58696744-58704277	PBS	pIC	NOTEST	0	0	0	1	1
Sh3rf3	chr10:58813358-59138916	PBS	pIC	NOTEST	1.54391	2.7949	0.856211	1	1
Sowahc	chr10:59221921-59226433	PBS	pIC	NOTEST	11.9879	2.94416	-2.02565	1	1
P4ha1	chr10:59323295-59373304	PBS	pIC	OK	16.8436	28.4888	0.758196	0.47785	0.891587
Pla2g12b	chr10:59403684-59421976	PBS	pIC	NOTEST	13.3613	0	inf	1	1
Micu1	chr10:59702562-59864134	PBS	pIC	NOTEST	5.91603	6.30752	0.0924437	1	1
Dnajb12	chr10:59879590-59898016	PBS	pIC	NOTEST	2.05467	3.79877	0.88663	1	1
Ascc1	chr10:59987908-60099990	PBS	pIC	NOTEST	2.87619	1.80791	-0.669834	1	1
Spock2	chr10:60106256-60133913	PBS	pIC	NOTEST	0.647914	3.56281	2.45914	1	1
Mir6906	chr10:60106256-60133913	PBS	pIC	NOTEST	0	0	0	1	1
Psap	chr10:60277627-60302600	PBS	pIC	OK	54.0342	62.0644	0.199894	0.83025	0.961011
4632428N05Rik	chr10:60302749-60696490	PBS	pIC	NOTEST	5.39314	0.306588	-4.13675	1	1
Gm17455	chr10:60302749-60696490	PBS	pIC	NOTEST	0	0	0	1	1
Mir6408	chr10:60923022-60923113	PBS	pIC	NOTEST	0	0	0	1	1
Mir466j	chr10:60960722-60960844	PBS	pIC	NOTEST	0	0	0	1	1
Gm20611	chr10:61031302-61038080	PBS	pIC	NOTEST	0	0	0	1	1
Pcbd1	chr10:61089330-61094329	PBS	pIC	NOTEST	0	8.81347	inf	1	1
Tbata	chr10:61171963-61188841	PBS	pIC	NOTEST	5.17979	6.51565	0.331014	1	1
Prf1	chr10:61297835-61304263	PBS	pIC	NOTEST	0	14.5807	inf	1	1
Nodal	chr10:61417971-61425337	PBS	pIC	NOTEST	0	0	0	1	1
Lrrc20	chr10:61475832-61582228	PBS	pIC	OK	29.0394	13	-1.1595	0.39045	0.876781
Npffr1	chr10:61595483-61626385	PBS	pIC	OK	17.1142	34.1987	0.998744	0.6345	0.921393
Ppa1	chr10:61648620-61674165	PBS	pIC	OK	64.0999	67.8897	0.0828707	0.9494	0.982845
Sar1a	chr10:61680320-61693297	PBS	pIC	OK	23.9634	55.882	1.22155	0.2484	0.862506
Tysnd1	chr10:61695513-61702773	PBS	pIC	NOTEST	0	0	0	1	1
Aifm2	chr10:61715262-61783864	PBS	pIC	NOTEST	5.61879	5.63975	0.00537253	1	1
Mir5108	chr10:61715262-61783864	PBS	pIC	NOTEST	0	0	0	1	1
Neurog3	chr10:62133089-62134763	PBS	pIC	OK	57.8144	0	inf	0.00015	0.06416
Tacr2	chr10:62252437-62265990	PBS	pIC	NOTEST	0	0	0	1	1
Hk1os	chr10:62268854-62379908	PBS	pIC	NOTEST	0	7.32479	inf	1	1
4930507D05Rik	chr10:62429377-62451353	PBS	pIC	NOTEST	3.78252	0	inf	1	1
Mir7215	chr10:62659421-62726099	PBS	pIC	NOTEST	0	0	0	1	1
Slc25a16	chr10:62920632-62946494	PBS	pIC	NOTEST	7.20471	5.26699	-0.451961	1	1
Dna2	chr10:62947028-62974188	PBS	pIC	NOTEST	2.32355	0.505036	-2.20187	1	1
Rufy2	chr10:62980222-63023849	PBS	pIC	OK	19.6728	21.0204	0.0955881	0.8972	0.976589
Pbld2	chr10:63024511-63058812	PBS	pIC	NOTEST	0	1.3408	inf	1	1
Pbld1	chr10:63061616-63077536	PBS	pIC	OK	205.823	87.9354	-1.22689	0.11645	0.862506
Atoh7	chr10:63100155-63100605	PBS	pIC	OK	0	35.2639	inf	0.11365	0.862506
Herc4	chr10:63243796-63317881	PBS	pIC	NOTEST	3.30007	0.724078	-2.18828	1	1
Dnajc12	chr10:63382442-63408840	PBS	pIC	OK	5.4168	21.7794	2.00745	0.30755	0.862506
Ctnna3	chr10:63430097-65003667	PBS	pIC	NOTEST	3.52639	0.624774	-2.49678	1	1
4930407I19Rik	chr10:66145295-66179514	PBS	pIC	NOTEST	2.92644	8.04275	1.45854	1	1
Gm31763	chr10:67005074-67096988	PBS	pIC	NOTEST	13.2302	0	inf	1	1
Jmjd1c	chr10:67127257-67256326	PBS	pIC	OK	19.1106	26.9904	0.498074	0.53785	0.897674
Egr2	chr10:67537868-67542188	PBS	pIC	NOTEST	3.06707	2.59712	-0.239947	1	1
Rtkn2	chr10:67979597-68043864	PBS	pIC	OK	26.8534	18.6021	-0.529639	0.6543	0.921517
Tmem26	chr10:68723745-68782654	PBS	pIC	NOTEST	8.49064	18.2035	1.10027	1	1
Rhobtb1	chr10:69208551-69291784	PBS	pIC	NOTEST	4.21296	2.26718	-0.893936	1	1
Ank3	chr10:69533707-70027436	PBS	pIC	OK	29.3414	21.8476	-0.42546	0.6154	0.919651
Ccdc6	chr10:70097120-70193200	PBS	pIC	NOTEST	17.7863	12.1471	-0.550164	1	1
Mrln	chr10:70204663-70219711	PBS	pIC	NOTEST	0	0	0	1	1
Slc16a9	chr10:70245275-70285951	PBS	pIC	NOTEST	16.5128	3.1731	-2.37962	1	1
Fam13c	chr10:70440667-70599291	PBS	pIC	NOTEST	7.50191	1.12773	-2.73383	1	1
1700113B09Rik	chr10:71201744-71204488	PBS	pIC	NOTEST	0	0	0	1	1
Ipmk	chr10:71347792-71385885	PBS	pIC	OK	8.59482	37.8081	2.13716	0.0542	0.862506
Zwint	chr10:72654845-72674964	PBS	pIC	OK	106.579	227.695	1.09518	0.18055	0.862506
Pcdh15	chr10:73821866-74649732	PBS	pIC	OK	18.3856	27.9357	0.60353	0.42395	0.885845
Gnaz	chr10:74957476-75032586	PBS	pIC	NOTEST	5.05799	6.08759	0.267307	1	1
Rab36	chr10:75037088-75054100	PBS	pIC	NOTEST	16.8596	0.665794	-4.66235	1	1
Bcr	chr10:75060895-75184923	PBS	pIC	NOTEST	1.63126	0.335129	-2.2832	1	1
Specc1l	chr10:75212072-75312400	PBS	pIC	NOTEST	5.46677	17.0729	1.64295	1	1
Adora2a	chr10:75316876-75334792	PBS	pIC	NOTEST	0	1.02486	inf	1	1
Gm5779	chr10:75352054-75352961	PBS	pIC	OK	33.1646	22.2825	-0.57373	0.72555	0.939827
Upb1	chr10:75406910-75441679	PBS	pIC	OK	0.828291	22.0837	4.7367	0.248	0.862506
4933407G14Rik	chr10:75449509-75463104	PBS	pIC	NOTEST	0	0	0	1	1
Snrpd3	chr10:75518041-75535440	PBS	pIC	OK	55.7901	90.4639	0.697333	0.665	0.923385
Ggt1	chr10:75568661-75586191	PBS	pIC	NOTEST	0	3.40177	inf	1	1
Ggt5	chr10:75589380-75616968	PBS	pIC	OK	9.34795	21.8086	1.22218	0.3018	0.862506
Derl3	chr10:75893397-75895941	PBS	pIC	NOTEST	0	0	0	1	1
Chchd10	chr10:75935572-75940672	PBS	pIC	OK	26.9005	71.5569	1.41146	0.46355	0.890866
Vpreb3	chr10:75948311-75949646	PBS	pIC	OK	8.41882	28.3037	1.7493	0.5209	0.897674
Gm5134,Mir6409	chr10:75954513-76009589	PBS	pIC	NOTEST	0	2.2698	inf	1	1
Zfp280b	chr10:76032611-76042969	PBS	pIC	OK	26.3413	14.9718	-0.815079	0.42045	0.885664
Slc5a4a	chr10:76147450-76189265	PBS	pIC	NOTEST	1.412	0.918434	-0.620493	1	1
S100b	chr10:76253835-76261319	PBS	pIC	NOTEST	10.0138	0	inf	1	1
1700094J05Rik	chr10:76351253-76442912	PBS	pIC	NOTEST	0	0	0	1	1
2610028H24Rik	chr10:76449080-76515857	PBS	pIC	NOTEST	5.71707	2.27566	-1.32899	1	1
Mcm3ap	chr10:76449080-76515857	PBS	pIC	NOTEST	6.49346	9.24762	0.510094	1	1
Lss	chr10:76531604-76562226	PBS	pIC	NOTEST	0.968041	0.217231	-2.15584	1	1
Spatc1l	chr10:76562271-76570200	PBS	pIC	NOTEST	0	1.91668	inf	1	1
Ftcd	chr10:76575647-76590338	PBS	pIC	NOTEST	0	0	0	1	1
Gm10787	chr10:77011994-77022214	PBS	pIC	NOTEST	0	0	0	1	1
Slc19a1	chr10:77032738-77050432	PBS	pIC	NOTEST	7.42005	3.76881	-0.977321	1	1
Pofut2	chr10:77259299-77269586	PBS	pIC	NOTEST	5.37124	0	inf	1	1
Gm17769	chr10:77418375-77420939	PBS	pIC	OK	5.90552	21.4062	1.85789	0.17015	0.862506
Itgb2	chr10:77530347-77565674	PBS	pIC	NOTEST	7.1883	2.10729	-1.77026	1	1
Pttg1ip	chr10:77581766-77598732	PBS	pIC	OK	32.7872	63.204	0.946881	0.3456	0.865146
Sumo3	chr10:77606096-77618331	PBS	pIC	OK	35.8418	44.1619	0.30116	0.7398	0.941392
Ube2g2	chr10:77622320-77645990	PBS	pIC	NOTEST	16.9593	0.924053	-4.19796	1	1
Mir1930	chr10:77622320-77645990	PBS	pIC	NOTEST	0	0	0	1	1
Tspear	chr10:77686568-77886769	PBS	pIC	NOTEST	0	0	0	1	1
Gm10272	chr10:77686568-77886769	PBS	pIC	NOTEST	12.4718	0	inf	1	1
Gm10024	chr10:77686568-77886769	PBS	pIC	OK	0	22.5265	inf	0.1593	0.862506
Gm10142	chr10:77686568-77886769	PBS	pIC	NOTEST	0	0	0	1	1
Krtap12-1	chr10:77686568-77886769	PBS	pIC	NOTEST	5.01968	6.85277	0.449092	1	1
Gm10100	chr10:77686568-77886769	PBS	pIC	OK	15.6742	23.7597	0.600119	0.52285	0.897674
Gm2696	chr10:77686568-77886769	PBS	pIC	NOTEST	0	7.45939	inf	1	1
Krtap10-10	chr10:77686568-77886769	PBS	pIC	NOTEST	2.30748	0	inf	1	1
Gm10318	chr10:77686568-77886769	PBS	pIC	NOTEST	0	0	0	1	1
Gm3285	chr10:77686568-77886769	PBS	pIC	NOTEST	0	0	0	1	1
1700009J07Rik	chr10:77893419-77896111	PBS	pIC	NOTEST	0	0	0	1	1
1810043G02Rik	chr10:77978649-77985438	PBS	pIC	OK	11.6	20.5634	0.825952	0.59855	0.917027
Dnmt3l	chr10:78030021-78063622	PBS	pIC	NOTEST	2.28085	0	inf	1	1
Icosl	chr10:78069367-78079525	PBS	pIC	OK	28.242	3.52032	-3.00406	0.16225	0.862506
Cstb	chr10:78425669-78427622	PBS	pIC	OK	595.915	516.221	-0.207118	0.81385	0.958446
Mir6410	chr10:78434798-78434902	PBS	pIC	NOTEST	0	0	0	1	1
Ilvbl	chr10:78574499-78584502	PBS	pIC	NOTEST	3.9845	0.849046	-2.23048	1	1
Slc1a6	chr10:78780495-78814825	PBS	pIC	NOTEST	0	0.886752	inf	1	1
Olfr1355	chr10:78875548-78880106	PBS	pIC	NOTEST	6.3986	0.895757	-2.83658	1	1
Olfr1354	chr10:78916841-78917936	PBS	pIC	OK	5.95274	25.4344	2.09516	0.2701	0.862506
Olfr8	chr10:78955206-78956139	PBS	pIC	NOTEST	0	1.1508	inf	1	1
Olfr1353	chr10:78963308-78970612	PBS	pIC	OK	14.0831	23.5146	0.73959	0.5824	0.910275
Olfr1352	chr10:78981049-78984721	PBS	pIC	OK	43.1365	9.96727	-2.11364	0.16105	0.862506
Olfr1351	chr10:79017323-79018283	PBS	pIC	NOTEST	1.85523	6.20068	1.74083	1	1
Olfr57	chr10:79034722-79035802	PBS	pIC	OK	37.2175	32.3033	-0.204299	0.8623	0.966209
Vmn2r80	chr10:79148815-79194933	PBS	pIC	OK	5.44457	38.3961	2.81807	0.0563	0.862506
Vmn2r81	chr10:79247776-79294535	PBS	pIC	NOTEST	0	5.4003	inf	1	1
Vmn2r82	chr10:79356590-79396766	PBS	pIC	OK	23.6171	44.3667	0.909646	0.3451	0.864232
Vmn2r83	chr10:79468957-79492154	PBS	pIC	NOTEST	0	0	0	1	1
Madcam1	chr10:79664573-79668536	PBS	pIC	NOTEST	9.38186	10.6066	0.177013	1	1
Tpgs1	chr10:79669409-79676126	PBS	pIC	OK	48.9601	9.27588	-2.40005	0.3254	0.862506
Cdc34	chr10:79682194-79688398	PBS	pIC	OK	29.321	2.79949	-3.3887	0.2805	0.862506
Gzmm	chr10:79689019-79695261	PBS	pIC	NOTEST	0	0	0	1	1
Bsg	chr10:79697304-80369637	PBS	pIC	OK	23.7488	17.2775	-0.458964	0.8291	0.96101
Hcn2	chr10:79697304-80369637	PBS	pIC	NOTEST	0	0	0	1	1
Fgf22	chr10:79697304-80369637	PBS	pIC	NOTEST	0	0	0	1	1
Fstl3	chr10:79697304-80369637	PBS	pIC	NOTEST	3.70033	0	inf	1	1
Palm	chr10:79697304-80369637	PBS	pIC	NOTEST	15.0207	0.81551	-4.20311	1	1
Misp	chr10:79697304-80369637	PBS	pIC	NOTEST	0	6.76903	inf	1	1
Ptbp1	chr10:79697304-80369637	PBS	pIC	NOTEST	5.89284	3.89668	-0.596718	1	1
Mir6910	chr10:79697304-80369637	PBS	pIC	NOTEST	0	0	0	1	1
Prtn3	chr10:79697304-80369637	PBS	pIC	NOTEST	0	0	0	1	1
Elane	chr10:79697304-80369637	PBS	pIC	NOTEST	0	0	0	1	1
Cfd	chr10:79697304-80369637	PBS	pIC	OK	198.063	54.8184	-1.85323	0.5234	0.897674
Kiss1r	chr10:79697304-80369637	PBS	pIC	NOTEST	1.1992	0	inf	1	1
Arid3a	chr10:79697304-80369637	PBS	pIC	NOTEST	9.87866	6.59883	-0.582107	1	1
Wdr18	chr10:79697304-80369637	PBS	pIC	OK	8.65139	18.8037	1.12001	0.6905	0.93288
Grin3b	chr10:79697304-80369637	PBS	pIC	NOTEST	0	1.61249	inf	1	1
Cnn2	chr10:79697304-80369637	PBS	pIC	OK	98.8783	77.438	-0.352611	0.4397	0.890475
Abca7	chr10:79697304-80369637	PBS	pIC	NOTEST	0	0.709951	inf	1	1
Hmha1	chr10:79697304-80369637	PBS	pIC	OK	10.9947	33.675	1.61488	0.63385	0.921393
Gpx4	chr10:79697304-80369637	PBS	pIC	OK	223.995	201.223	-0.154671	0.768	0.948205
Stk11	chr10:79697304-80369637	PBS	pIC	NOTEST	3.11867	0	inf	1	1
Atp5d	chr10:79697304-80369637	PBS	pIC	OK	88.2186	74.3347	-0.247047	0.85415	0.96426
Midn	chr10:79697304-80369637	PBS	pIC	NOTEST	3.16209	5.89682	0.899059	1	1
Cirbp	chr10:79697304-80369637	PBS	pIC	OK	44.4023	24.1542	-0.878357	0.7589	0.945044
1600002K03Rik	chr10:79697304-80369637	PBS	pIC	OK	24.5224	21.7861	-0.170695	0.86065	0.96616
Efna2	chr10:79697304-80369637	PBS	pIC	NOTEST	8.8277	1.40003	-2.65658	1	1
Mum1	chr10:79697304-80369637	PBS	pIC	NOTEST	15.3158	18.0824	0.239561	1	1
Ndufs7	chr10:79697304-80369637	PBS	pIC	OK	34.1767	42.5828	0.317258	0.8765	0.971757
Dazap1	chr10:79697304-80369637	PBS	pIC	NOTEST	14.7234	8.04018	-0.872806	1	1
Mir6911	chr10:79697304-80369637	PBS	pIC	NOTEST	0	0	0	1	1
Rps15	chr10:79697304-80369637	PBS	pIC	OK	372.896	471.916	0.339756	0.6198	0.919651
Apc2	chr10:79697304-80369637	PBS	pIC	NOTEST	0	0.980557	inf	1	1
Reep6	chr10:79697304-80369637	PBS	pIC	NOTEST	0	0	0	1	1
Plk5	chr10:79697304-80369637	PBS	pIC	NOTEST	0	0	0	1	1
Onecut3	chr10:80494905-80517260	PBS	pIC	NOTEST	7.42983	2.04995	-1.85774	1	1
Adat3,Scamp4	chr10:80602879-80615783	PBS	pIC	OK	4.68863	43.5709	3.21613	0.1334	0.862506
Mir6912	chr10:80602879-80615783	PBS	pIC	NOTEST	0	0	0	1	1
Csnk1g2	chr10:80622779-80640771	PBS	pIC	NOTEST	14.8017	9.87513	-0.583893	1	1
Izumo4	chr10:80702692-80705382	PBS	pIC	NOTEST	0	7.54459	inf	1	1
Dot1l	chr10:80755205-80794347	PBS	pIC	NOTEST	6.98219	2.69601	-1.37286	1	1
Sf3a2	chr10:80798734-80804922	PBS	pIC	NOTEST	2.05028	2.38376	0.217416	1	1
Amh	chr10:80805247-80807648	PBS	pIC	NOTEST	0	0	0	1	1
Oaz1	chr10:80826655-80829290	PBS	pIC	OK	454.914	502.708	0.144128	0.85055	0.962966
Mir1982	chr10:80826655-80829290	PBS	pIC	NOTEST	0	0	0	1	1
Sppl2b	chr10:80855274-80868708	PBS	pIC	NOTEST	6.769	0	inf	1	1
Tmprss9	chr10:80879815-80900969	PBS	pIC	NOTEST	0	0	0	1	1
Gadd45b	chr10:80930090-80932204	PBS	pIC	OK	64.166	68.4969	0.094228	0.9391	0.978942
Thop1	chr10:81070082-81082360	PBS	pIC	NOTEST	0	0	0	1	1
Mir5615-2	chr10:81104613-81104675	PBS	pIC	NOTEST	0	0	0	1	1
Map2k2	chr10:81105946-81124697	PBS	pIC	NOTEST	16.7368	3.93036	-2.09029	1	1
Zbtb7a	chr10:81136270-81151657	PBS	pIC	NOTEST	7.21622	4.17454	-0.789627	1	1
Eef2	chr10:81176630-81182509	PBS	pIC	OK	86.9763	172.673	0.989348	0.2161	0.862506
Snord37	chr10:81176630-81182509	PBS	pIC	NOTEST	0	0	0	1	1
Dapk3	chr10:81183006-81193197	PBS	pIC	OK	23.9163	40.1982	0.749138	0.66305	0.923385
Atcayos	chr10:81194690-81230779	PBS	pIC	OK	63.8051	0	inf	0.22645	0.862506
Zfr2	chr10:81233162-81252123	PBS	pIC	NOTEST	0	0.705247	inf	1	1
Matk	chr10:81252934-81262981	PBS	pIC	NOTEST	10.7569	7.75678	-0.47173	1	1
Apba3,Mir3057	chr10:81268171-81291581	PBS	pIC	NOTEST	2.37116	0	inf	1	1
Pip5k1c	chr10:81292962-81319974	PBS	pIC	NOTEST	6.54721	0	inf	1	1
Cactin	chr10:81321102-81326251	PBS	pIC	NOTEST	4.90859	5.66839	0.20763	1	1
Tbxa2r	chr10:81328702-81335174	PBS	pIC	NOTEST	0	0	0	1	1
Mfsd12	chr10:81357569-81365820	PBS	pIC	NOTEST	0	1.48626	inf	1	1
Dohh	chr10:81384427-81388352	PBS	pIC	OK	6.83237	24.6984	1.85396	0.3888	0.876781
Mir6913	chr10:81384427-81388352	PBS	pIC	NOTEST	0	0	0	1	1
Smim24	chr10:81393063-81395079	PBS	pIC	OK	0	23.5776	inf	0.0783	0.862506
Aes	chr10:81559443-81566371	PBS	pIC	OK	55.74	98.2638	0.817948	0.4645	0.890866
Tle2	chr10:81575286-81590845	PBS	pIC	NOTEST	5.4304	0.766079	-2.82549	1	1
BC025920	chr10:81606307-81609836	PBS	pIC	NOTEST	0	0	0	1	1
Ankrd24	chr10:81628539-81647612	PBS	pIC	OK	5.73029	23.6789	2.04692	0.27595	0.862506
Gm10778	chr10:81649068-81667361	PBS	pIC	NOTEST	0	0	0	1	1
Zfp433	chr10:81704824-81721976	PBS	pIC	NOTEST	0.797735	0	inf	1	1
Gm10778	chr10:81812185-81826490	PBS	pIC	NOTEST	0	0	0	1	1
Zfp433	chr10:81863933-81881086	PBS	pIC	NOTEST	0	0	0	1	1
Zfp873	chr10:82048126-82061586	PBS	pIC	NOTEST	6.44002	6.10061	-0.078112	1	1
AU041133	chr10:82128012-82153065	PBS	pIC	NOTEST	4.76071	0.924371	-2.36463	1	1
Tdg	chr10:82629837-82690650	PBS	pIC	OK	70.3579	70.5706	0.00435404	0.99455	0.99516
Hcfc2	chr10:82699006-82741392	PBS	pIC	NOTEST	7.16521	1.52027	-2.23668	1	1
1700028I16Rik	chr10:82812122-82824242	PBS	pIC	NOTEST	0	0	0	1	1
Txnrd1	chr10:82833950-82897724	PBS	pIC	OK	26.9873	51.6656	0.936926	0.3195	0.862506
Eid3	chr10:82833950-82897724	PBS	pIC	NOTEST	0	0	0	1	1
Chst11	chr10:82985496-83195891	PBS	pIC	NOTEST	1.32066	0	inf	1	1
D10Wsu102e	chr10:83360220-83368835	PBS	pIC	NOTEST	5.38649	6.64883	0.303755	1	1
A230046K03Rik	chr10:83543940-83596473	PBS	pIC	OK	406.315	217.58	-0.901051	0.17565	0.862506
1500009L16Rik	chr10:83722864-83762762	PBS	pIC	NOTEST	15.4191	1.50709	-3.35488	1	1
4930463O16Rik	chr10:84488292-84497676	PBS	pIC	OK	22.6216	12.5548	-0.849459	0.54985	0.898583
Tcp11l2	chr10:84576946-84614355	PBS	pIC	NOTEST	17.0698	3.79859	-2.16792	1	1
Polr3b	chr10:84622436-84727178	PBS	pIC	NOTEST	3.62027	1.51973	-1.25228	1	1
Rfx4	chr10:84756047-84906538	PBS	pIC	NOTEST	0.924141	4.73896	2.35839	1	1
Ric8b	chr10:84917612-85018337	PBS	pIC	NOTEST	12.656	9.80889	-0.367661	1	1
Tmem263	chr10:85102626-85117747	PBS	pIC	OK	47.9094	59.5037	0.312671	0.68525	0.930117
Btbd11	chr10:85386813-85660292	PBS	pIC	NOTEST	1.84523	1.05193	-0.810762	1	1
Pwp1	chr10:85871830-85889103	PBS	pIC	NOTEST	6.21973	0	inf	1	1
Ascl4	chr10:85928490-85929647	PBS	pIC	OK	12.0366	44.6376	1.89083	0.3627	0.871294
Fbxo7	chr10:86021928-86048328	PBS	pIC	NOTEST	3.22426	1.01316	-1.67011	1	1
4930486F22Rik	chr10:86048745-86498896	PBS	pIC	NOTEST	0	0	0	1	1
Timp3	chr10:86048745-86498896	PBS	pIC	NOTEST	13.6642	8.64635	-0.66024	1	1
1810014B01Rik	chr10:86685526-86689954	PBS	pIC	OK	42.7327	24.6864	-0.791625	0.4283	0.886687
Ttc41	chr10:86705810-86776843	PBS	pIC	OK	36.8122	14.9534	-1.29971	0.29275	0.862506
Nt5dc3	chr10:86779004-86838389	PBS	pIC	OK	22.3101	9.97463	-1.16136	0.2973	0.862506
1700113H08Rik	chr10:87058045-87230599	PBS	pIC	NOTEST	0	0	0	1	1
Pah	chr10:87521794-87584137	PBS	pIC	NOTEST	0	2.15808	inf	1	1
Igf1	chr10:87859055-87937047	PBS	pIC	OK	101.794	36.7876	-1.46835	0.1206	0.862506
Tyms-ps	chr10:87966670-87968017	PBS	pIC	NOTEST	2.13693	16.7723	2.97247	1	1
Pmch	chr10:88091071-88146941	PBS	pIC	NOTEST	5.8222	8.19718	0.493563	1	1
Nup37	chr10:88146991-88178395	PBS	pIC	OK	148.946	72.5186	-1.03836	0.3508	0.867699
Ccdc53	chr10:88201096-88246158	PBS	pIC	OK	37.6408	28.1348	-0.419942	0.7714	0.948357
Gnptab	chr10:88379411-88447329	PBS	pIC	NOTEST	3.08492	1.5933	-0.953213	1	1
Sycp3	chr10:88459586-88503970	PBS	pIC	NOTEST	6.89688	4.69154	-0.555882	1	1
Arl1	chr10:88731413-88743202	PBS	pIC	NOTEST	10.1432	12.8546	0.341777	1	1
Slc5a8	chr10:88885991-88929515	PBS	pIC	NOTEST	18.0909	6.82113	-1.40718	1	1
1500026H17Rik	chr10:89686362-89700866	PBS	pIC	OK	20.4171	17.4579	-0.2259	0.85645	0.964651
Uhrf1bp1l	chr10:89744990-89819869	PBS	pIC	NOTEST	10.2344	9.10639	-0.168482	1	1
Anks1b	chr10:89873508-90972984	PBS	pIC	OK	21.2759	5.20285	-2.03184	0.0682	0.862506
Ikbip	chr10:91083038-91102613	PBS	pIC	OK	93.5012	44.6695	-1.06569	0.16935	0.862506
Cdk17	chr10:93160875-93241342	PBS	pIC	NOTEST	5.13778	5.918	0.203964	1	1
Mir1931	chr10:93160875-93241342	PBS	pIC	NOTEST	0	0	0	1	1
Gm17745	chr10:93336231-93348879	PBS	pIC	NOTEST	0	8.42677	inf	1	1
Mir7688	chr10:93433106-93433162	PBS	pIC	NOTEST	0	0	0	1	1
Lta4h	chr10:93453395-93484896	PBS	pIC	OK	38.9516	5.16642	-2.91445	0.18945	0.862506
Hal	chr10:93488767-93516743	PBS	pIC	OK	13.4518	21.5186	0.677788	0.63525	0.921393
Ccdc38	chr10:93540631-93605245	PBS	pIC	OK	21.0747	23.5171	0.158199	0.873	0.971347
4933408J17Rik	chr10:93540631-93605245	PBS	pIC	NOTEST	0	1.15791	inf	1	1
Ntn4	chr10:93641048-93745972	PBS	pIC	OK	29.156	14.3663	-1.02111	0.5476	0.898289
Usp44	chr10:93831554-93858087	PBS	pIC	NOTEST	8.67297	10.6372	0.29452	1	1
Fgd6	chr10:94036000-94145339	PBS	pIC	NOTEST	6.30429	5.98038	-0.0760975	1	1
Nr2c1	chr10:94147930-94197214	PBS	pIC	OK	20.4825	47.8798	1.22502	0.14505	0.862506
Ndufa12	chr10:94199008-94220948	PBS	pIC	OK	175.645	129.445	-0.440327	0.75195	0.94284
Tmcc3	chr10:94514856-94590954	PBS	pIC	NOTEST	15.805	2.33114	-2.76128	1	1
Cep83	chr10:94688789-94790336	PBS	pIC	OK	22.3637	15.658	-0.514256	0.7017	0.93464
2310039L15Rik	chr10:95336275-95363216	PBS	pIC	OK	142.162	142.794	0.00639939	0.98075	0.988697
5730420D15Rik	chr10:95417374-95428640	PBS	pIC	NOTEST	2.97623	1.74849	-0.767381	1	1
Ube2n	chr10:95515161-95545658	PBS	pIC	OK	34.7279	39.6497	0.191217	0.8205	0.958446
Eea1	chr10:95940662-96045518	PBS	pIC	NOTEST	2.20544	2.117	-0.0590489	1	1
4930459C07Rik	chr10:96226206-96248708	PBS	pIC	NOTEST	0	2.85511	inf	1	1
Btg1	chr10:96617000-96622811	PBS	pIC	OK	59.4933	147.435	1.30928	0.07565	0.862506
4930556N09Rik	chr10:97035767-97061059	PBS	pIC	NOTEST	5.15285	0	inf	1	1
Mir3966	chr10:97423477-97423562	PBS	pIC	NOTEST	0	0	0	1	1
Dcn	chr10:97479499-97518162	PBS	pIC	OK	52.4608	198.39	1.91903	0.04745	0.862506
Lum	chr10:97565500-97572703	PBS	pIC	OK	12.6164	19.0665	0.595737	0.65685	0.921572
Kera	chr10:97607204-97613688	PBS	pIC	NOTEST	5.78201	0	inf	1	1
Epyc	chr10:97644067-97967090	PBS	pIC	NOTEST	7.43485	1.71779	-2.11375	1	1
Ccer1	chr10:97644067-97967090	PBS	pIC	NOTEST	5.10017	7.26441	0.510299	1	1
4930525C09Rik	chr10:97644067-97967090	PBS	pIC	NOTEST	0	0	0	1	1
Atp2b1	chr10:98915151-99026143	PBS	pIC	OK	35.4422	56.6265	0.676007	0.35505	0.869205
Poc1b	chr10:99107170-99197988	PBS	pIC	NOTEST	5.77991	3.75277	-0.62309	1	1
Galnt4	chr10:99107170-99197988	PBS	pIC	OK	8.15538	23.7365	1.54129	0.22825	0.862506
Dusp6	chr10:99263230-99267489	PBS	pIC	NOTEST	11.5594	3.12563	-1.88684	1	1
Gm20110	chr10:99609170-99658134	PBS	pIC	OK	40.6107	97.5523	1.26432	0.13635	0.862506
Kitl	chr10:100015823-100100412	PBS	pIC	NOTEST	2.11347	8.3643	1.98463	1	1
Gm4312	chr10:100335675-100336589	PBS	pIC	NOTEST	0	0	0	1	1
Gm4305	chr10:100340837-100341762	PBS	pIC	NOTEST	4.51197	0	inf	1	1
Gm4302,Gm4303,Gm4305	chr10:100345969-100362247	PBS	pIC	NOTEST	0	0	0	1	1
Gm4312	chr10:100366498-100367412	PBS	pIC	NOTEST	0	0	0	1	1
Cep290	chr10:100488288-100589259	PBS	pIC	NOTEST	4.94474	6.02611	0.285334	1	1
1700017N19Rik	chr10:100592385-100618391	PBS	pIC	NOTEST	4.2408	12.2411	1.52932	1	1
Mgat4c	chr10:101681486-102391468	PBS	pIC	NOTEST	5.5563	0.379227	-3.87299	1	1
Mir3059	chr10:101681486-102391468	PBS	pIC	NOTEST	0	0	0	1	1
Rassf9	chr10:102512221-102546560	PBS	pIC	OK	14.3886	20.3254	0.498355	0.75525	0.943621
Slc6a15	chr10:103367807-103419379	PBS	pIC	NOTEST	6.89044	6.38812	-0.109205	1	1
Gm20765,Gm21312,Gm4340	chr10:104142986-104188000	PBS	pIC	NOTEST	0	0	0	1	1
Gm20765	chr10:104194041-104196522	PBS	pIC	NOTEST	0	0	0	1	1
Mir6411	chr10:104287268-104287376	PBS	pIC	NOTEST	0	0	0	1	1
Gm15663	chr10:105574550-105583870	PBS	pIC	NOTEST	8.61667	0	inf	1	1
Ccdc59	chr10:105841478-105847510	PBS	pIC	OK	41.1941	27.3458	-0.591115	0.736	0.94086
Ppfia2	chr10:106470309-106933468	PBS	pIC	NOTEST	16.9811	16.3419	-0.0553508	1	1
Lin7a	chr10:107271830-107425143	PBS	pIC	OK	26.7491	15.8562	-0.754445	0.36945	0.871294
Gm29685	chr10:107946644-107977832	PBS	pIC	NOTEST	0	2.19131	inf	1	1
Ppp1r12a	chr10:108162399-108277575	PBS	pIC	OK	20.7825	10.8959	-0.931578	0.51955	0.897674
Pawr	chr10:108332188-108414391	PBS	pIC	NOTEST	11.2062	15.0061	0.42125	1	1
9230102K24Rik	chr10:110600649-110615961	PBS	pIC	NOTEST	2.22782	0	inf	1	1
E2f7	chr10:110745464-110787384	PBS	pIC	NOTEST	2.84342	1.88286	-0.594702	1	1
Csrp2	chr10:110920175-110939514	PBS	pIC	NOTEST	10.3935	6.27003	-0.729143	1	1
Osbpl8	chr10:111164801-111297247	PBS	pIC	OK	21.0855	16.11	-0.38829	0.62755	0.920101
Bbs10	chr10:111298678-111301736	PBS	pIC	NOTEST	4.36887	18.6189	2.09144	1	1
Nap1l1	chr10:111473191-111498150	PBS	pIC	OK	42.3665	96.2938	1.18452	0.2642	0.862506
Gm5176	chr10:111500787-111501345	PBS	pIC	NOTEST	0	0	0	1	1
Phlda1	chr10:111506285-111508649	PBS	pIC	NOTEST	9.19346	18.6759	1.02249	1	1
Krr1	chr10:111972694-111997264	PBS	pIC	OK	47.6808	34.6595	-0.460157	0.5538	0.900808
Glipr1l1	chr10:112060188-112078510	PBS	pIC	OK	28.4907	8.91261	-1.67657	0.40105	0.876781
Glipr1l2	chr10:112083353-112108098	PBS	pIC	OK	31.161	9.40744	-1.72787	0.1995	0.862506
Caps2	chr10:112165675-112216555	PBS	pIC	NOTEST	2.21985	2.58495	0.219671	1	1
Kcnc2	chr10:112271122-112466304	PBS	pIC	OK	26.0445	13.3562	-0.96347	0.3326	0.862506
1700010J16Rik	chr10:112726925-112785599	PBS	pIC	NOTEST	14.7886	0	inf	1	1
Mir669h	chr10:113586577-113614774	PBS	pIC	NOTEST	0	0	0	1	1
Zfc3h1	chr10:115384958-115432771	PBS	pIC	NOTEST	14.6097	11.9003	-0.295919	1	1
A930009A15Rik	chr10:115450313-115587780	PBS	pIC	NOTEST	3.83649	0	inf	1	1
Tspan8	chr10:115817283-115849893	PBS	pIC	NOTEST	15.2107	12.5476	-0.277681	1	1
Ptprr	chr10:116018362-116274929	PBS	pIC	NOTEST	6.01407	1.69077	-1.83066	1	1
Ptprb	chr10:116301373-116389538	PBS	pIC	NOTEST	0.966483	1.27754	0.402553	1	1
Kcnmb4os1	chr10:116417867-116474986	PBS	pIC	NOTEST	0	7.4389	inf	1	1
Kcnmb4os2	chr10:116417867-116474986	PBS	pIC	NOTEST	0	0	0	1	1
4930579P08Rik	chr10:116729252-116739760	PBS	pIC	OK	4.25809	20.014	2.23273	0.3129	0.862506
4933412E12Rik	chr10:116950561-116963279	PBS	pIC	OK	21.3103	0	inf	0.0065	0.323885
D630029K05Rik	chr10:116964739-116969107	PBS	pIC	NOTEST	0.911956	0	inf	1	1
Best3	chr10:116986313-117025040	PBS	pIC	NOTEST	1.4633	0	inf	1	1
Lrrc10	chr10:117045340-117046768	PBS	pIC	NOTEST	0	0	0	1	1
Cpm	chr10:117629499-117687352	PBS	pIC	OK	21.1844	18.2139	-0.217958	0.82535	0.959031
4933411E08Rik	chr10:117925458-117948307	PBS	pIC	NOTEST	0	1.34199	inf	1	1
Mdm1	chr10:118141786-118168999	PBS	pIC	NOTEST	1.03465	0	inf	1	1
Il22	chr10:118204963-118210046	PBS	pIC	NOTEST	0	0	0	1	1
Ifng	chr10:118441046-118445892	PBS	pIC	NOTEST	2.50318	0	inf	1	1
1700064J06Rik	chr10:119092904-119103107	PBS	pIC	NOTEST	0	0	0	1	1
4930477N07Rik	chr10:119320233-119331862	PBS	pIC	OK	32.9598	10.2328	-1.68751	0.37675	0.873836
1700025F24Rik	chr10:119413443-119426864	PBS	pIC	NOTEST	0	0	0	1	1
Grip1	chr10:119454033-120112965	PBS	pIC	OK	36.2378	13.4032	-1.43492	0.1586	0.862506
Tmbim4	chr10:120208825-120224897	PBS	pIC	OK	3.73779	21.9006	2.55071	0.44095	0.890475
Llph	chr10:120227059-120232070	PBS	pIC	OK	47.573	50.1505	0.0761197	0.9518	0.98314
9230105E05Rik	chr10:120361274-120476935	PBS	pIC	NOTEST	1.3495	0	inf	1	1
4921513I03Rik	chr10:120765731-120778886	PBS	pIC	NOTEST	1.55932	0.998251	-0.643445	1	1
Gm15910	chr10:120781100-120898971	PBS	pIC	OK	67.8518	60.2787	-0.170739	0.8485	0.962627
Wif1	chr10:121034003-121100642	PBS	pIC	NOTEST	15.2409	3.05204	-2.32011	1	1
Gns	chr10:121365089-121397245	PBS	pIC	OK	9.94688	32.443	1.70559	0.19725	0.862506
D930020B18Rik	chr10:121641700-121693914	PBS	pIC	NOTEST	1.62375	1.65938	0.0313124	1	1
BC048403	chr10:121739936-121752859	PBS	pIC	NOTEST	5.70712	2.90517	-0.974138	1	1
Gm4489	chr10:122119696-122130558	PBS	pIC	NOTEST	0	0	0	1	1
Avpr1a	chr10:122448498-122453453	PBS	pIC	NOTEST	0.967869	2.54211	1.39314	1	1
Mir8104,Ppm1h	chr10:122678761-122945793	PBS	pIC	NOTEST	9.66724	4.67786	-1.04725	1	1
Fam19a2	chr10:123264075-123741204	PBS	pIC	OK	54.3427	28.7773	-0.917155	0.2762	0.862506
4930503E24Rik	chr10:124469073-124524488	PBS	pIC	OK	15.7675	38.2635	1.27902	0.35825	0.871294
Lrig3	chr10:125966218-126015359	PBS	pIC	NOTEST	2.00717	7.49322	1.90042	1	1
Ctdsp2,Mir26a-2,Mir546	chr10:126978716-126999975	PBS	pIC	NOTEST	16.1207	16.0275	-0.0083653	1	1
Avil	chr10:127000708-127020994	PBS	pIC	NOTEST	0	0.79144	inf	1	1
Mettl1	chr10:127041931-127045461	PBS	pIC	NOTEST	0	15.6409	inf	1	1
Cyp27b1	chr10:127048245-127053006	PBS	pIC	NOTEST	0	7.39851	inf	1	1
Cdk4	chr10:127063602-127067282	PBS	pIC	OK	69.3394	70.623	0.0264619	0.9806	0.988697
LOC100504703	chr10:127070480-127071101	PBS	pIC	NOTEST	0	0	0	1	1
Agap2	chr10:127078906-127093170	PBS	pIC	NOTEST	0	0	0	1	1
B4galnt1	chr10:127165155-127172340	PBS	pIC	OK	66.2175	34.55	-0.938527	0.3842	0.876781
F420014N23Rik	chr10:127190377-127211622	PBS	pIC	NOTEST	4.79321	2.45207	-0.966994	1	1
Dctn2	chr10:127266261-127288771	PBS	pIC	OK	36.1744	3.50111	-3.36909	0.2088	0.862506
Ddit3	chr10:127290792-127311786	PBS	pIC	OK	0	43.3241	inf	0.16085	0.862506
Arhgap9	chr10:127321963-127341579	PBS	pIC	NOTEST	1.81791	13.6497	2.90852	1	1
R3hdm2	chr10:127390310-127499384	PBS	pIC	NOTEST	4.47384	6.03931	0.432871	1	1
Stac3	chr10:127501716-127508815	PBS	pIC	NOTEST	0	0	0	1	1
Ndufa4l2	chr10:127514938-127522444	PBS	pIC	NOTEST	0	3.30138	inf	1	1
Stat6	chr10:127642985-127666703	PBS	pIC	OK	7.07204	23.1902	1.71332	0.1895	0.862506
1700012D01Rik	chr10:127667122-127668851	PBS	pIC	NOTEST	0	0	0	1	1
Tmem194	chr10:127677064-127701047	PBS	pIC	NOTEST	1.73024	2.16939	0.326318	1	1
Myo1a	chr10:127705255-127720940	PBS	pIC	NOTEST	0	0	0	1	1
Tac2	chr10:127724477-127731768	PBS	pIC	OK	54.988	0	inf	0.0074	0.323885
Zbtb39	chr10:127739537-127747339	PBS	pIC	NOTEST	5.49023	2.9443	-0.898939	1	1
Rdh1	chr10:127759762-127768299	PBS	pIC	NOTEST	7.68751	5.78723	-0.409642	1	1
Rdh9	chr10:127776404-127792697	PBS	pIC	NOTEST	13.2901	16.4808	0.310435	1	1
Rdh16	chr10:127801152-127815839	PBS	pIC	NOTEST	13.121	12.2239	-0.102175	1	1
Rdh18-ps	chr10:127824215-127846565	PBS	pIC	NOTEST	11.5927	0.422159	-4.77929	1	1
Rdh19	chr10:127849927-127861176	PBS	pIC	NOTEST	0	4.30407	inf	1	1
BC089597	chr10:127866475-127877319	PBS	pIC	NOTEST	0	0	0	1	1
Sdr9c7	chr10:127898534-127911759	PBS	pIC	NOTEST	1.85567	2.39414	0.367568	1	1
Prim1	chr10:128015214-128030030	PBS	pIC	OK	6.80714	22.0271	1.69416	0.4008	0.876781
Naca	chr10:128035345-128048637	PBS	pIC	OK	172.299	233.768	0.440162	0.6205	0.919651
Ptges3	chr10:128058981-128077254	PBS	pIC	OK	125.429	90.5758	-0.469677	0.57305	0.905891
Atp5b	chr10:128083306-128090388	PBS	pIC	OK	149.807	234.331	0.64544	0.3838	0.876781
Mir677	chr10:128083306-128090388	PBS	pIC	NOTEST	0	0	0	1	1
Baz2a	chr10:128092782-128129303	PBS	pIC	NOTEST	2.36938	5.09269	1.10392	1	1
Gls2	chr10:128194634-128211794	PBS	pIC	NOTEST	0	0	0	1	1
Mip	chr10:128225837-128231811	PBS	pIC	NOTEST	8.37768	11.5445	0.46258	1	1
Timeless	chr10:128232062-128252941	PBS	pIC	NOTEST	2.13671	0	inf	1	1
Apon	chr10:128254130-128255901	PBS	pIC	NOTEST	1.38409	0	inf	1	1
Apof	chr10:128267996-128270151	PBS	pIC	NOTEST	15.7705	2.82372	-2.48156	1	1
Stat2	chr10:128270575-128292849	PBS	pIC	NOTEST	5.81169	18.0277	1.63319	1	1
Pan2	chr10:128303334-128321358	PBS	pIC	NOTEST	3.97006	1.65088	-1.26592	1	1
Cnpy2	chr10:128322458-128327187	PBS	pIC	OK	55.4898	14.0639	-1.98023	0.3663	0.871294
Cs	chr10:128337831-128362479	PBS	pIC	OK	17.8176	22.2334	0.319426	0.7798	0.949734
Ankrd52,Mir6914	chr10:128377123-128394006	PBS	pIC	NOTEST	1.30466	0	inf	1	1
Mir6915	chr10:128377123-128394006	PBS	pIC	NOTEST	0	0	0	1	1
Rnf41	chr10:128411615-128441441	PBS	pIC	NOTEST	7.35056	2.05504	-1.83869	1	1
Mir8105	chr10:128458679-128458768	PBS	pIC	NOTEST	0	0	0	1	1
Smarcc2	chr10:128459235-128490174	PBS	pIC	NOTEST	7.84188	0.530824	-3.88489	1	1
A430046D13Rik	chr10:128499246-128504242	PBS	pIC	OK	20.2882	6.15267	-1.72136	0.23465	0.862506
Pmel	chr10:128706257-128744056	PBS	pIC	NOTEST	0	4.87961	inf	1	1
Wibg	chr10:128747878-128766568	PBS	pIC	NOTEST	0	14.0508	inf	1	1
Mmp19	chr10:128790909-128804370	PBS	pIC	NOTEST	8.36123	0	inf	1	1
Dnajc14	chr10:128805675-128821631	PBS	pIC	NOTEST	3.98934	0.380481	-3.39025	1	1
Sarnp	chr10:128821770-128877638	PBS	pIC	OK	176.342	179.472	0.0253823	0.9788	0.988506
Cd63	chr10:128908918-128912818	PBS	pIC	OK	400.844	589.087	0.555441	0.46655	0.891587
Itga7	chr10:128933812-128960988	PBS	pIC	NOTEST	0	0.49546	inf	1	1
Olfr9	chr10:128989913-128990852	PBS	pIC	NOTEST	2.2578	7.80648	1.78975	1	1
Olfr763	chr10:129011286-129012216	PBS	pIC	NOTEST	2.21577	4.64598	1.06817	1	1
Olfr774	chr10:129238150-129239089	PBS	pIC	NOTEST	0	0	0	1	1
Olfr775	chr10:129250535-129251474	PBS	pIC	NOTEST	5.06952	10.8135	1.09291	1	1
Olfr776	chr10:129260962-129261901	PBS	pIC	NOTEST	0	0	0	1	1
Olfr780	chr10:129321624-129322563	PBS	pIC	NOTEST	17.1171	6.87454	-1.31611	1	1
Olfr781	chr10:129332882-129333818	PBS	pIC	NOTEST	0	2.04217	inf	1	1
Olfr782	chr10:129350564-129351509	PBS	pIC	NOTEST	0	0	0	1	1
Olfr784	chr10:129387634-129388594	PBS	pIC	NOTEST	8.37711	3.86676	-1.11533	1	1
Olfr785	chr10:129409367-129410306	PBS	pIC	OK	20.4505	0	inf	0.00825	0.323885
Olfr786	chr10:129436813-129437752	PBS	pIC	NOTEST	18.0881	14.0862	-0.360755	1	1
Olfr787	chr10:129462677-129463616	PBS	pIC	NOTEST	13.2471	14.714	0.151509	1	1
Olfr788	chr10:129472693-129473629	PBS	pIC	NOTEST	0	0	0	1	1
Olfr789	chr10:129487011-129487950	PBS	pIC	NOTEST	0	1.99055	inf	1	1
Olfr790	chr10:129500885-129501854	PBS	pIC	NOTEST	2.64288	0	inf	1	1
Olfr791	chr10:129526228-129527167	PBS	pIC	NOTEST	0	15.8891	inf	1	1
Olfr792	chr10:129540538-129541474	PBS	pIC	OK	4.96533	22.9938	2.21128	0.31745	0.862506
Olfr794	chr10:129570656-129571619	PBS	pIC	NOTEST	0	0	0	1	1
Olfr799	chr10:129647129-129648065	PBS	pIC	OK	17.7343	52.9722	1.57869	0.2789	0.862506
Olfr800	chr10:129659807-129660743	PBS	pIC	NOTEST	1.87275	11.6573	2.63801	1	1
Mir684-1	chr10:129665754-129665839	PBS	pIC	NOTEST	0	0	0	1	1
Olfr804	chr10:129704879-129705824	PBS	pIC	NOTEST	0	0	0	1	1
Olfr808	chr10:129767497-129768436	PBS	pIC	OK	73.9663	60.2391	-0.296167	0.7996	0.955808
Olfr809	chr10:129775870-129776857	PBS	pIC	NOTEST	7.70498	0	inf	1	1
Olfr813	chr10:129856519-129857452	PBS	pIC	OK	24.3212	12.5915	-0.949762	0.63625	0.921393
Olfr820	chr10:130017362-130018301	PBS	pIC	NOTEST	0	0	0	1	1
Olfr821	chr10:130033627-130034560	PBS	pIC	NOTEST	5.09053	0	inf	1	1
Olfr822	chr10:130074411-130075350	PBS	pIC	OK	84.3461	117.518	0.478483	0.6242	0.919651
Tespa1	chr10:130322851-130362642	PBS	pIC	NOTEST	6.96603	1.09959	-2.66336	1	1
B020014A21Rik	chr10:3125090-3133193	PBS	pIC	NOTEST	5.8936	5.24234	-0.168938	1	1
H60c	chr10:3256207-3267771	PBS	pIC	NOTEST	3.08691	2.13102	-0.534618	1	1
Zbtb2	chr10:4367073-4388108	PBS	pIC	OK	22.9017	19.0445	-0.266077	0.82585	0.959206
Gm5512,Rmnd1	chr10:4403168-4432352	PBS	pIC	OK	14.9822	22.7253	0.601049	0.6865	0.930571
Syne1	chr10:5020195-5194707	PBS	pIC	NOTEST	10.8597	9.04896	-0.263164	1	1
Syne1	chr10:5336948-5550692	PBS	pIC	OK	39.48	37.6763	-0.0674628	0.9271	0.978333
Fbxo5	chr10:5799157-5805465	PBS	pIC	NOTEST	8.23373	5.38541	-0.61249	1	1
Mtrf1l	chr10:5811886-5823943	PBS	pIC	NOTEST	9.3447	13.0898	0.486227	1	1
Rgs17	chr10:5825663-5922400	PBS	pIC	NOTEST	5.58075	1.05226	-2.40696	1	1
Ipcef1	chr10:6758592-7038209	PBS	pIC	OK	28.202	26.5814	-0.0853814	0.9369	0.978576
Cnksr3	chr10:7119061-7212237	PBS	pIC	NOTEST	1.99575	4.46444	1.16155	1	1
Ulbp1	chr10:7444872-7473477	PBS	pIC	NOTEST	11.341	5.46779	-1.05252	1	1
Pcmt1	chr10:7630235-7664623	PBS	pIC	OK	29.0002	0	inf	0.10835	0.862506
BC020402	chr10:7678970-7681158	PBS	pIC	NOTEST	9.11892	14.5959	0.678628	1	1
Ginm1	chr10:7767946-7780917	PBS	pIC	OK	41.3771	0	inf	0.00085	0.0991564
Tab2	chr10:7905647-7956123	PBS	pIC	NOTEST	8.53333	10.5843	0.310748	1	1
Ust	chr10:8204752-8518825	PBS	pIC	NOTEST	3.91831	0	inf	1	1
Sash1	chr10:8722218-8886070	PBS	pIC	NOTEST	10.6746	8.73897	-0.28865	1	1
Samd5	chr10:9627258-9675208	PBS	pIC	NOTEST	9.0745	3.84915	-1.23728	1	1
Stxbp5	chr10:9755546-9901040	PBS	pIC	OK	20.7021	11.9462	-0.793227	0.3533	0.868639
Adgb	chr10:10335702-10472314	PBS	pIC	NOTEST	5.40599	18.0947	1.74293	1	1
Rab32	chr10:10545038-10558207	PBS	pIC	OK	101.014	62.1791	-0.700052	0.37935	0.874878
Grm1	chr10:10686058-11082331	PBS	pIC	NOTEST	8.59202	2.9114	-1.56129	1	1
Utrn	chr10:12382187-12861735	PBS	pIC	NOTEST	15.3671	8.97462	-0.775923	1	1
B230208H11Rik	chr10:12916645-12923127	PBS	pIC	NOTEST	11.3137	0	inf	1	1
Stx11	chr10:12939982-12964259	PBS	pIC	NOTEST	9.54172	7.40015	-0.366695	1	1
Zc2hc1b	chr10:13149643-13178023	PBS	pIC	NOTEST	7.00025	2.16543	-1.69275	1	1
Ltv1	chr10:13178637-13193137	PBS	pIC	NOTEST	13.1165	0	inf	1	1
Phactr2	chr10:13207716-13474396	PBS	pIC	NOTEST	8.06656	5.90596	-0.449783	1	1
Pex3	chr10:13523841-13563376	PBS	pIC	NOTEST	1.78799	0	inf	1	1
Aig1	chr10:13652708-13868830	PBS	pIC	NOTEST	0	0	0	1	1
Adgrg6	chr10:14402584-14545036	PBS	pIC	NOTEST	2.09489	1.1515	-0.863366	1	1
Vta1	chr10:14655332-14705489	PBS	pIC	OK	41.6343	25.0906	-0.730625	0.59915	0.917027
Gje1	chr10:14705608-14759019	PBS	pIC	OK	34.4997	46.8023	0.439997	0.6379	0.921393
Gm20125	chr10:16951093-17095782	PBS	pIC	NOTEST	4.83331	9.16663	0.923378	1	1
Heca	chr10:17900465-17948067	PBS	pIC	NOTEST	9.7457	10.3096	0.0811547	1	1
Abracl	chr10:18011259-18023252	PBS	pIC	OK	109.406	145.556	0.411886	0.74475	0.941392
Ect2l	chr10:18129021-18210890	PBS	pIC	NOTEST	3.24008	0	inf	1	1
Ccdc28a	chr10:18213684-18234981	PBS	pIC	NOTEST	12.3257	10.2004	-0.273045	1	1
Hebp2	chr10:18540122-18546076	PBS	pIC	NOTEST	8.99677	8.27107	-0.121334	1	1
Arfgef3	chr10:18588010-18743758	PBS	pIC	NOTEST	18.1025	14.6982	-0.300545	1	1
Gm4922	chr10:18779726-18786793	PBS	pIC	NOTEST	0.998725	0.641338	-0.639003	1	1
4930444F02Rik	chr10:18797298-18831930	PBS	pIC	OK	7.80182	20.0037	1.35839	0.42475	0.885845
Tnfaip3	chr10:19000909-19015410	PBS	pIC	OK	8.70546	28.6973	1.72092	0.12075	0.862506
Slc35d3	chr10:19847916-19851459	PBS	pIC	NOTEST	7.62949	0	inf	1	1
Pex7	chr10:19860089-19907674	PBS	pIC	NOTEST	4.85368	5.20264	0.100164	1	1
4930405J17Rik	chr10:20148919-20281590	PBS	pIC	NOTEST	17.3437	0	inf	1	1
Mir6413	chr10:20297580-20297688	PBS	pIC	NOTEST	0	0	0	1	1
Pde7b	chr10:20398003-20725068	PBS	pIC	OK	8.06553	21.0643	1.38496	0.30175	0.862506
Myb	chr10:21124929-21160984	PBS	pIC	NOTEST	8.51453	0	inf	1	1
4930455C13Rik	chr10:21295978-21368889	PBS	pIC	NOTEST	0	8.02801	inf	1	1
4930444G20Rik	chr10:22066308-22068079	PBS	pIC	NOTEST	0	10.9648	inf	1	1
E030030I06Rik	chr10:22113049-22149270	PBS	pIC	OK	119.504	144.195	0.270956	0.72885	0.93996
Tbpl1	chr10:22645010-22731447	PBS	pIC	OK	13.0869	18.8067	0.523118	0.70885	0.935221
Mir7663	chr10:22645010-22731447	PBS	pIC	NOTEST	0	0	0	1	1
Tcf21	chr10:22817274-22820128	PBS	pIC	OK	34.2167	4.8425	-2.82088	0.29445	0.862506
Eya4	chr10:23104167-23349903	PBS	pIC	NOTEST	5.84568	4.98083	-0.230984	1	1
Rps12	chr10:23785182-23787209	PBS	pIC	OK	607.586	312.342	-0.959963	0.34655	0.866172
Snora33	chr10:23785182-23787209	PBS	pIC	NOTEST	0	0	0	1	1
Snord100	chr10:23785182-23787209	PBS	pIC	NOTEST	0	0	0	1	1
Taar6	chr10:23984608-23985646	PBS	pIC	NOTEST	0	4.9296	inf	1	1
Taar7a	chr10:23992404-23993481	PBS	pIC	NOTEST	2.38701	0	inf	1	1
Taar8b	chr10:24091259-24092294	PBS	pIC	NOTEST	0	0	0	1	1
Taar8c	chr10:24100842-24101951	PBS	pIC	NOTEST	0	0	0	1	1
Taar9	chr10:24108487-24109534	PBS	pIC	NOTEST	0	0	0	1	1
Enpp1	chr10:24637913-24712159	PBS	pIC	NOTEST	9.90225	17.5538	0.825951	1	1
Enpp3	chr10:24773813-24836195	PBS	pIC	NOTEST	3.42803	2.70755	-0.340388	1	1
Arg1	chr10:24915206-24927470	PBS	pIC	NOTEST	8.41462	9.09728	0.112538	1	1
Akap7	chr10:25169089-25299163	PBS	pIC	OK	2.45589	21.3271	3.11837	0.1622	0.862506
Smlr1	chr10:25527942-25536272	PBS	pIC	NOTEST	0	0	0	1	1
4930401C15Rik	chr10:25779313-25837437	PBS	pIC	NOTEST	0	2.59824	inf	1	1
Mir680-3	chr10:25867369-25894505	PBS	pIC	NOTEST	0	0	0	1	1
Tmem200a	chr10:25991185-26079447	PBS	pIC	NOTEST	0	0	0	1	1
L3mbtl3	chr10:26275451-26375185	PBS	pIC	NOTEST	4.29873	2.04831	-1.06948	1	1
Gm8709	chr10:26673445-26674651	PBS	pIC	OK	20.9088	46.0341	1.1386	0.41145	0.881212
Lama2	chr10:26981284-27616942	PBS	pIC	NOTEST	3.97709	1.70469	-1.2222	1	1
4930519F09Rik	chr10:28921962-28923507	PBS	pIC	OK	82.1392	89.0837	0.117091	0.89435	0.97571
2310057J18Rik	chr10:28972287-28986306	PBS	pIC	NOTEST	3.73408	1.30212	-1.5199	1	1
Rnf146	chr10:29313165-29362442	PBS	pIC	OK	23.525	52.3828	1.15489	0.183	0.862506
Rspo3	chr10:29453106-29535867	PBS	pIC	NOTEST	8.13728	11.0361	0.439616	1	1
Cenpw	chr10:30196008-30200540	PBS	pIC	OK	26.7678	24.4749	-0.129195	0.90475	0.976589
Trmt11	chr10:30534224-30600749	PBS	pIC	NOTEST	0.863375	0.599838	-0.525415	1	1
Gm20300	chr10:30603194-30606634	PBS	pIC	OK	28.5698	40.1659	0.491479	0.5354	0.897674
Hint3	chr10:30608206-30618366	PBS	pIC	OK	22.3575	14.2432	-0.650487	0.7552	0.943621
[truncated: 22,140 more rows]

## Sheet: supp table 4
Supplementary Table 4-Genes enriched in pIC macrophages w.r.t control macrophages
gene	locus	sample_1	sample_2	value_1	value_2	log2(fold_change)	p_value	q_value
Lypla1	chr1:4807892-4846735	Control	pIC	10.4376	27.752	1.4108	0.06375	0.969383
Tcea1	chr1:4857693-4897909	Control	pIC	50.0285	66.1544	0.403088	0.59625	0.969383
Atp6v1h	chr1:5083172-5162549	Control	pIC	16.9832	41.689	1.29556	0.1741	0.969383
Oprk1	chr1:5588492-5606133	Control	pIC	0.548083	0.935782	0.771777	1	1
Rb1cc1	chr1:6214661-6276104	Control	pIC	13.9678	15.4182	0.142531	0.85415	0.975812
Fam150a	chr1:6359330-6394731	Control	pIC	1.51495	0	#NAME?	1	1
St18	chr1:6487230-6860940	Control	pIC	12.0303	8.05324	-0.579028	1	1
Pcmtd1	chr1:7088919-7173628	Control	pIC	16.7326	17.5396	0.0679476	0.9316	0.987035
Rrs1	chr1:9545407-9547455	Control	pIC	11.887	21.443	0.851118	0.3995	0.969383
Adhfe1	chr1:9548045-9631092	Control	pIC	1.01422	2.821	1.47584	1	1
3110035E14Rik	chr1:9548045-9631092	Control	pIC	3.945	3.48487	-0.17892	1	1
1700034P13Rik	chr1:9718621-9771256	Control	pIC	5.68374	6.93252	0.286539	1	1
Sgk3	chr1:9798129-9902568	Control	pIC	8.99387	12.4298	0.466794	1	1
Mcmdc2	chr1:9908637-9940954	Control	pIC	86.0296	49.8316	-0.787772	0.2823	0.969383
Cspp1	chr1:10038217-10136768	Control	pIC	7.44749	5.01277	-0.571146	1	1
Prex2	chr1:10993464-11303682	Control	pIC	2.43032	1.41893	-0.776343	1	1
A830018L16Rik	chr1:11414104-11975902	Control	pIC	3.18391	2.44522	-0.380833	1	1
Mir6341	chr1:12425985-12426106	Control	pIC	0	0	0	1	1
Gm17644	chr1:12667562-12673090	Control	pIC	2049.5	801.235	-1.35497	0.56855	0.969383
Sulf1	chr1:12692429-12860372	Control	pIC	1.19307	3.77832	1.66307	1	1
Xkr9	chr1:13668770-13701723	Control	pIC	5.27674	3.39043	-0.63818	1	1
Kcnb2	chr1:15312451-15714214	Control	pIC	6.23231	0.809384	-2.94487	1	1
Terf1	chr1:15805645-15844052	Control	pIC	9.984	15.2773	0.613701	0.4635	0.969383
Rdh10	chr1:16105881-16132550	Control	pIC	9.5141	8.48037	-0.165941	1	1
D030040B21Rik	chr1:16657551-16662278	Control	pIC	13.0229	11.929	-0.126568	1	1
Tmem70	chr1:16665190-16678275	Control	pIC	19.2776	39.0846	1.01967	0.2223	0.969383
Ly96	chr1:16688455-16709605	Control	pIC	60.2789	110.459	0.873786	0.2956	0.969383
Gdap1	chr1:17145372-17164270	Control	pIC	9.28382	8.9164	-0.0582564	1	1
Pi15	chr1:17601900-17630939	Control	pIC	7.9412	5.60414	-0.502862	1	1
Crispld1	chr1:17676026-17766207	Control	pIC	3.42905	1.83528	-0.901814	1	1
Tfap2d	chr1:19103021-19166332	Control	pIC	2.52314	0	#NAME?	1	1
Tfap2b	chr1:19208913-19238845	Control	pIC	4.59155	1.89608	-1.27596	1	1
4930486I03Rik	chr1:20057778-20618057	Control	pIC	0.638094	0.43507	-0.552521	1	1
Linc-md1,Mir133b	chr1:20669881-20682958	Control	pIC	0	1.51173	inf	1	1
Mir206	chr1:20669881-20682958	Control	pIC	0	0	0	1	1
Il17a	chr1:20730904-20734496	Control	pIC	1.40114	8.35079	2.57531	1	1
Paqr8	chr1:20890621-20938756	Control	pIC	3.501	1.59164	-1.13725	1	1
Efhc1	chr1:20951625-20990841	Control	pIC	1.4635	2.2528	0.622292	1	1
Tmem14a	chr1:21218574-21230167	Control	pIC	3.21076	3.23306	0.00998283	1	1
Gsta3	chr1:21240584-21265575	Control	pIC	3.29215	1.37121	-1.26358	1	1
Khdc1a	chr1:21349676-21352199	Control	pIC	4.4369	0.4299	-3.36748	1	1
Khdc1c	chr1:21368330-21369743	Control	pIC	4.18821	6.46304	0.625879	1	1
Khdc1b	chr1:21383555-21386384	Control	pIC	10.1535	8.79817	-0.206703	1	1
Mir30a	chr1:23272268-23272339	Control	pIC	0	0	0	1	1
Mir30c-2	chr1:23291700-23291784	Control	pIC	0	0	0	1	1
B3gat2	chr1:23761925-23922381	Control	pIC	0.687326	2.26288	1.71909	1	1
Col9a1	chr1:24177609-24252738	Control	pIC	2.81037	2.09335	-0.424944	1	1
Lmbrd1	chr1:24678543-24766301	Control	pIC	18.8675	27.9432	0.566594	0.46515	0.969383
Mir6342	chr1:29421487-29421612	Control	pIC	65.3192	0	#NAME?	1	1
Lgsn	chr1:31141077-31222656	Control	pIC	7.69627	5.22457	-0.558848	1	1
Pih1d3	chr1:31222838-31224287	Control	pIC	0.788431	0	#NAME?	1	1
Gm4850	chr1:31264846-31268061	Control	pIC	22.8941	17.8479	-0.359224	0.7048	0.969383
Khdrbs2	chr1:32172805-32657738	Control	pIC	5.34021	1.36455	-1.96847	1	1
1700001G17Rik	chr1:33669823-33670712	Control	pIC	44.7203	26.4437	-0.758008	0.22235	0.969383
Rab23	chr1:33719895-33742564	Control	pIC	11.2257	6.68859	-0.747029	1	1
Dst	chr1:33908224-34308662	Control	pIC	21.2887	19.6493	-0.11561	0.91405	0.981075
Mir6896	chr1:33908224-34308662	Control	pIC	0	0	0	1	1
Imp4	chr1:34439828-34445747	Control	pIC	16.2577	36.5887	1.17027	0.2329	0.969383
Ptpn18	chr1:34459745-34473779	Control	pIC	29.3479	37.491	0.353288	0.65735	0.969383
Prss39	chr1:34498429-34503062	Control	pIC	4.01113	0.322852	-3.63506	1	1
Cfc1	chr1:34535647-34544311	Control	pIC	0	0	0	1	1
Amer3	chr1:34579692-34590944	Control	pIC	1.89024	4.06128	1.10337	1	1
Arhgef4	chr1:34801721-34812754	Control	pIC	1.18669	1.91552	0.690792	1	1
Plekhb2	chr1:34849958-34879585	Control	pIC	22.364	49.9324	1.1588	0.2121	0.969383
Hs6st1	chr1:36068399-36106446	Control	pIC	1.80373	2.71794	0.591526	1	1
Arid5a	chr1:36307732-36324029	Control	pIC	4.98337	25.2747	2.3425	0.0497	0.969383
Fer1l5	chr1:36372290-36422110	Control	pIC	0.186312	0.137163	-0.441827	1	1
Cnnm4	chr1:36471596-36508776	Control	pIC	9.20548	7.60426	-0.275685	1	1
Cnnm3	chr1:36511875-36528237	Control	pIC	5.66712	5.06362	-0.162446	1	1
Cox5b	chr1:36691486-36693388	Control	pIC	393.826	596.786	0.599655	0.53515	0.969383
4933424G06Rik	chr1:36714537-36757960	Control	pIC	0	0.44671	inf	1	1
Zap70	chr1:36761797-36782820	Control	pIC	9.33971	4.07262	-1.19742	1	1
Cnga3	chr1:37218277-37263384	Control	pIC	1.55867	0.338456	-2.20328	1	1
Inpp4a	chr1:37299837-37410740	Control	pIC	5.90339	4.79724	-0.299339	1	1
Unc50	chr1:37430171-37439124	Control	pIC	19.0292	47.0512	1.30601	0.17475	0.969383
Lipt1	chr1:37872205-37876298	Control	pIC	31.9151	29.7099	-0.103298	0.9088	0.981075
Mrpl30	chr1:37890552-37898333	Control	pIC	82.2953	87.2893	0.0849943	0.9106	0.981075
Eif5b	chr1:37998009-38129662	Control	pIC	13.0635	16.5667	0.34275	0.6856	0.969383
Nms	chr1:38939148-38950276	Control	pIC	0	0.471116	inf	1	1
Pdcl3	chr1:38987813-38997236	Control	pIC	32.6397	39.5965	0.278742	0.7263	0.969383
Npas2	chr1:39194271-39363240	Control	pIC	1.38667	2.39379	0.787673	1	1
Rpl31	chr1:39367850-39478747	Control	pIC	208.564	259.401	0.314695	0.7079	0.969383
Cnot11	chr1:39535801-39546877	Control	pIC	7.35063	13.7209	0.900436	1	1
Map4k4	chr1:39900912-40026310	Control	pIC	7.01297	11.2742	0.684931	1	1
Il1r2	chr1:40076211-40125226	Control	pIC	53.9665	193.174	1.83976	0.46195	0.969383
Il1r1	chr1:40225079-40316177	Control	pIC	9.54817	7.6252	-0.32445	1	1
Il1rl2	chr1:40324626-40365471	Control	pIC	2.19886	0.41384	-2.40961	1	1
Il1rl1	chr1:40429569-40465414	Control	pIC	12.6853	7.2504	-0.807021	1	1
Il18r1	chr1:40465551-40500854	Control	pIC	22.4379	14.0887	-0.671403	0.43575	0.969383
Il18rap	chr1:40515361-40551705	Control	pIC	6.16327	9.86052	0.677968	1	1
Slc9a4	chr1:40580226-40630731	Control	pIC	0.838747	0.696287	-0.268553	1	1
Slc9a2	chr1:40681711-40768885	Control	pIC	0.619968	1.44264	1.21844	1	1
Tmem182	chr1:40805600-40855267	Control	pIC	1.37124	0.727755	-0.913952	1	1
Pou3f3	chr1:42697145-42700209	Control	pIC	2.30305	2.67407	0.215491	1	1
2900092D14Rik	chr1:42700335-42703176	Control	pIC	9.3563	7.62181	-0.295806	1	1
Dalir	chr1:42750711-42752886	Control	pIC	5.52725	2.51868	-1.1339	1	1
Mrps9	chr1:42851232-42905683	Control	pIC	10.2444	15.2205	0.571184	0.5656	0.969383
Gpr45	chr1:42952871-43035449	Control	pIC	4.60665	0.539316	-3.09451	1	1
AI597479	chr1:43098709-43115946	Control	pIC	3.59968	6.52135	0.857304	1	1
Nck2	chr1:43445750-43570518	Control	pIC	13.5177	19.1745	0.504344	0.49375	0.969383
1500015O10Rik	chr1:43730601-43742564	Control	pIC	7.1831	2.0989	-1.77497	1	1
Tpp2	chr1:43934006-44002971	Control	pIC	6.67691	10.9486	0.713493	1	1
Bivm	chr1:44119967-44144771	Control	pIC	2.83222	2.84893	0.00848549	1	1
Ercc5	chr1:44147743-44181260	Control	pIC	7.28217	4.57586	-0.670325	1	1
Gulp1	chr1:44551670-44796836	Control	pIC	5.99957	5.13917	-0.223323	1	1
Col3a1	chr1:45311537-45349706	Control	pIC	4.05122	16.9559	2.06536	0.021	0.969383
Wdr75	chr1:45795500-45823613	Control	pIC	6.99512	8.76404	0.325249	1	1
Dnah7b	chr1:46066737-46373550	Control	pIC	6.29216	4.10929	-0.614669	1	1
Tmeff2	chr1:50927522-51187270	Control	pIC	10.6104	6.87292	-0.62649	1	1
Sdpr	chr1:51218385-51333779	Control	pIC	8.09557	4.88174	-0.729739	1	1
Stat4	chr1:51987147-52107189	Control	pIC	13.4574	20.7549	0.625053	0.50025	0.969383
Stat1	chr1:52119437-52161865	Control	pIC	28.8261	123.134	2.09478	0.14535	0.969383
Tmem194b	chr1:52630704-52651919	Control	pIC	21.6321	15.1963	-0.509456	0.49725	0.969383
Hibch	chr1:52845045-52920860	Control	pIC	5.57642	3.96258	-0.492898	1	1
Mstn	chr1:53061662-53068079	Control	pIC	1.5358	0.0531032	-4.85405	1	1
Ormdl1	chr1:53297094-53310245	Control	pIC	7.37348	8.73214	0.243991	1	1
Osgepl1	chr1:53313623-53326342	Control	pIC	8.68227	21.4379	1.30402	0.1251	0.969383
Mir7681	chr1:53806873-54195034	Control	pIC	0	0	0	1	1
Ccdc150	chr1:54250682-54368727	Control	pIC	0.140478	1.24242	3.14474	1	1
Coq10b	chr1:55052769-55072702	Control	pIC	31.8021	47.7906	0.587601	0.4676	0.969383
Hspe1	chr1:55088147-55091317	Control	pIC	234.392	263.778	0.170402	0.8744	0.978779
Mob4	chr1:55131244-55154899	Control	pIC	24.8841	28.1688	0.178876	0.83155	0.975812
Mars2	chr1:55237176-55240058	Control	pIC	2.67479	0.819648	-1.70635	1	1
Plcl1	chr1:55405945-55754285	Control	pIC	7.04009	3.21698	-1.12989	1	1
9130227L01Rik	chr1:55931240-55972098	Control	pIC	5.18371	4.07217	-0.348185	1	1
1700003I22Rik	chr1:56018977-56020203	Control	pIC	2.06674	0	#NAME?	1	1
9130024F11Rik	chr1:56971468-56975196	Control	pIC	1.29075	3.5443	1.45729	1	1
1700066M21Rik	chr1:57377619-57385422	Control	pIC	4.83174	1.76072	-1.45637	1	1
9430016H08Rik	chr1:57388243-57415958	Control	pIC	20.9913	29.6206	0.496806	0.6846	0.969383
Spats2l	chr1:57774860-57948397	Control	pIC	4.69666	4.90474	0.0625428	1	1
Sgol2a	chr1:57985339-58026277	Control	pIC	10.2723	6.4803	-0.664633	1	1
Aox1	chr1:58029968-58106410	Control	pIC	0.920889	0.980928	0.0911201	1	1
Aox3	chr1:58113135-58200452	Control	pIC	1.35988	1.28225	-0.0848096	1	1
Aox4	chr1:58210396-58268596	Control	pIC	1.27959	0.392072	-1.70649	1	1
Aox2	chr1:58278325-58379264	Control	pIC	1.14812	0.858063	-0.420124	1	1
Bzw1	chr1:58393135-58406548	Control	pIC	70.4984	111.537	0.661859	0.4788	0.969383
Nif3l1	chr1:58447632-58462276	Control	pIC	15.0629	12.121	-0.313486	0.63755	0.969383
Ndufb3	chr1:58586598-58595948	Control	pIC	178.579	259.8	0.54084	0.48435	0.969383
Gm20257	chr1:58652640-58655831	Control	pIC	12.3858	11.6549	-0.0877426	1	1
Cflar	chr1:58711490-58759209	Control	pIC	80.857	91.4061	0.176919	0.81725	0.973026
Casp8	chr1:58795373-58847503	Control	pIC	14.0176	38.0247	1.4397	0.1147	0.969383
Stradb	chr1:58973570-58995121	Control	pIC	4.25638	5.56668	0.38719	1	1
Cdk15	chr1:59256906-59352369	Control	pIC	0.359441	0.73447	1.03095	1	1
Fzd7	chr1:59482146-59486955	Control	pIC	2.85124	3.17122	0.153451	1	1
Gm973	chr1:59516263-59634509	Control	pIC	4.57178	0.799933	-2.5148	1	1
Nop58	chr1:59685005-59711510	Control	pIC	19.4204	30.6527	0.658441	0.60975	0.969383
Snord70	chr1:59685005-59711510	Control	pIC	0	0	0	1	1
Snord11	chr1:59685005-59711510	Control	pIC	0	0	0	1	1
Bmpr2	chr1:59764278-59878081	Control	pIC	7.89385	6.90139	-0.193841	1	1
Fam117b	chr1:59913005-59985348	Control	pIC	4.02637	4.86537	0.273071	1	1
Carf	chr1:60076867-60153953	Control	pIC	14.0183	11.1596	-0.329025	0.76375	0.969383
Nbeal1	chr1:60180598-60334705	Control	pIC	4.17593	4.48319	0.102426	1	1
Cyp20a1	chr1:60343371-60387387	Control	pIC	2.47686	5.40792	1.12656	1	1
Abi2	chr1:60409618-60481163	Control	pIC	28.7305	17.0953	-0.748983	0.499	0.969383
Cd28	chr1:60746387-60773359	Control	pIC	8.46092	8.83813	0.0629281	1	1
Ctla4	chr1:60909024-60915832	Control	pIC	12.1868	10.3905	-0.230048	1	1
Icos	chr1:60977913-61000321	Control	pIC	13.0847	12.9018	-0.0203094	1	1
9530026F06Rik	chr1:61378431-61395904	Control	pIC	0.943388	3.30814	1.8101	1	1
Pard3b	chr1:61638823-62642284	Control	pIC	1.16354	0.597107	-0.962466	1	1
Nrp2	chr1:62703316-62818692	Control	pIC	16.6594	31.4756	0.917899	0.4048	0.969383
Ino80dos	chr1:63114470-63176822	Control	pIC	3.12731	5.02635	0.684587	1	1
Eef1b2	chr1:63176830-63180486	Control	pIC	39.3639	52.7534	0.422391	0.5986	0.969383
Snora41	chr1:63176830-63180486	Control	pIC	0	0	0	1	1
Zdbf2	chr1:63182570-63314575	Control	pIC	8.40201	5.68386	-0.563863	1	1
Adam23	chr1:63445903-63596515	Control	pIC	19.545	24.1296	0.304005	0.73245	0.969383
Fastkd2	chr1:63730624-63753385	Control	pIC	4.61942	4.60075	-0.00584486	1	1
Gm13749	chr1:63964726-63968999	Control	pIC	0	0	0	1	1
Creb1	chr1:64532803-64604548	Control	pIC	14.2054	13.946	-0.0265834	0.9763	0.993829
Ccnyl1	chr1:64691344-64725642	Control	pIC	2.46644	2.68827	0.124251	1	1
Pikfyve	chr1:65186684-65278696	Control	pIC	8.13239	6.52643	-0.317385	1	1
Pth2r	chr1:65311256-65389244	Control	pIC	2.29713	1.40285	-0.711472	1	1
Crygf	chr1:65926521-65928304	Control	pIC	2.18022	3.48115	0.675095	1	1
Map2	chr1:66175328-66442583	Control	pIC	5.08451	1.86958	-1.4434	1	1
Unc80	chr1:66468446-66699148	Control	pIC	0.754609	0.647545	-0.22075	1	1
Rpe	chr1:66700892-66817595	Control	pIC	15.8788	19.5332	0.298825	0.7882	0.969389
Cps1	chr1:67123026-67231267	Control	pIC	1.68009	0.758179	-1.14793	1	1
Spag16	chr1:69826969-70725132	Control	pIC	10.7187	3.88645	-1.4636	1	1
Vwc2l	chr1:70725714-70885397	Control	pIC	1.88061	0.744458	-1.33694	1	1
Atic	chr1:71557155-71579403	Control	pIC	4.32628	2.03247	-1.08989	1	1
Apol7d	chr1:71653334-71662843	Control	pIC	8.28488	5.06591	-0.709658	1	1
Gm8883	chr1:71888111-71891204	Control	pIC	0	0.626531	inf	1	1
Tmem169	chr1:72284372-72302995	Control	pIC	1.99848	2.97294	0.572991	1	1
Xrcc5	chr1:72307420-72394953	Control	pIC	3.96658	4.0242	0.020807	1	1
Smarcal1	chr1:72583250-72636790	Control	pIC	2.68807	2.11897	-0.343208	1	1
Rpl37a	chr1:72711259-72713813	Control	pIC	1145.26	1354.15	0.24172	0.8206	0.973897
Igfbp2	chr1:72824479-72852471	Control	pIC	2.09814	3.26199	0.636642	1	1
1700027A15Rik	chr1:73016035-73025508	Control	pIC	0	0	0	1	1
D530049I02Rik	chr1:73391384-73430779	Control	pIC	2.70211	5.51486	1.02924	1	1
Rufy4	chr1:74125540-74148230	Control	pIC	2.22129	4.06571	0.872106	1	1
Cxcr2	chr1:74153993-74161246	Control	pIC	39.8365	75.714	0.92647	0.23	0.969383
Arpc2	chr1:74236549-74268213	Control	pIC	409.764	802.553	0.969802	0.50995	0.969383
Gpbar1	chr1:74278599-74279589	Control	pIC	17.157	46.8315	1.44868	0.2224	0.969383
Pnkd	chr1:74285033-74353692	Control	pIC	81.3899	107.304	0.398789	0.84825	0.975812
Catip	chr1:74362107-74369321	Control	pIC	1.15868	0.782258	-0.566761	1	1
Slc11a1	chr1:74375202-74386051	Control	pIC	17.698	72.7053	2.03847	0.09595	0.969383
Ctdsp1	chr1:74391608-74397285	Control	pIC	6.56553	4.90564	-0.42047	1	1
Mir26b	chr1:74391608-74397285	Control	pIC	0	0	0	1	1
Vil1	chr1:74409383-74588028	Control	pIC	3.38974	1.44226	-1.23285	1	1
Rqcd1	chr1:74409383-74588028	Control	pIC	30.9729	27.3524	-0.179335	0.90805	0.981075
Plcd4	chr1:74409383-74588028	Control	pIC	0.863915	1.19097	0.46318	1	1
Bcs1l	chr1:74588288-74592443	Control	pIC	5.70407	7.76464	0.444927	1	1
Stk36	chr1:74601454-74636893	Control	pIC	3.02455	1.1444	-1.40213	1	1
Ttll4	chr1:74661753-74697973	Control	pIC	10.7838	3.29405	-1.71094	1	1
Cyp27a1	chr1:74713573-74737890	Control	pIC	18.3965	24.3352	0.40361	0.7135	0.969383
Wnt6	chr1:74771891-74785319	Control	pIC	0.744711	0	#NAME?	1	1
Wnt10a	chr1:74792018-74804175	Control	pIC	5.801	10.8225	0.899666	1	1
Cdk5r2	chr1:74855028-74857732	Control	pIC	0.918411	0.735732	-0.31996	1	1
Fam134a	chr1:75142785-75147909	Control	pIC	8.73782	18.582	1.08856	0.26365	0.969383
Zfand2b	chr1:75168645-75171626	Control	pIC	18.9913	22.4202	0.23946	0.8845	0.980705
Ankzf1	chr1:75192159-75210778	Control	pIC	8.2575	10.0684	0.286064	1	1
Stk16	chr1:75210828-75219253	Control	pIC	11.0347	8.03728	-0.457269	1	1
Dnajb2	chr1:75236422-75245692	Control	pIC	8.43896	10.9396	0.374418	1	1
Des	chr1:75360291-75375015	Control	pIC	11.8573	17.1342	0.531105	0.50635	0.969383
Speg	chr1:75375296-75432306	Control	pIC	2.12862	6.76123	1.66737	1	1
Gmppa	chr1:75435942-75443176	Control	pIC	20.9865	27.5246	0.39126	0.7194	0.969383
Asic4	chr1:75450509-75474340	Control	pIC	0.313234	0.115908	-1.43426	1	1
Tmem198	chr1:75479531-75485693	Control	pIC	1.07488	0.495495	-1.11723	1	1
Inha	chr1:75507076-75510354	Control	pIC	1.38842	0	#NAME?	1	1
Stk11ip	chr1:75521528-75537335	Control	pIC	3.09208	4.54215	0.554796	1	1
Slc4a3	chr1:75546265-75559431	Control	pIC	0.927936	0.0878923	-3.40022	1	1
Gm17751	chr1:76489132-76502028	Control	pIC	3.88135	4.8751	0.328875	1	1
Mir6343	chr1:76509559-76509643	Control	pIC	0	0	0	1	1
Sgpp2	chr1:78310345-78488897	Control	pIC	12.0802	13.6184	0.172917	0.90075	0.981075
Mogat1	chr1:78511059-78538173	Control	pIC	0	0.27084	inf	1	1
Acsl3,Utp14b	chr1:78657824-78707743	Control	pIC	12.2328	8.94423	-0.451728	1	1
Kcne4	chr1:78816948-78820025	Control	pIC	2.00816	2.75935	0.458451	1	1
Mrpl44	chr1:79776017-79781445	Control	pIC	10.9248	25.2426	1.20826	0.26065	0.969383
1700016L21Rik	chr1:80445931-80475660	Control	pIC	0	1.51309	inf	1	1
Nyap2	chr1:81077316-81271651	Control	pIC	5.91226	5.13605	-0.203049	1	1
Mir6344	chr1:82131915-82132019	Control	pIC	0	0	0	1	1
Rhbdd1	chr1:82316578-82445367	Control	pIC	6.42107	7.82586	0.285434	1	1
Col4a3	chr1:82586920-82722059	Control	pIC	7.32188	5.06329	-0.532139	1	1
Mff	chr1:82724917-82752389	Control	pIC	44.8737	72.2816	0.687756	0.3532	0.969383
Agfg1	chr1:82839482-82896275	Control	pIC	11.5199	33.1616	1.52539	0.1414	0.969383
Ccl20	chr1:83116765-83119167	Control	pIC	3.52933	10.9328	1.6312	1	1
Daw1	chr1:83159761-83210572	Control	pIC	1.34796	1.48409	0.138803	1	1
Mir5126	chr1:84369838-84696221	Control	pIC	0	0	0	1	1
Fbxo36	chr1:84839840-84900486	Control	pIC	12.7088	15.4131	0.278333	0.7923	0.969691
Gm7609	chr1:85199610-85213762	Control	pIC	176.291	112.267	-0.651025	0.40005	0.969383
Sp140	chr1:85576898-85645036	Control	pIC	46.6936	74.069	0.665645	0.68525	0.969383
Sp100	chr1:85650049-85709448	Control	pIC	50.1276	120.641	1.26705	0.14775	0.969383
Mir8096	chr1:85751947-85752074	Control	pIC	0	0	0	1	1
9930111H07Rik	chr1:85775270-85784694	Control	pIC	5.57453	7.3509	0.399071	1	1
Cab39	chr1:85793446-85851577	Control	pIC	12.9237	26.1967	1.01937	0.2879	0.969383
Itm2c	chr1:85894509-85908698	Control	pIC	109.276	173.476	0.666762	0.4002	0.969383
4933407L21Rik	chr1:85928482-85931756	Control	pIC	5.39439	6.07857	0.172271	1	1
Spata3	chr1:86021941-86029958	Control	pIC	16.5244	6.3734	-1.37446	0.3326	0.969383
2810459M11Rik	chr1:86045862-86055456	Control	pIC	3.86128	2.21023	-0.804879	1	1
Psmd1	chr1:86064618-86139295	Control	pIC	18.5411	43.6668	1.23581	0.2505	0.969383
Armc9	chr1:86154779-86278284	Control	pIC	4.45914	3.43178	-0.37781	1	1
B3gnt7	chr1:86303220-86307305	Control	pIC	0.328602	1.00495	1.61271	1	1
C130036L24Rik	chr1:86359573-86367964	Control	pIC	5.89913	4.27797	-0.463578	1	1
1700019O17Rik	chr1:86426328-86428049	Control	pIC	0.537481	0.678705	0.336572	1	1
Ptma	chr1:86526735-86530698	Control	pIC	518.241	744.473	0.522596	0.6188	0.969383
Cops7b	chr1:86587099-86606500	Control	pIC	19.5134	16.3249	-0.257398	0.7329	0.969383
Dis3l2	chr1:86703803-87050097	Control	pIC	3.83488	8.68867	1.17996	1	1
Akp3	chr1:87125007-87127912	Control	pIC	0	0	0	1	1
Prss56	chr1:87183492-87188404	Control	pIC	0	0	0	1	1
Chrnd	chr1:87190596-87200070	Control	pIC	0.939752	0.42928	-1.13036	1	1
Chrng	chr1:87205810-87211835	Control	pIC	1.19211	3.67021	1.62234	1	1
Eif4e2	chr1:87213913-87240488	Control	pIC	38.7855	59.8874	0.626734	0.6029	0.969383
Efhd1	chr1:87264363-87310791	Control	pIC	8.38609	2.23713	-1.90635	1	1
Gigyf2	chr1:87326997-87450810	Control	pIC	3.8546	3.41288	-0.17559	1	1
3110079O15Rik	chr1:87470263-87475459	Control	pIC	0	0	0	1	1
Neu2	chr1:87574026-87597840	Control	pIC	4.83793	4.636	-0.0615075	1	1
Inpp5d	chr1:87620311-87720510	Control	pIC	8.55681	18.9307	1.14558	0.31405	0.969383
Atg16l1	chr1:87756010-87792428	Control	pIC	9.42483	10.8584	0.204269	1	1
Scarna6	chr1:87756010-87792428	Control	pIC	0	0	0	1	1
Sag	chr1:87803679-87845157	Control	pIC	0.595847	0.891398	0.581128	1	1
Dgkd	chr1:87853286-87944489	Control	pIC	4.95799	5.24778	0.0819521	1	1
Ugt1a1,Ugt1a10,Ugt1a2,Ugt1a5,Ugt1a6a,Ugt1a6b,Ugt1a7c,Ugt1a9	chr1:88055410-88220002	Control	pIC	40.8024	44.4643	0.123994	0.9056	0.981075
Mroh2a	chr1:88227019-88277579	Control	pIC	3.75642	1.74849	-1.10324	1	1
Trpm8	chr1:88306711-88388851	Control	pIC	0.299469	0.565906	0.918158	1	1
Spp2	chr1:88407018-88426438	Control	pIC	0.92691	0	#NAME?	1	1
Gm19589	chr1:88551516-88562166	Control	pIC	4.63693	1.02715	-2.17452	1	1
Platr5	chr1:88754889-88755733	Control	pIC	0	0	0	1	1
1700067G17Rik	chr1:89016112-89022210	Control	pIC	4.44237	0	#NAME?	1	1
Sh3bp4	chr1:89070461-89153793	Control	pIC	8.02351	21.4698	1.42	0.07245	0.969383
Agap1	chr1:89454810-89895282	Control	pIC	5.074	3.85012	-0.398222	1	1
Ackr3	chr1:90203979-90215722	Control	pIC	7.34524	7.6596	0.0604587	1	1
Cops8	chr1:90603424-90613341	Control	pIC	25.2703	31.4439	0.315338	0.74285	0.969383
Mlph	chr1:90915099-90951142	Control	pIC	1.81886	2.58997	0.509904	1	1
Prlh	chr1:90953107-90954012	Control	pIC	0	0	0	1	1
Lrrfip1	chr1:90998726-91128944	Control	pIC	21.4911	45.3758	1.07819	0.25495	0.969383
Rbm44	chr1:91145102-91170795	Control	pIC	1.09231	0.602975	-0.857207	1	1
Ramp1	chr1:91179821-91225196	Control	pIC	25.6261	14.1687	-0.854905	0.2522	0.969383
Ube2f	chr1:91250318-91286025	Control	pIC	73.5872	139.117	0.918771	0.31095	0.969383
Scly	chr1:91298337-91321080	Control	pIC	7.62669	11.2516	0.561003	1	1
Espnl	chr1:91322074-91348303	Control	pIC	1.79974	1.36133	-0.402768	1	1
Klhl30	chr1:91351072-91362404	Control	pIC	7.05254	4.63218	-0.606451	1	1
Fam132b	chr1:91366429-91374217	Control	pIC	0.606245	1.03544	0.772266	1	1
Traf3ip1	chr1:91494667-91529307	Control	pIC	12.1921	6.72889	-0.857502	1	1
Asb1	chr1:91540564-91559590	Control	pIC	3.99986	1.02533	-1.96386	1	1
Twist2	chr1:91801476-91848027	Control	pIC	1.15252	0.419948	-1.4565	1	1
Olfr1413	chr1:92573124-92574206	Control	pIC	0.428099	0.502172	0.230236	1	1
Olfr1412	chr1:92588331-92589297	Control	pIC	4.29015	3.36888	-0.348762	1	1
Olfr1411	chr1:92596520-92597492	Control	pIC	0	0.33859	inf	1	1
Olfr1410	chr1:92607838-92608807	Control	pIC	3.35409	0	#NAME?	1	1
Olfr12	chr1:92619880-92621001	Control	pIC	6.78387	0.567833	-3.57857	1	1
Gpc1	chr1:92831685-92860196	Control	pIC	7.64578	10.6876	0.483204	1	1
Mir149	chr1:92831685-92860196	Control	pIC	0	0	0	1	1
Dusp28	chr1:92906988-92908620	Control	pIC	10.0437	3.15829	-1.66907	1	1
Rnpepl1	chr1:92910824-92920585	Control	pIC	9.59136	11.3588	0.243999	1	1
Capn10	chr1:92933542-92950590	Control	pIC	6.64416	3.18804	-1.05942	1	1
Gpr35	chr1:92973118-92986391	Control	pIC	24.8193	28.8952	0.219366	0.81295	0.972972
Aqp12	chr1:93006333-93012269	Control	pIC	3.54513	1.25002	-1.50389	1	1
Agxt	chr1:93135239-93145421	Control	pIC	0.323749	0.436656	0.431619	1	1
Mir6901,Sned1	chr1:93235896-93296448	Control	pIC	0.475659	0.127607	-1.89822	1	1
Ppp1r7	chr1:93343644-93367618	Control	pIC	10.8491	12.3573	0.187783	1	1
Mir6902	chr1:93343644-93367618	Control	pIC	0	0	0	1	1
Mir6345	chr1:93343644-93367618	Control	pIC	43.6228	10.4752	-2.0581	1	1
Ano7	chr1:93373895-93404304	Control	pIC	2.42397	0.922181	-1.39425	1	1
2016-09-02	chr1:93478992-93509732	Control	pIC	27.9122	41.5551	0.574131	0.50205	0.969383
Farp2	chr1:93512103-93635727	Control	pIC	0.428148	0.155688	-1.45946	1	1
Bok	chr1:93685693-93695762	Control	pIC	9.56233	22.6283	1.24269	0.1969	0.969383
Atg4b	chr1:93755032-93789529	Control	pIC	11.8106	12.1969	0.0464308	1	1
Ing5	chr1:93803964-93822100	Control	pIC	11.556	10.8586	-0.0897946	1	1
D2hgdh	chr1:93825239-93852174	Control	pIC	4.61887	5.58441	0.273864	1	1
Gal3st2	chr1:93861343-93876494	Control	pIC	2.9112	0.909868	-1.67788	1	1
Gm9994	chr1:93918436-93941239	Control	pIC	0	0.368894	inf	1	1
Gm6086	chr1:93990508-94011539	Control	pIC	5.60903	4.0514	-0.46933	1	1
Neu4	chr1:94020492-94028330	Control	pIC	5.16215	2.90392	-0.829972	1	1
4930440C22Rik	chr1:94797441-94802472	Control	pIC	6.74291	4.10256	-0.716846	1	1
Fam174a	chr1:95313627-95335284	Control	pIC	24.7804	34.992	0.497827	0.5174	0.969383
Panct2	chr1:96818783-96881234	Control	pIC	2.37063	0.849846	-1.48	1	1
Gin1	chr1:97770178-97792971	Control	pIC	3.19615	3.14488	-0.0233296	1	1
1810006J02Rik	chr1:98131466-98144655	Control	pIC	7.61453	5.66948	-0.425539	1	1
Slco6d1	chr1:98421123-98509380	Control	pIC	2.48546	1.7353	-0.518333	1	1
Cntnap5b	chr1:99772764-100485942	Control	pIC	17.3316	9.4511	-0.874847	0.2064	0.969383
Gm20268	chr1:101155767-101175202	Control	pIC	5.66531	3.90448	-0.537023	1	1
Cdh20	chr1:104768818-104995481	Control	pIC	2.76817	1.50332	-0.880777	1	1
2310035C23Rik	chr1:105663860-105755131	Control	pIC	7.15718	8.21525	0.198913	1	1
Tnfrsf11a	chr1:105780722-105847981	Control	pIC	11.6593	13.2808	0.187853	1	1
Zcchc2	chr1:105990405-106034079	Control	pIC	2.24967	2.32562	0.0479024	1	1
Phlpp1	chr1:106171868-106394245	Control	pIC	3.92602	3.98087	0.0200137	1	1
Serpinb5	chr1:106861179-106883348	Control	pIC	2.20957	0.2999	-2.88121	1	1
Serpinb12	chr1:106934448-106957080	Control	pIC	0.513392	2.96053	2.52772	1	1
Serpinb13	chr1:106980983-107001195	Control	pIC	0.48491	0.299813	-0.693656	1	1
Serpinb11	chr1:107362313-107380475	Control	pIC	2.68491	1.14668	-1.22741	1	1
Serpinb7	chr1:107422688-107452689	Control	pIC	4.14676	3.66468	-0.178295	1	1
Serpinb2	chr1:107511422-107525600	Control	pIC	8.09311	4.41067	-0.875698	1	1
Serpinb10	chr1:107529002-107549271	Control	pIC	4.55781	2.69298	-0.759134	1	1
Serpinb8	chr1:107590005-107608978	Control	pIC	22.2927	8.0671	-1.46645	0.29	0.969383
D830032E09Rik	chr1:107917258-107950947	Control	pIC	19.1731	14.202	-0.432988	0.565	0.969383
Cdh7	chr1:109983736-110139001	Control	pIC	4.13146	3.33729	-0.307977	1	1
Cntnap5a	chr1:115685136-116580674	Control	pIC	0.756407	1.03488	0.452228	1	1
Nifk	chr1:118321842-118333831	Control	pIC	12.8541	27.7725	1.11143	0.26175	0.969383
Clasp1	chr1:118389057-118609462	Control	pIC	6.41307	8.13533	0.343185	1	1
Tfcp2l1	chr1:118627944-118685168	Control	pIC	2.99437	2.02753	-0.562529	1	1
Mir6346	chr1:118834060-119053619	Control	pIC	0	0	0	1	1
Tmem185b	chr1:119526153-119528983	Control	pIC	10.7861	11.3407	0.0723451	1	1
Sctr	chr1:120006979-120063532	Control	pIC	3.664	0.204965	-4.15997	1	1
3110009E18Rik	chr1:120121186-120188189	Control	pIC	4.06912	14.6948	1.85252	0.29145	0.969383
C1ql2	chr1:120340581-120343174	Control	pIC	1.89151	1.38492	-0.449731	1	1
En1	chr1:120602486-120607991	Control	pIC	3.40524	0.939086	-1.85843	1	1
Celrr	chr1:121087404-121120975	Control	pIC	0.672331	0	#NAME?	1	1
Ccdc93	chr1:121431066-121506460	Control	pIC	1.36294	0.920503	-0.566225	1	1
Slc35f5	chr1:125561015-125595684	Control	pIC	11.8693	15.3499	0.370999	0.62155	0.969383
Gpr39	chr1:125676995-125912214	Control	pIC	0.81486	0.149786	-2.44365	1	1
Mgat5	chr1:127204985-127482972	Control	pIC	2.18327	2.46323	0.174063	1	1
Acmsd	chr1:127729412-127774054	Control	pIC	1.07368	0.915139	-0.230502	1	1
Ccnt2	chr1:127774163-127804837	Control	pIC	16.7891	16.858	0.00591089	0.99435	0.997388
Rab3gap1	chr1:127868772-127943876	Control	pIC	2.6653	7.28035	1.44971	1	1
R3hdm1	chr1:128103305-128237735	Control	pIC	3.37187	5.48298	0.701414	1	1
Mir128-1	chr1:128103305-128237735	Control	pIC	0	0	0	1	1
Ubxn4	chr1:128244180-128279377	Control	pIC	24.337	28.8101	0.24342	0.8085	0.971976
Thsd7b	chr1:129273303-130219278	Control	pIC	0.359044	0.14271	-1.33107	1	1
Yod1	chr1:130689042-130729253	Control	pIC	25.0686	21.1155	-0.247579	0.8122	0.972972
AA986860	chr1:130731975-130744622	Control	pIC	4.1572	3.39041	-0.294154	1	1
Fcamr	chr1:130800901-130814740	Control	pIC	0	0	0	1	1
Pigr	chr1:130826683-130852249	Control	pIC	10.8198	8.24537	-0.392017	1	1
Fcmr	chr1:130865776-130880790	Control	pIC	22.9186	17.4112	-0.396505	0.72935	0.969383
Il10	chr1:131019844-131024970	Control	pIC	1.45173	3.72074	1.35781	1	1
Eif2d	chr1:131153206-131173471	Control	pIC	9.59369	16.0548	0.742849	0.53485	0.969383
Fam72a	chr1:131527988-131539872	Control	pIC	14.5335	7.18847	-1.01562	0.2261	0.969383
Avpr1b	chr1:131599113-131612000	Control	pIC	4.91103	2.30265	-1.09273	1	1
Ctse	chr1:131638313-131675507	Control	pIC	16.858	37.1083	1.13831	0.19845	0.969383
Rab7b	chr1:131688694-131713464	Control	pIC	7.38038	12.9238	0.808265	1	1
Slc26a9	chr1:131744021-131770405	Control	pIC	0.967175	0.152518	-2.6648	1	1
Pm20d1	chr1:131797394-131818115	Control	pIC	9.39481	4.75254	-0.983167	1	1
Slc41a1	chr1:131828011-131848864	Control	pIC	6.30709	7.87482	0.320273	1	1
Rab29	chr1:131867276-131872889	Control	pIC	40.586	45.8363	0.175511	0.82725	0.974986
Nucks1	chr1:131910457-131936321	Control	pIC	28.0412	20.8084	-0.430383	0.63585	0.969383
Slc45a3	chr1:131962914-131982972	Control	pIC	1.60464	1.42729	-0.168974	1	1
Elk4	chr1:132007604-132025684	Control	pIC	16.1428	15.0728	-0.0989455	0.89495	0.981075
Lemd1	chr1:132191435-132257382	Control	pIC	0.571427	0	#NAME?	1	1
Mir135b	chr1:132191435-132257382	Control	pIC	0	0	0	1	1
Klhdc8a	chr1:132298625-132307357	Control	pIC	1.66653	1.9467	0.224187	1	1
Nuak2	chr1:132316124-132333488	Control	pIC	25.4516	48.6927	0.93595	0.34015	0.969383
Dstyk	chr1:132417452-132466959	Control	pIC	7.83118	5.29471	-0.564677	1	1
Rbbp5	chr1:132477366-132505665	Control	pIC	4.47773	8.8335	0.980216	1	1
Tmem81	chr1:132506229-132508639	Control	pIC	6.13217	3.39795	-0.851732	1	1
Gm10538	chr1:132564689-132741797	Control	pIC	0.826073	0.166269	-2.31275	1	1
Lrrn2	chr1:132880354-132940005	Control	pIC	0.906382	1.14681	0.339431	1	1
Pik3c2b	chr1:133046011-133108688	Control	pIC	6.00524	4.28644	-0.48644	1	1
Ppp1r15b	chr1:133131165-133139800	Control	pIC	9.91758	14.9672	0.593746	0.4171	0.969383
Plekha6	chr1:133246096-133303435	Control	pIC	0.566833	0.216758	-1.38684	1	1
Golt1a	chr1:133309822-133323026	Control	pIC	0.193966	0	#NAME?	1	1
Kiss1	chr1:133327211-133329722	Control	pIC	7.51096	2.43877	-1.62284	1	1
Ren1,Ren2	chr1:133350565-133360323	Control	pIC	0.475749	0	#NAME?	1	1
Etnk2	chr1:133363571-133380319	Control	pIC	1.00541	1.58466	0.656395	1	1
Fmod	chr1:134037514-134048277	Control	pIC	1.43046	1.50891	0.0770304	1	1
Chit1	chr1:134111241-134151540	Control	pIC	1.53337	1.92749	0.330019	1	1
Chil1	chr1:134182403-134190031	Control	pIC	9.51261	369.433	5.27933	0.15305	0.969383
Mybph	chr1:134193447-134235457	Control	pIC	0	0.169069	inf	1	1
Myog	chr1:134290003-134292548	Control	pIC	1.26381	3.89167	1.62261	1	1
4933406M09Rik	chr1:134385939-134390983	Control	pIC	0	0.254638	inf	1	1
Cyb5r1	chr1:134405989-134411738	Control	pIC	10.2641	19.2215	0.905114	0.46	0.969383
Adipor1	chr1:134415377-134433350	Control	pIC	40.6027	116.947	1.52621	0.18075	0.969383
Klhl12	chr1:134455554-134490873	Control	pIC	3.88066	6.05361	0.641495	1	1
Rabif	chr1:134494659-134507884	Control	pIC	14.3512	24.6646	0.781269	0.294	0.969383
Kdm5b	chr1:134560177-134632878	Control	pIC	8.58629	6.09242	-0.495019	1	1
Syt2	chr1:134646680-134749417	Control	pIC	1.47172	1.58105	0.103377	1	1
Ube2t	chr1:134962564-134974179	Control	pIC	3.4511	4.97851	0.528659	1	1
Ptpn7	chr1:135132724-135145320	Control	pIC	31.2463	33.1105	0.083604	0.92045	0.982135
Arl8a	chr1:135146833-135156268	Control	pIC	14.7236	23.5968	0.68046	0.56865	0.969383
Lmod1	chr1:135324812-135368065	Control	pIC	2.0769	0.39841	-2.3821	1	1
Csrp1	chr1:135729196-135752229	Control	pIC	32.6846	58.0686	0.829149	0.3724	0.969383
Phlda3	chr1:135766084-135769134	Control	pIC	2.14486	22.9453	3.41925	0.09075	0.969383
Tnni1	chr1:135799420-135810989	Control	pIC	9.61005	6.32407	-0.603692	1	1
Lad1	chr1:135818597-135833341	Control	pIC	18.5673	17.1764	-0.112338	0.899	0.981075
Tnnt2	chr1:135836333-135852268	Control	pIC	0.595033	1.00032	0.749419	1	1
Tmem9	chr1:136008218-136035030	Control	pIC	6.1916	2.95914	-1.06514	1	1
Ascl5	chr1:136050803-136051370	Control	pIC	0	0	0	1	1
Cacna1s	chr1:136052900-136119822	Control	pIC	2.61253	3.27086	0.324224	1	1
Kif21b	chr1:136131400-136178014	Control	pIC	4.85286	1.82943	-1.40745	1	1
Ddx59	chr1:136411915-136440220	Control	pIC	3.33523	5.93656	0.831839	1	1
Kif14	chr1:136467847-136530819	Control	pIC	4.43737	3.58596	-0.307344	1	1
Zfp281	chr1:136624900-136630391	Control	pIC	24.2909	24.7264	0.0256387	0.97225	0.993499
Gm19705	chr1:136683395-136690805	Control	pIC	65.8353	58.4154	-0.172513	0.80515	0.971479
Platr22	chr1:136696210-136725728	Control	pIC	11.8861	9.83316	-0.273543	1	1
Mir181a-1	chr1:137966454-137966541	Control	pIC	0	0	0	1	1
Mir181b-1	chr1:137966638-137966718	Control	pIC	0	0	0	1	1
Atp6v1g3	chr1:138273737-138289462	Control	pIC	1.27393	1.16152	-0.133274	1	1
Dennd1b	chr1:138963708-139176042	Control	pIC	13.462	14.0612	0.0628288	0.94875	0.988011
4930596I21Rik	chr1:138963708-139176042	Control	pIC	1.96122	0	#NAME?	1	1
4933436E23Rik	chr1:139379451-139402852	Control	pIC	0.385612	0	#NAME?	1	1
Zbtb41	chr1:139422382-139453007	Control	pIC	2.08379	2.1647	0.0549576	1	1
Aspm	chr1:139454772-139494088	Control	pIC	10.7099	10.4024	-0.0420236	1	1
F13b	chr1:139501706-139523756	Control	pIC	0.935708	0	#NAME?	1	1
Kcnt2	chr1:140246256-140656402	Control	pIC	1.1962	1.08994	-0.134206	1	1
B3galt2	chr1:143607498-143702684	Control	pIC	19.7899	11.6184	-0.768357	0.3831	0.969383
Glrx2	chr1:143739348-143749678	Control	pIC	72.221	49.0675	-0.557651	0.5519	0.969383
Uchl5	chr1:143777277-143807466	Control	pIC	10.8131	20.6599	0.934058	1	1
Brinp3	chr1:146495665-146902472	Control	pIC	9.63672	7.37784	-0.385343	1	1
Ptgs2	chr1:150100123-150108012	Control	pIC	10.7983	109.601	3.34338	0.2171	0.969383
Pdc	chr1:150319416-150346771	Control	pIC	9.459	19.8443	1.06896	0.2891	0.969383
Tpr	chr1:150361310-150466165	Control	pIC	8.96862	16.4501	0.875136	0.5981	0.969383
C730036E19Rik	chr1:151138033-151144095	Control	pIC	4.65857	4.52063	-0.043363	1	1
Ivns1abp	chr1:151344497-151364445	Control	pIC	46.6712	69.492	0.574314	0.542	0.969383
Trmt1l	chr1:151428647-151458183	Control	pIC	8.33228	14.2255	0.771701	0.356	0.969383
Mir7682	chr1:151428647-151458183	Control	pIC	0	0	0	1	1
Fam129a	chr1:151571372-151719347	Control	pIC	12.5231	17.4811	0.481206	0.6586	0.969383
Edem3	chr1:151755373-151822328	Control	pIC	1.24409	2.22717	0.840126	1	1
Colgalt2	chr1:152399866-152510695	Control	pIC	2.16374	0.642432	-1.75191	1	1
Apobec4	chr1:152750550-152757544	Control	pIC	6.04519	6.09494	0.011825	1	1
Arpc5	chr1:152766541-152775580	Control	pIC	222.926	543.01	1.28441	0.16135	0.969383
Ncf2	chr1:152807889-152836990	Control	pIC	67.6835	106.791	0.65791	0.47915	0.969383
Nmnat2	chr1:152955100-153119261	Control	pIC	12.1409	3.7342	-1.70101	1	1
Shcbp1l	chr1:153425208-153452574	Control	pIC	7.89777	4.96907	-0.668469	1	1
Rgs8	chr1:153653036-153697665	Control	pIC	2.62941	3.76369	0.51741	1	1
Rgs16	chr1:153740352-153745468	Control	pIC	3.23147	3.69472	0.193276	1	1
Rnasel	chr1:153749425-153764221	Control	pIC	12.0767	8.34762	-0.532793	1	1
Teddm1b	chr1:153874344-153876871	Control	pIC	10.5253	6.91832	-0.60537	1	1
Teddm1a	chr1:153891645-153893060	Control	pIC	5.24363	10.8749	1.05236	1	1
Glul,Mir8114	chr1:153899925-153909723	Control	pIC	10.8339	13.1846	0.283301	1	1
Zfp648	chr1:154201186-154205674	Control	pIC	3.73374	1.00501	-1.89341	1	1
4930532M18Rik	chr1:154241520-154270416	Control	pIC	14.1746	7.6232	-0.894844	0.4573	0.969383
Stx6	chr1:155158702-155203517	Control	pIC	16.6947	44.6881	1.4205	0.06725	0.969383
Acbd6	chr1:155558119-155687233	Control	pIC	27.3795	35.7233	0.38377	0.73155	0.969383
Tor1aip2	chr1:156004598-156068859	Control	pIC	22.9153	20.0712	-0.191188	0.8713	0.978056
Nphs2	chr1:156310734-156328035	Control	pIC	1.05581	0.250023	-2.07821	1	1
Abl2	chr1:156558786-156649619	Control	pIC	2.39143	1.94674	-0.296811	1	1
Angptl1	chr1:156804165-156939626	Control	pIC	2.12715	2.97555	0.484232	1	1
2810025M15Rik	chr1:157135182-157420236	Control	pIC	46.1127	22.5769	-1.03032	0.6123	0.969383
BC026585	chr1:157458581-157488733	Control	pIC	6.33696	9.08344	0.519449	1	1
Sec16b	chr1:157506795-157568424	Control	pIC	1.43957	1.1019	-0.385648	1	1
Astn1	chr1:158362303-158691786	Control	pIC	1.49513	0.928895	-0.686684	1	1
Mir488	chr1:158362303-158691786	Control	pIC	0	0	0	1	1
Rfwd2	chr1:159232325-159347580	Control	pIC	12.1679	18.1352	0.57571	0.4361	0.969383
Scarna3a	chr1:159232325-159347580	Control	pIC	0	0	0	1	1
Tnr	chr1:159523768-159924922	Control	pIC	3.58435	1.73972	-1.04286	1	1
4930523C07Rik	chr1:160044379-160078586	Control	pIC	12.6121	10.9748	-0.200607	1	1
Mrps14	chr1:160195259-160201186	Control	pIC	37.1205	44.0747	0.247735	0.76335	0.969383
Rc3h1	chr1:160906410-160974976	Control	pIC	7.27548	6.11251	-0.251276	1	1
Serpinc1	chr1:160978605-161003014	Control	pIC	11.6731	4.08966	-1.51314	1	1
Gas5	chr1:161035165-161038537	Control	pIC	13.4122	24.9803	0.897244	0.3474	0.969383
Snord47	chr1:161035165-161038537	Control	pIC	0	0	0	1	1
Cenpl	chr1:161070766-161086724	Control	pIC	4.72825	12.2587	1.37443	1	1
Ankrd45	chr1:161142711-161170507	Control	pIC	3.74375	4.39736	0.232153	1	1
Tnfsf4	chr1:161395437-161418206	Control	pIC	2.92158	3.15409	0.110473	1	1
Tnfsf18	chr1:161494656-161505290	Control	pIC	4.2605	2.53921	-0.746642	1	1
Pigc	chr1:161942088-161979636	Control	pIC	13.3108	15.3263	0.203415	1	1
2810442N19Rik	chr1:161987301-162478034	Control	pIC	4.48567	9.09414	1.01961	1	1
Dnm3os	chr1:161987301-162478034	Control	pIC	5.89001	4.4489	-0.404822	1	1
Vamp4	chr1:162570827-162599078	Control	pIC	12.8117	9.55679	-0.422866	1	1
Myoc	chr1:162639149-162658219	Control	pIC	3.14963	1.58435	-0.991292	1	1
Kifap3	chr1:163779582-163917107	Control	pIC	1.74315	3.49595	1.00399	1	1
Scyl3	chr1:163929099-163994781	Control	pIC	6.82831	15.7397	1.20481	0.1193	0.969383
Mettl18	chr1:163994944-163997244	Control	pIC	6.00935	2.79298	-1.1054	1	1
Sele	chr1:164048233-164057677	Control	pIC	1.6342	1.9414	0.248509	1	1
Sell	chr1:164062075-164080785	Control	pIC	25.2125	132.272	2.39129	0.23485	0.969383
Selp	chr1:164115263-164220277	Control	pIC	1.30935	1.94689	0.572317	1	1
F5	chr1:164115263-164220277	Control	pIC	4.05917	3.07336	-0.401368	1	1
Slc19a2	chr1:164249045-164265385	Control	pIC	13.5471	5.97848	-1.18013	1	1
Ccdc181	chr1:164275597-164287847	Control	pIC	4.68072	5.58168	0.253968	1	1
Nme7	chr1:164307671-164458355	Control	pIC	21.5016	20.2284	-0.088059	0.9231	0.983026
Dpt	chr1:164796731-164824266	Control	pIC	3.20727	1.42981	-1.16552	1	1
Gm20743	chr1:164863120-164871438	Control	pIC	4.36286	1.01338	-2.1061	1	1
Gpr161	chr1:165295765-165321851	Control	pIC	0.295992	0.562441	0.926143	1	1
Mpc2	chr1:165461207-165481214	Control	pIC	77.1475	71.6575	-0.106501	0.8893	0.981075
Adcy10	chr1:165485182-165576773	Control	pIC	1.45845	1.88311	0.368686	1	1
Creg1	chr1:165763779-165775304	Control	pIC	42.4224	70.7294	0.737485	0.4503	0.969383
Cd247	chr1:165788680-166002634	Control	pIC	11.7859	11.4392	-0.0430705	1	1
Gpa33	chr1:166130459-166166510	Control	pIC	1.75589	0.736423	-1.2536	1	1
Ildr2	chr1:166254138-166316832	Control	pIC	5.31661	3.71007	-0.519059	1	1
Tada1	chr1:166379166-166409828	Control	pIC	11.2266	20.3082	0.85514	0.6564	0.969383
Fam78b	chr1:167001416-167091302	Control	pIC	3.31161	3.46665	0.0660112	1	1
Mir6347	chr1:167290124-167290225	Control	pIC	0	0	0	1	1
Tmco1	chr1:167308669-167333978	Control	pIC	10.5431	9.23012	-0.191876	1	1
Aldh9a1	chr1:167349990-167368530	Control	pIC	6.16453	16.9276	1.45731	0.0899	0.969383
Rxrg	chr1:167598361-167639623	Control	pIC	2.66306	2.36074	-0.173848	1	1
Lmx1a	chr1:167689557-167848733	Control	pIC	5.37959	2.89332	-0.894771	1	1
Mir6348	chr1:168490642-168490762	Control	pIC	0	0	0	1	1
Rgs5	chr1:169655500-169693526	Control	pIC	27.5985	31.8882	0.208432	0.77545	0.969383
1700084C01Rik	chr1:169928938-169934653	Control	pIC	2.60467	0.638115	-2.02921	1	1
3110045C21Rik	chr1:169969408-170088944	Control	pIC	7.76458	11.3542	0.548241	1	1
Sh2d1b2	chr1:170232870-170251587	Control	pIC	0	0	0	1	1
Sh2d1b1	chr1:170277323-170285662	Control	pIC	6.31215	2.31206	-1.44895	1	1
1700015E13Rik	chr1:170308860-170312125	Control	pIC	11.7248	3.26437	-1.84468	1	1
Olfml2b	chr1:170644531-170682789	Control	pIC	1.75513	3.69151	1.07263	1	1
Fcgr4	chr1:171018925-171029761	Control	pIC	21.3325	175.774	3.04259	0.2835	0.969383
Cfap126	chr1:171121660-171126967	Control	pIC	2.48566	3.09881	0.318085	1	1
Mpz	chr1:171150712-171161123	Control	pIC	0.839081	19.4943	4.5381	0.0957	0.969383
Nr1i3	chr1:171213969-171226379	Control	pIC	2.79019	1.17268	-1.25056	1	1
Apoa2	chr1:171213969-171226379	Control	pIC	4.67047	0	#NAME?	1	1
Adamts4	chr1:171250421-171259922	Control	pIC	1.76925	2.77921	0.651539	1	1
B4galt3	chr1:171270327-171276895	Control	pIC	11.1291	20.5977	0.888141	0.32975	0.969383
Dedd	chr1:171329144-171345645	Control	pIC	7.98158	19.1736	1.26437	0.2672	0.969383
Pfdn2	chr1:171345698-171358170	Control	pIC	218.63	190.669	-0.19742	0.7855	0.969383
Pvrl4	chr1:171370172-171388287	Control	pIC	1.79477	4.34975	1.27713	1	1
Arhgap30	chr1:171388959-171410239	Control	pIC	24.8076	50.5632	1.02731	0.2675	0.969383
Usf1	chr1:171411312-171418759	Control	pIC	31.7354	33.0539	0.05873	0.95695	0.989673
Tstd1	chr1:171419032-171420352	Control	pIC	0	1.78403	inf	1	1
F11r	chr1:171437560-171464593	Control	pIC	8.28815	16.6416	1.00567	0.2	0.969383
Alyref2	chr1:171503477-171504750	Control	pIC	43.9131	33.1833	-0.404192	0.64135	0.969383
Cd244	chr1:171559192-171585316	Control	pIC	11.4429	10.4367	-0.132794	1	1
Cd48	chr1:171682054-171705257	Control	pIC	75.0919	101.452	0.434065	0.6071	0.969383
Slamf1	chr1:171767131-171801184	Control	pIC	2.47097	9.08197	1.87793	1	1
Cd84	chr1:171839696-171890718	Control	pIC	30.3268	28.556	-0.0867982	0.92065	0.982135
Slamf6	chr1:171917536-171943868	Control	pIC	11.8201	14.2584	0.270562	1	1
Copa	chr1:172066012-172122332	Control	pIC	8.59385	32.8938	1.93644	0.42275	0.969383
Pex19	chr1:172126754-172136497	Control	pIC	10.0335	13.5917	0.437903	1	1
Dcaf8	chr1:172148014-172196393	Control	pIC	8.38855	16.8194	1.00363	0.2147	0.969383
Igsf8	chr1:172312406-172319835	Control	pIC	26.7889	37.805	0.496943	0.6549	0.969383
Kcnj10	chr1:172341209-172374085	Control	pIC	2.36772	4.74811	1.00385	1	1
Pigm	chr1:172376530-172384099	Control	pIC	14.3205	7.14405	-1.00326	0.1909	0.969383
Slamf9	chr1:172475359-172478409	Control	pIC	22.7585	19.8514	-0.19716	0.8195	0.973229
Igsf9	chr1:172482212-172498877	Control	pIC	1.64577	1.34957	-0.286259	1	1
Tagln2	chr1:172500245-172507375	Control	pIC	155.932	259.179	0.733031	0.48025	0.969383
Cfap45	chr1:172521129-172550806	Control	pIC	1.73659	5.51975	1.66835	1	1
Vsig8	chr1:172555937-172563717	Control	pIC	0	1.56772	inf	1	1
Crp	chr1:172698055-172699966	Control	pIC	2.4823	0.807535	-1.62008	1	1
Olfr16	chr1:172956767-172957817	Control	pIC	44.3637	19.0448	-1.21998	0.1433	0.969383
Olfr218	chr1:173203357-173204299	Control	pIC	0	0	0	1	1
Olfr1404	chr1:173215606-173216640	Control	pIC	3.60477	4.20038	0.22061	1	1
Olfr418	chr1:173270146-173271137	Control	pIC	22.1546	8.99906	-1.29976	0.2301	0.969383
Aim2	chr1:173420603-173466036	Control	pIC	5.66098	9.66206	0.771278	1	1
Pyhin1	chr1:173630858-173647928	Control	pIC	15.4761	27.4315	0.82579	0.30865	0.969383
Pydc3	chr1:173673679-173698392	Control	pIC	11.6126	9.79659	-0.245338	1	1
Olfr433	chr1:174041932-174042936	Control	pIC	7.1132	5.08742	-0.483563	1	1
Olfr432	chr1:174050374-174051313	Control	pIC	57.5275	27.0658	-1.08778	0.16085	0.969383
Olfr430	chr1:174069299-174070253	Control	pIC	4.88915	1.25614	-1.96059	1	1
Olfr429	chr1:174089037-174089980	Control	pIC	1.40273	2.25542	0.685154	1	1
Olfr426	chr1:174099459-174100410	Control	pIC	7.68127	10.7802	0.488973	1	1
Olfr424	chr1:174136745-174137693	Control	pIC	26.0774	19.2611	-0.43711	0.6391	0.969383
Olfr421-ps1	chr1:174151480-174152530	Control	pIC	1.33278	0	#NAME?	1	1
Olfr420	chr1:174158721-174159767	Control	pIC	5.87258	12.748	1.1182	1	1
Spta1	chr1:174172775-174248449	Control	pIC	7.70738	6.07885	-0.342442	1	1
Mptx1	chr1:174330517-174332877	Control	pIC	3.29223	13.3463	2.0193	1	1
Olfr417	chr1:174368918-174369848	Control	pIC	0.53041	0.385214	-0.461448	1	1
Olfr248	chr1:174391045-174392055	Control	pIC	2.04994	0.337825	-2.60123	1	1
Olfr414	chr1:174430429-174431384	Control	pIC	14.9937	6.83073	-1.13424	0.34495	0.969383
Olfr220	chr1:174448624-174449602	Control	pIC	12.5036	2.34728	-2.41328	1	1
Fmn2	chr1:174501824-174822729	Control	pIC	6.21017	3.33972	-0.894906	1	1
Kmo	chr1:175632192-175660853	Control	pIC	8.88447	15.8552	0.835595	0.45775	0.969383
Wdr64	chr1:175698592-175815733	Control	pIC	0.82032	0.795831	-0.0437246	1	1
Exo1	chr1:175880777-175911396	Control	pIC	2.72553	2.25761	-0.271736	1	1
Becn2	chr1:175920328-175922225	Control	pIC	11.9407	12.559	0.0728305	1	1
Sdccag8	chr1:176814659-177020432	Control	pIC	12.1504	18.5621	0.611353	0.61625	0.969383
Zbtb18	chr1:177444660-177450764	Control	pIC	5.366	5.5242	0.0419188	1	1
1700016C15Rik	chr1:177729813-177753305	Control	pIC	0.771644	0	#NAME?	1	1
Gm16432	chr1:177991434-178048291	Control	pIC	2.40137	4.43192	0.884074	1	1
Desi2	chr1:178187416-178252597	Control	pIC	3.27851	6.11536	0.899397	1	1
Cox20	chr1:178319152-178322693	Control	pIC	67.0933	78.1618	0.220294	0.82605	0.974986
Efcab2	chr1:178405880-178483249	Control	pIC	10.163	8.46875	-0.26311	1	1
Kif26b	chr1:178529124-178932857	Control	pIC	2.07561	0.385362	-2.42925	1	1
Cnst	chr1:179546528-179627473	Control	pIC	3.47702	1.92507	-0.852942	1	1
Sccpdh	chr1:179668230-179687184	Control	pIC	4.07081	9.85194	1.27509	1	1
Cdc42bpa	chr1:179961088-180196020	Control	pIC	0.877826	0.701385	-0.323728	1	1
Itpkb	chr1:180326968-180423659	Control	pIC	4.89816	2.32496	-1.07504	1	1
Mir6904,Parp1	chr1:180568974-180601254	Control	pIC	8.8163	14.4476	0.712588	0.5261	0.969383
Lin9	chr1:180641149-180690687	Control	pIC	5.34626	4.93179	-0.116419	1	1
Acbd3	chr1:180726042-180754204	Control	pIC	6.9437	17.6034	1.34208	0.0761	0.969383
Sde2	chr1:180851150-180868114	Control	pIC	8.43551	21.8153	1.37079	0.1146	0.969383
Lefty2	chr1:180893118-180899102	Control	pIC	0.934068	1.70127	0.865014	1	1
Pycr2	chr1:180904273-180908088	Control	pIC	30.3796	26.2099	-0.212992	0.779	0.969383
Lefty1	chr1:180935038-180938401	Control	pIC	5.32075	0.813245	-2.70987	1	1
Tmem63a	chr1:180942517-180975104	Control	pIC	4.29613	8.81095	1.03626	1	1
9130409I23Rik	chr1:181051236-181060667	Control	pIC	4.28366	2.10467	-1.02525	1	1
Cnih4	chr1:181150930-181168994	Control	pIC	9.46587	16.9119	0.837233	0.28075	0.969383
Cnih3	chr1:181352627-181460641	Control	pIC	14.4581	5.01049	-1.52886	0.14515	0.969383
Srp9	chr1:182124736-182132415	Control	pIC	48.5741	94.1342	0.954532	0.2334	0.969383
1700047M11Rik	chr1:182300833-182303289	Control	pIC	1.16542	1.3946	0.258999	1	1
Trp53bp2	chr1:182409166-182462436	Control	pIC	1.7259	2.78873	0.69226	1	1
Capn8	chr1:182565006-182632352	Control	pIC	6.96823	4.5334	-0.620197	1	1
Susd4	chr1:182764905-182895654	Control	pIC	0.425905	4.01145	3.23552	1	1
Tlr5	chr1:182954787-182976044	Control	pIC	3.2195	1.12845	-1.51249	1	1
Aida	chr1:183297059-183324501	Control	pIC	23.9023	20.0699	-0.252114	0.7623	0.969383
Taf1a	chr1:183388884-183410206	Control	pIC	7.66256	3.49847	-1.1311	1	1
Hhipl2	chr1:183418469-183437053	Control	pIC	1.46228	2.32959	0.671858	1	1
Dusp10	chr1:184034460-184075636	Control	pIC	9.69012	12.8889	0.411547	1	1
4930488B22Rik	chr1:184712496-184718989	Control	pIC	0.358216	1.28704	1.84515	1	1
Rab3gap2	chr1:185204167-185329401	Control	pIC	1.61826	4.12201	1.34891	1	1
Mir664,Snora36b	chr1:185204167-185329401	Control	pIC	0	0	0	1	1
Mir194-1	chr1:185204167-185329401	Control	pIC	0	0	0	1	1
Mir215	chr1:185204167-185329401	Control	pIC	0	0	0	1	1
Bpnt1	chr1:185332158-185357769	Control	pIC	46.7805	40.954	-0.191904	0.7513	0.969383
Eprs	chr1:185363094-185428355	Control	pIC	9.12737	26.4431	1.53462	0.069	0.969383
Slc30a10	chr1:185447115-185468761	Control	pIC	0.856396	0.919791	0.103029	1	1
5033404E19Rik	chr1:185497305-185498014	Control	pIC	7.96687	2.92008	-1.44801	1	1
Mir297c	chr1:185537335-185988795	Control	pIC	0	0	0	1	1
D1Pas1	chr1:186967415-186970627	Control	pIC	1.15398	0.27616	-2.06305	1	1
1700007P06Rik	chr1:187048406-187215446	Control	pIC	6.86491	2.67206	-1.36129	1	1
Gpatch2	chr1:187215510-187351429	Control	pIC	17.6067	16.6528	-0.0803537	0.91665	0.981075
Esrrg	chr1:187609005-188214884	Control	pIC	1.11761	1.23729	0.146765	1	1
Ush2a	chr1:188262837-188965039	Control	pIC	1.94819	1.32794	-0.552943	1	1
Ptpn14	chr1:189728267-189876693	Control	pIC	3.03539	1.1764	-1.36751	1	1
Angel2	chr1:190925107-190946491	Control	pIC	18.6634	21.8396	0.226736	0.78465	0.969383
A230020J21Rik	chr1:191005831-191029781	Control	pIC	66.4763	43.6401	-0.607185	0.61405	0.969383
Spata45	chr1:191036821-191042941	Control	pIC	9.11846	0	#NAME?	1	1
Nsl1	chr1:191063020-191084558	Control	pIC	258.28	181.368	-0.510016	0.6467	0.969383
Batf3	chr1:191098413-191108943	Control	pIC	41.4622	55.9887	0.433339	0.62035	0.969383
Tmem206	chr1:191325964-191397041	Control	pIC	44.7083	37.2376	-0.263785	0.79975	0.97059
Ints7	chr1:191575635-191623690	Control	pIC	12.6005	14.9259	0.244338	0.74845	0.969383
Lpgat1	chr1:191718023-191784257	Control	pIC	6.03742	8.73707	0.533216	1	1
Nek2	chr1:191821472-191833049	Control	pIC	1.52256	1.54421	0.0203639	1	1
Slc30a1	chr1:191894071-191913247	Control	pIC	1.51537	2.67012	0.817231	1	1
Rd3	chr1:191977369-191988282	Control	pIC	2.83934	0.361628	-2.97298	1	1
Gm10516	chr1:192098545-192151025	Control	pIC	15.7918	9.8283	-0.684164	0.66355	0.969383
Kcnh1	chr1:192190776-192510159	Control	pIC	2.6044	1.84663	-0.496057	1	1
1700065J18Rik	chr1:192841704-192842739	Control	pIC	3.75167	0	#NAME?	1	1
Gm15867	chr1:192844487-192856855	Control	pIC	0.637071	1.28602	1.01339	1	1
Irf6	chr1:193153111-193172035	Control	pIC	3.45689	2.92954	-0.238803	1	1
A130010J15Rik	chr1:193173468-193201546	Control	pIC	25.7596	26.2923	0.0295299	0.97575	0.993607
Lamb3	chr1:193301993-193343878	Control	pIC	1.88968	1.22987	-0.619639	1	1
Plxna2	chr1:194619828-194816868	Control	pIC	3.28561	3.19938	-0.0383669	1	1
Cd34	chr1:194938820-194976959	Control	pIC	12.0266	11.9462	-0.00966703	1	1
A330023F24Rik,Mir29b-2,Mir29c	chr1:195017398-195037908	Control	pIC	5.7551	2.72311	-1.07959	1	1
Xkr4	chr1:3214481-3671498	Control	pIC	6.04228	3.88494	-0.637203	1	1
Rp1	chr1:4290845-4409241	Control	pIC	10.3322	7.01425	-0.558783	1	1
Sox17	chr1:4490927-4497354	Control	pIC	6.29357	4.40342	-0.515255	1	1
Mrpl15	chr1:4773199-4785726	Control	pIC	11.5148	20.5277	0.83408	0.27245	0.969383
Rgs20	chr1:4909575-5070285	Control	pIC	1.60624	3.05658	0.928232	1	1
Npbwr1	chr1:5913706-5917398	Control	pIC	4.32634	1.24135	-1.80124	1	1
Sntg1	chr1:8359738-9299877	Control	pIC	4.3079	2.15634	-0.998398	1	1
2610203C22Rik	chr1:9548045-9631092	Control	pIC	5.94268	2.40911	-1.30261	1	1
Mybl1	chr1:9667410-9700209	Control	pIC	1.40778	1.44233	0.0349788	1	1
Vcpip1	chr1:9718621-9771256	Control	pIC	13.2396	13.613	0.0401229	1	1
Snhg6	chr1:9942024-9944118	Control	pIC	25.5901	41.8402	0.709303	0.57575	0.969383
Snord87	chr1:9942024-9944118	Control	pIC	0	0	0	1	1
Tcf24	chr1:9960162-9967485	Control	pIC	2.51858	2.20691	-0.190579	1	1
Ppp1r42	chr1:9968621-10009136	Control	pIC	0	2.49381	inf	1	1
Cops5	chr1:10024599-10038159	Control	pIC	25.6201	38.6301	0.592446	0.44985	0.969383
Arfgef1	chr1:10137506-10232670	Control	pIC	5.03415	6.85602	0.445622	1	1
Cpa6	chr1:10324718-10865874	Control	pIC	3.90276	2.28227	-0.774025	1	1
Mir467e	chr1:10324718-10865874	Control	pIC	0	0	0	1	1
Slco5a1	chr1:12866549-12991135	Control	pIC	5.33473	5.73352	0.104005	1	1
Prdm14	chr1:13113427-13127163	Control	pIC	7.85622	10.5679	0.427779	1	1
Ncoa2	chr1:13139104-13374083	Control	pIC	4.18753	4.99807	0.255272	1	1
Tram1	chr1:13564692-13589910	Control	pIC	54.328	83.5731	0.621343	0.44805	0.969383
Lactb2	chr1:13625899-13660509	Control	pIC	5.92125	8.61341	0.540684	1	1
Gm5523	chr1:13785684-13786929	Control	pIC	5.49384	4.44895	-0.304348	1	1
Eya1	chr1:14168957-14310199	Control	pIC	1.09946	0.911966	-0.269738	1	1
Msc	chr1:14753345-14755966	Control	pIC	8.1618	12.9477	0.665738	1	1
Trpa1	chr1:14872647-14918862	Control	pIC	0.216492	0.181699	-0.252762	1	1
Sbspon	chr1:15853861-15892722	Control	pIC	3.71532	0.132281	-4.81181	1	1
4930444P10Rik	chr1:16065978-16093325	Control	pIC	3.22484	3.05769	-0.0767875	1	1
Rpl7	chr1:16101295-16104433	Control	pIC	658.779	790.954	0.2638	0.76785	0.969383
Stau2	chr1:16228809-16519302	Control	pIC	4.7601	4.55875	-0.0623531	1	1
Ube2w	chr1:16540787-16619338	Control	pIC	15.5743	17.4556	0.164524	0.8331	0.975812
Tceb1	chr1:16642764-16656865	Control	pIC	46.1453	121.312	1.39447	0.1618	0.969383
Jph1	chr1:16994939-17097889	Control	pIC	8.90136	7.3036	-0.285418	1	1
Gm16070	chr1:17676026-17766207	Control	pIC	2.23923	2.44281	0.125539	1	1
Crisp4	chr1:18115190-18137051	Control	pIC	4.85006	2.03472	-1.25317	1	1
Defb44-ps	chr1:18210052-18223564	Control	pIC	0	0	0	1	1
Defb18	chr1:18236472-18237443	Control	pIC	0	0	0	1	1
Defb41,Gm15386	chr1:18250977-18265138	Control	pIC	0	1.50416	inf	1	1
Pkhd1	chr1:20057778-20618057	Control	pIC	9.64781	8.39637	-0.200436	1	1
Il17f	chr1:20777145-20784270	Control	pIC	0	4.76139	inf	1	1
Mcm3	chr1:20803013-20820213	Control	pIC	10.4302	18.4445	0.822423	0.35845	0.969383
6720483E21Rik	chr1:20888649-20890473	Control	pIC	0	0.547012	inf	1	1
Tram2	chr1:21001396-21079225	Control	pIC	1.6692	2.35506	0.496605	1	1
Gm4956	chr1:21285245-21298312	Control	pIC	4.50694	3.69429	-0.286852	1	1
Kcnq5	chr1:21398402-21961942	Control	pIC	2.14435	2.5289	0.23797	1	1
Rims1	chr1:22288421-22432843	Control	pIC	1.69606	0.924656	-0.875203	1	1
Rims1	chr1:22468190-22805724	Control	pIC	3.2392	6.20745	0.938366	1	1
4933415F23Rik	chr1:23100473-23102253	Control	pIC	3.44438	3.26771	-0.0759665	1	1
Ogfrl1	chr1:23366423-23383175	Control	pIC	14.4548	32.9061	1.18681	0.115	0.969383
Smap1	chr1:23761925-23922381	Control	pIC	10.3262	14.4135	0.481112	1	1
Sdhaf4	chr1:23995938-24005640	Control	pIC	32.6379	66.7684	1.03262	0.3095	0.969383
Fam135a	chr1:24010757-24100341	Control	pIC	1.68192	2.30155	0.4525	1	1
Col19a1	chr1:24257682-24587437	Control	pIC	8.71748	4.43904	-0.973665	1	1
Adgrb3	chr1:25067475-25829707	Control	pIC	9.52365	3.72659	-1.35366	1	1
Gm20172	chr1:25067475-25829707	Control	pIC	2.12175	2.49028	0.231052	1	1
4931408C20Rik	chr1:26681800-26687460	Control	pIC	0.363073	0.317726	-0.192478	1	1
Gm597	chr1:28776121-28780252	Control	pIC	8.18795	2.43746	-1.74812	1	1
Phf3	chr1:30802341-30863256	Control	pIC	4.82059	5.38499	0.159732	1	1
Gm13363,Ptp4a1	chr1:30940302-30949755	Control	pIC	75.4399	126.265	0.743053	0.489	0.969383
4931428L18Rik	chr1:31141077-31222656	Control	pIC	5.40491	3.99551	-0.435891	1	1
Gm9839	chr1:32172805-32657738	Control	pIC	3.55874	4.06136	0.190596	1	1
Gm5415	chr1:32172805-32657738	Control	pIC	14.4915	8.70175	-0.735831	0.3957	0.969383
Prim2	chr1:33453807-33669794	Control	pIC	7.79124	10.8509	0.477885	1	1
Bag2	chr1:33745483-33757750	Control	pIC	1.42621	4.65874	1.70775	1	1
Zfp451	chr1:33761540-33814595	Control	pIC	17.1349	12.6204	-0.441177	0.59385	0.969383
Gm15455	chr1:33835898-33838914	Control	pIC	27.4484	15.0003	-0.871731	0.24655	0.969383
Bend6	chr1:33852051-33907621	Control	pIC	2.05839	1.79496	-0.197566	1	1
Mir5103	chr1:34433120-34433199	Control	pIC	0	0	0	1	1
Ccdc115	chr1:34436669-34439672	Control	pIC	19.1272	37.1727	0.958615	0.25985	0.969383
Prss40	chr1:34552330-34560943	Control	pIC	3.12022	1.53346	-1.02486	1	1
AA619741	chr1:34633534-34636210	Control	pIC	6.23018	3.63673	-0.776631	1	1
Fam168b	chr1:34813217-34843050	Control	pIC	7.1235	11.9108	0.74161	1	1
Uggt1	chr1:36140027-36244302	Control	pIC	3.8399	4.72311	0.298665	1	1
Mir6897	chr1:36140027-36244302	Control	pIC	0	0	0	1	1
Neurl3	chr1:36264601-36273425	Control	pIC	17.8492	34.2818	0.941584	0.4074	0.969383
Kansl3	chr1:36335729-36369181	Control	pIC	3.83503	10.1832	1.40888	1	1
Mir6898	chr1:36335729-36369181	Control	pIC	0	0	0	1	1
Lman2l	chr1:36423185-36445239	Control	pIC	8.81373	7.66222	-0.201992	1	1
Ankrd23	chr1:36530533-36535729	Control	pIC	2.50886	3.52041	0.488711	1	1
Ankrd39	chr1:36538172-36547201	Control	pIC	10.039	6.38866	-0.652032	1	1
Sema4c	chr1:36548638-36558381	Control	pIC	0.246334	0.623361	1.33945	1	1
Fam178b	chr1:36562695-36683183	Control	pIC	3.2026	5.38295	0.749152	1	1
Actr1b	chr1:36699201-36709925	Control	pIC	6.08053	17.7825	1.54819	0.1002	0.969383
Tmem131	chr1:36792188-36939527	Control	pIC	2.22495	5.16683	1.2155	1	1
Coa5	chr1:37417084-37430103	Control	pIC	7.93762	15.3486	0.951329	1	1
Mgat4a	chr1:37439339-37541016	Control	pIC	8.08046	6.2133	-0.379077	1	1
4930594C11Rik	chr1:37439339-37541016	Control	pIC	19.7345	12.1947	-0.694457	0.71055	0.969383
2010300C02Rik	chr1:37611675-37719811	Control	pIC	7.27156	4.1369	-0.813715	1	1
Tsga10	chr1:37754571-37865298	Control	pIC	18.9364	14.112	-0.424246	0.5496	0.969383
Mitd1	chr1:37878889-37890411	Control	pIC	15.2361	24.0553	0.658863	0.41735	0.969383
Lyg2	chr1:37905922-37916493	Control	pIC	1.15619	0.992479	-0.220267	1	1
Lyg1	chr1:37946737-37957759	Control	pIC	0	1.36627	inf	1	1
Txndc9	chr1:37983866-37997208	Control	pIC	11.4129	20.4692	0.842793	0.30695	0.969383
Rev1	chr1:37998009-38129662	Control	pIC	2.80937	6.29354	1.16363	1	1
Aff3	chr1:38175990-38627244	Control	pIC	6.59138	3.64393	-0.855084	1	1
Lonrf2	chr1:38794508-38821215	Control	pIC	14.2421	6.03343	-1.23911	0.0966	0.969383
Chst10	chr1:38863872-38898160	Control	pIC	3.44321	2.23992	-0.620309	1	1
Mir6349	chr1:39186895-39186992	Control	pIC	0	0	0	1	1
Tbc1d8	chr1:39367850-39478747	Control	pIC	12.8101	35.0667	1.45281	0.617	0.969383
Snord89	chr1:39548746-39548840	Control	pIC	0	0	0	1	1
Rnf149	chr1:39551295-39577347	Control	pIC	41.5424	133.253	1.68152	0.1128	0.969383
Creg2	chr1:39618405-39651182	Control	pIC	1.08654	1.14095	0.0704907	1	1
Rfx8	chr1:39665300-39720989	Control	pIC	0	0	0	1	1
Gm3646	chr1:39804140-39805332	Control	pIC	0	0	0	1	1
1700066B17Rik	chr1:39842427-39847330	Control	pIC	0	4.2371	inf	1	1
Gm16894	chr1:40076211-40125226	Control	pIC	19.3712	13.4227	-0.529242	0.8521	0.975812
Mfsd9	chr1:40772039-40790657	Control	pIC	1.70899	1.33224	-0.359288	1	1
4930448I06Rik	chr1:41167559-41181252	Control	pIC	1.38174	0.750108	-0.881315	1	1
Pantr1	chr1:42648199-42694825	Control	pIC	0	0	0	1	1
Pantr2	chr1:42707062-42713454	Control	pIC	0	0	0	1	1
Tgfbrap1	chr1:43047268-43098622	Control	pIC	3.80106	4.79723	0.335801	1	1
Fhl2	chr1:43123070-43196761	Control	pIC	3.73571	1.27467	-1.55126	1	1
Uxs1	chr1:43750230-43827708	Control	pIC	6.69736	9.08626	0.440094	1	1
Mettl21c	chr1:44009407-44020006	Control	pIC	6.01853	4.53756	-0.407496	1	1
Tex30	chr1:44086616-44102388	Control	pIC	16.4595	18.2886	0.152028	0.87345	0.978584
Kdelc1	chr1:44106545-44118773	Control	pIC	4.88478	5.71033	0.225281	1	1
Mettl21e	chr1:44204069-44218931	Control	pIC	2.57976	0.742122	-1.79751	1	1
4930521E06Rik	chr1:44551670-44796836	Control	pIC	6.16313	3.49802	-0.817124	1	1
Col5a2	chr1:45374330-45503282	Control	pIC	1.54031	0.973828	-0.661483	1	1
Slc40a1	chr1:45908069-45925594	Control	pIC	6.40735	25.1718	1.97401	0.04295	0.969383
Stk-ps2	chr1:46020414-46030437	Control	pIC	7.83025	2.6439	-1.56639	1	1
Slc39a10	chr1:46807543-46853509	Control	pIC	15.0922	13.5858	-0.151702	0.85095	0.975812
Mir6350	chr1:47467020-47467125	Control	pIC	0	59.0353	inf	1	1
9330175M20Rik	chr1:51218385-51333779	Control	pIC	2.06619	1.3493	-0.614763	1	1
Nabp1	chr1:51469487-51478399	Control	pIC	20.3251	33.2255	0.709033	0.37295	0.969383
Myo1b	chr1:51749757-51915978	Control	pIC	20.7833	18.1079	-0.198805	0.80115	0.97059
Gls	chr1:52163449-52233232	Control	pIC	18.7113	29.6743	0.665302	0.3847	0.969383
Nab1	chr1:52455848-52500448	Control	pIC	18.6527	35.7973	0.940464	0.23745	0.969383
Mfsd6	chr1:52656304-52727318	Control	pIC	5.20137	6.97771	0.423862	1	1
Inpp1	chr1:52789419-52817688	Control	pIC	9.39374	15.2609	0.700071	0.4176	0.969383
1700019D03Rik	chr1:52925126-52952840	Control	pIC	65.6829	73.6623	0.165409	0.83205	0.975812
1700019A02Rik	chr1:53158576-53187617	Control	pIC	0	0	0	1	1
Pms1	chr1:53189188-53296996	Control	pIC	1.96769	1.56583	-0.329578	1	1
Asnsd1	chr1:53344616-53352752	Control	pIC	23.7491	64.3908	1.43898	0.13305	0.969383
Dnah7a	chr1:53397001-53706784	Control	pIC	3.31408	2.52798	-0.390623	1	1
Stk17b	chr1:53755511-53785215	Control	pIC	26.3625	66.1161	1.32652	0.2023	0.969383
Hecw2	chr1:53806873-54195034	Control	pIC	3.7438	4.31454	0.204703	1	1
Gtf3c3	chr1:54397580-54438971	Control	pIC	3.26985	4.45169	0.445127	1	1
Pgap1	chr1:54472999-54557684	Control	pIC	12.1115	11.3729	-0.0907871	1	1
Ankrd44	chr1:54645339-54926387	Control	pIC	5.19825	7.71877	0.570346	1	1
Sf3b1	chr1:54985169-55027478	Control	pIC	27.8901	65.12	1.22335	0.20445	0.969383
Hspd1	chr1:55077833-55087932	Control	pIC	75.4098	76.3665	0.0181892	0.98525	0.996449
Rftn2	chr1:55170159-55226782	Control	pIC	1.13109	1.20104	0.0865667	1	1
Boll	chr1:55300068-55363469	Control	pIC	0	1.22385	inf	1	1
Hsfy2	chr1:56636050-56637451	Control	pIC	40.1147	55.4666	0.467489	0.4932	0.969383
Satb2	chr1:56793980-56971334	Control	pIC	5.89653	5.15334	-0.19436	1	1
BC055402	chr1:57200644-57214996	Control	pIC	1.58124	0.249177	-2.66581	1	1
4930558J18Rik	chr1:57359221-57377544	Control	pIC	5.46803	0.823111	-2.73186	1	1
Tyw5	chr1:57388243-57415958	Control	pIC	13.4123	9.48771	-0.499424	1	1
Kctd18	chr1:57955100-57970084	Control	pIC	3.38181	4.25963	0.332934	1	1
Clk1	chr1:58411987-58424088	Control	pIC	45.1381	72.2499	0.678648	0.50305	0.969383
Ppil3	chr1:58430992-58445486	Control	pIC	15.291	10.6904	-0.516373	0.5178	0.969383
Orc2	chr1:58462770-58505109	Control	pIC	7.61558	12.5685	0.722787	1	1
Fam126b	chr1:58522805-58586333	Control	pIC	19.8906	17.2417	-0.206179	0.8176	0.973026
Als2cr12	chr1:58658119-58695989	Control	pIC	1.01382	0.334005	-1.60187	1	1
Trak2	chr1:58900449-58973482	Control	pIC	7.19343	10.4678	0.541204	1	1
Als2cr11	chr1:59050505-59094900	Control	pIC	33.3967	29.7019	-0.16915	0.83395	0.975812
Tmem237	chr1:59100592-59120096	Control	pIC	5.39455	7.00014	0.375881	1	1
Als2,Mpp4	chr1:59120934-59237231	Control	pIC	17.0439	15.0472	-0.179757	0.81275	0.972972
Sumo1	chr1:59639433-59670834	Control	pIC	120.374	201.769	0.745176	0.4351	0.969383
Ica1l	chr1:59989067-60043087	Control	pIC	2.33581	0.221714	-3.39715	1	1
Wdr12	chr1:60076867-60153953	Control	pIC	14.084	13.3851	-0.0734294	0.9615	0.991037
Raph1	chr1:60483184-60566765	Control	pIC	11.0175	7.50194	-0.554456	1	1
4930487H11Rik	chr1:62703316-62818692	Control	pIC	13.832	4.06962	-1.76504	1	1
Ino80d	chr1:63047800-63114267	Control	pIC	5.02591	4.51504	-0.154648	1	1
Ndufs1	chr1:63114470-63176822	Control	pIC	11.6014	19.7529	0.767774	0.46125	0.969383
Gpr1	chr1:63182570-63314575	Control	pIC	3.24214	2.6364	-0.298378	1	1
Dytn	chr1:63622850-63686927	Control	pIC	0	0	0	1	1
Mdh1b	chr1:63698826-63730318	Control	pIC	2.76005	2.5167	-0.133157	1	1
4933402D24Rik	chr1:63754908-63769267	Control	pIC	1.51167	1.51425	0.00246203	1	1
Mir1958	chr1:63980972-63984483	Control	pIC	0	0	0	1	1
Klf7	chr1:64035670-64121389	Control	pIC	10.7141	25.5018	1.25108	0.30915	0.969383
Mir6899	chr1:64035670-64121389	Control	pIC	0	0	0	1	1
Mettl21a	chr1:64606479-64617168	Control	pIC	4.37759	4.3793	0.000563289	1	1
2810408I11Rik	chr1:64679868-64690659	Control	pIC	2.15992	6.03724	1.48291	1	1
Fzd5	chr1:64730557-64737750	Control	pIC	1.19897	1.27518	0.0889124	1	1
Plekhm3	chr1:64789120-64956824	Control	pIC	7.71228	5.20025	-0.568576	1	1
Akr1cl	chr1:65013085-65032748	Control	pIC	2.81045	0.688943	-2.02835	1	1
Cryge	chr1:65048556-65051163	Control	pIC	0	0	0	1	1
Crygd	chr1:65061837-65063440	Control	pIC	0	0	0	1	1
Crygc	chr1:65071524-65073532	Control	pIC	21.1315	16.8939	-0.322898	0.7657	0.969383
Crygb	chr1:65080221-65082290	Control	pIC	0	0	0	1	1
Cryga	chr1:65100388-65103363	Control	pIC	0	0.819848	inf	1	1
D630023F18Rik	chr1:65105284-65123214	Control	pIC	0.957184	1.60367	0.744509	1	1
Idh1	chr1:65158615-65186479	Control	pIC	33.9621	43.4248	0.354595	0.66605	0.969383
Kansl1l	chr1:66700892-66817595	Control	pIC	11.0937	9.22296	-0.266434	1	1
Acadl	chr1:66830838-66863309	Control	pIC	34.9699	39.5139	0.176247	0.84835	0.975812
Myl1	chr1:66924295-66945056	Control	pIC	6.30016	3.78205	-0.73622	1	1
Lancl1	chr1:67000516-67038872	Control	pIC	8.68549	12.952	0.576497	1	1
Erbb4	chr1:68039965-69108059	Control	pIC	2.94354	2.25057	-0.387265	1	1
Ikzf2	chr1:69531209-69685960	Control	pIC	22.4592	23.7802	0.082456	0.9234	0.983026
Bard1	chr1:71027534-71102972	Control	pIC	5.20851	4.32614	-0.26779	1	1
Abca12	chr1:71243089-71414910	Control	pIC	3.64443	1.50645	-1.27454	1	1
Fn1	chr1:71585472-71653234	Control	pIC	2.91861	3.61608	0.309146	1	1
4933417E11Rik	chr1:71958997-72005195	Control	pIC	0.504546	0.254624	-0.986616	1	1
Mreg	chr1:72159232-72212307	Control	pIC	44.3492	71.1377	0.681704	0.34895	0.969383
Pecr	chr1:72259172-72284314	Control	pIC	6.61022	4.36051	-0.600201	1	1
2016-03-04	chr1:72427111-72536564	Control	pIC	0.196385	0.841288	2.09891	1	1
Ankar	chr1:72642979-72700564	Control	pIC	2.34049	1.71832	-0.445815	1	1
Igfbp5	chr1:72858064-72874865	Control	pIC	3.033	5.00475	0.722551	1	1
Tnp1	chr1:73015074-73015899	Control	pIC	2.84549	0	#NAME?	1	1
Pinc	chr1:73391384-73430779	Control	pIC	4.33486	1.5699	-1.46532	1	1
6030407O03Rik	chr1:73618380-73864466	Control	pIC	1.06375	0	#NAME?	1	1
Mir6351	chr1:73618380-73864466	Control	pIC	0	0	0	1	1
Tns1	chr1:73910230-74124449	Control	pIC	2.10252	2.41059	0.197267	1	1
Cxcr1	chr1:74191785-74194631	Control	pIC	0.992613	1.11601	0.16905	1	1
Mir1928	chr1:74206553-74206620	Control	pIC	0	0	0	1	1
Aamp	chr1:74279839-74284738	Control	pIC	36.1439	58.0391	0.683271	0.55585	0.969383
Tmbim1	chr1:74285033-74353692	Control	pIC	6.89872	10.4344	0.596948	1	1
Usp37	chr1:74409383-74588028	Control	pIC	15.6093	9.38369	-0.734175	0.4552	0.969383
Zfp142	chr1:74409383-74588028	Control	pIC	3.74302	3.47051	-0.109052	1	1
Rnf25	chr1:74593747-74601397	Control	pIC	10.5965	6.2375	-0.764553	1	1
Prkag3	chr1:74738921-74748955	Control	pIC	4.19765	2.88717	-0.539926	1	1
Fev	chr1:74881508-74885408	Control	pIC	0	14.7365	inf	1	1
Cryba2	chr1:74889933-74893143	Control	pIC	0	1.48883	inf	1	1
Mir375	chr1:74900657-74900721	Control	pIC	0	0	0	1	1
Ccdc108	chr1:74902079-74935599	Control	pIC	0.311453	0.145896	-1.09407	1	1
Ihh	chr1:74945317-74951651	Control	pIC	3.81815	1.07061	-1.83444	1	1
Nhej1	chr1:74967345-75046639	Control	pIC	10.497	7.62369	-0.461421	1	1
Slc23a3	chr1:75125541-75133890	Control	pIC	0.479592	0.854628	0.83349	1	1
Cnppd1	chr1:75135214-75142368	Control	pIC	16.0106	29.3687	0.875258	0.42095	0.969383
Abcb6	chr1:75171640-75180283	Control	pIC	1.72593	2.29667	0.412164	1	1
Atg9a	chr1:75180860-75192010	Control	pIC	13.3601	20.3452	0.606758	0.42815	0.969383
Glb1l	chr1:75192159-75210778	Control	pIC	1.14893	3.22872	1.49067	1	1
Tuba4a	chr1:75210828-75219253	Control	pIC	23.6061	25.9504	0.136594	0.91755	0.981075
A630095N17Rik	chr1:75220094-75232093	Control	pIC	4.11124	2.10343	-0.966829	1	1
Ptprn	chr1:75247040-75264208	Control	pIC	0.473533	0.443592	-0.0942298	1	1
Resp18	chr1:75272201-75278380	Control	pIC	0	0	0	1	1
Dnpep	chr1:75308564-75317637	Control	pIC	21.2241	55.4759	1.38616	0.1649	0.969383
Gm15179	chr1:75360291-75375015	Control	pIC	1.09581	0.671135	-0.707328	1	1
Chpf	chr1:75474568-75479471	Control	pIC	8.13352	6.37217	-0.352095	1	1
Obsl1	chr1:75485824-75506452	Control	pIC	2.66105	0.713448	-1.89912	1	1
Epha4	chr1:77367184-77515088	Control	pIC	10.1056	5.00538	-1.0136	1	1
Mir6352	chr1:77367184-77515088	Control	pIC	0	0	0	1	1
Pax3	chr1:78101266-78197136	Control	pIC	3.54403	2.1604	-0.714092	1	1
Farsb	chr1:78310345-78488897	Control	pIC	14.1275	40.8367	1.53136	0.34095	0.969383
Scg2	chr1:79434668-79440090	Control	pIC	2.97726	1.14404	-1.37985	1	1
Ap1s3	chr1:79606875-79671972	Control	pIC	76.2317	61.2655	-0.315316	0.671	0.969383
Wdfy1	chr1:79702261-79761769	Control	pIC	13.416	17.4502	0.379289	0.54785	0.969383
Serpine2	chr1:79794320-79858665	Control	pIC	11.2714	10.7508	-0.0682141	1	1
Fam124b	chr1:80198698-80213944	Control	pIC	1.79997	2.39298	0.410834	1	1
Cul3	chr1:80266817-80340430	Control	pIC	13.3123	27.8617	1.06552	0.24685	0.969383
Dock10	chr1:80501067-80758553	Control	pIC	11.3672	25.0135	1.13783	0.18795	0.969383
Irs1	chr1:82233104-82291439	Control	pIC	10.8287	8.67481	-0.319955	1	1
Col4a4	chr1:82450722-82586849	Control	pIC	8.09988	2.67705	-1.59726	1	1
Tm4sf20	chr1:82756648-82768456	Control	pIC	1.25154	0.262024	-2.25593	1	1
Slc19a3	chr1:83012522-83038448	Control	pIC	4.59246	0.433526	-3.40508	1	1
Sphkap	chr1:83255780-83408200	Control	pIC	4.78087	5.41627	0.180025	1	1
Pid1	chr1:84036292-84284645	Control	pIC	10.9145	15.0853	0.466904	1	1
Mir6353	chr1:84036292-84284645	Control	pIC	0	0	0	1	1
Dner	chr1:84369838-84696221	Control	pIC	0.73117	0.929252	0.345862	1	1
Trip12	chr1:84721188-84839304	Control	pIC	3.99341	6.4276	0.686657	1	1
Slc16a14	chr1:84906704-84935083	Control	pIC	4.60054	0.628292	-2.8723	1	1
A530032D15Rik	chr1:85088138-85109853	Control	pIC	32.7458	32.5994	-0.00646454	0.99085	0.996672
C130026I21Rik	chr1:85246343-85270566	Control	pIC	18.993	16.7434	-0.181883	0.83175	0.975812
Sp110	chr1:85576898-85645036	Control	pIC	64.3351	108.804	0.758049	0.8057	0.971479
A630001G21Rik	chr1:85717082-85736606	Control	pIC	5.7783	4.91248	-0.234192	1	1
Gpr55	chr1:85939536-85961055	Control	pIC	0.931475	0.559359	-0.735742	1	1
Htr2b	chr1:86064618-86139295	Control	pIC	10.0921	4.76835	-1.08166	1	1
Ncl	chr1:86344718-86359455	Control	pIC	27.7636	41.0003	0.562442	0.55945	0.969383
Snora75	chr1:86344718-86359455	Control	pIC	0	0	0	1	1
Gm24148	chr1:86344718-86359455	Control	pIC	0	48.7317	inf	1	1
Snord82	chr1:86344718-86359455	Control	pIC	0	0	0	1	1
Nmur1	chr1:86386324-86388141	Control	pIC	3.17871	0	#NAME?	1	1
Pde6d	chr1:86543014-86582501	Control	pIC	42.3211	60.5304	0.516284	0.5431	0.969383
Nppc	chr1:86666292-86670573	Control	pIC	4.8902	4.6344	-0.0775112	1	1
Alppl2	chr1:87086690-87089928	Control	pIC	0	0	0	1	1
Alpi	chr1:87098001-87101606	Control	pIC	1.65426	0.994985	-0.733443	1	1
Ecel1	chr1:87147654-87156356	Control	pIC	0	0	0	1	1
Kcnj13	chr1:87326997-87450810	Control	pIC	81.9495	62.0192	-0.40202	0.63695	0.969383
Ngef	chr1:87476828-87573870	Control	pIC	1.04763	0.246987	-2.08462	1	1
Usp40	chr1:87945120-88008551	Control	pIC	3.60363	3.81912	0.0837905	1	1
Dnajb3	chr1:88055410-88220002	Control	pIC	3.11613	0.728702	-2.09635	1	1
6430706D22Rik,A730008H23Rik,Hjurp	chr1:88227019-88277579	Control	pIC	70.7577	62.1902	-0.186201	0.8202	0.973596
Glrp1	chr1:88499870-88510066	Control	pIC	2.50685	7.75849	1.6299	1	1
Arl4c	chr1:88698225-88702191	Control	pIC	7.17674	6.35737	-0.174898	1	1
C030007H22Rik	chr1:89360343-89406133	Control	pIC	0	0	0	1	1
4933400F21Rik	chr1:89454810-89895282	Control	pIC	1.76112	1.19067	-0.564717	1	1
Gbx2	chr1:89927961-89931176	Control	pIC	0.848766	1.09965	0.373607	1	1
Asb18	chr1:89952677-90014577	Control	pIC	0	0	0	1	1
Iqca	chr1:90042131-90153401	Control	pIC	0.608316	0.325285	-0.903119	1	1
Col6a3	chr1:90766859-90843971	Control	pIC	3.52743	2.4272	-0.539326	1	1
Rab17	chr1:90958132-90969620	Control	pIC	0	0	0	1	1
Ilkap	chr1:91375830-91398783	Control	pIC	28.7359	34.6288	0.269118	0.81225	0.972972
1700020N18Rik	chr1:91404878-91406029	Control	pIC	0	0	0	1	1
Hes6	chr1:91411482-91413222	Control	pIC	27.5765	51.408	0.89855	0.28025	0.969383
Per2	chr1:91415981-91459328	Control	pIC	1.00427	1.66983	0.733557	1	1
Hdac4	chr1:91932748-92148393	Control	pIC	10.8138	11.2584	0.0581268	1	1
Ndufa10	chr1:92439718-92473758	Control	pIC	39.8689	84.8395	1.08947	0.27755	0.969383
Mir6900	chr1:92439718-92473758	Control	pIC	0	0	0	1	1
Olfr1416	chr1:92479680-92480619	Control	pIC	2.349	1.76256	-0.414372	1	1
Olfr1415	chr1:92490817-92491753	Control	pIC	0.486032	0.352786	-0.46226	1	1
Olfr1414	chr1:92511047-92518515	Control	pIC	8.01894	7.36159	-0.123396	1	1
Myeov2	chr1:92637144-92641985	Control	pIC	364.687	464.529	0.349108	0.6533	0.969383
Otos	chr1:92644217-92648841	Control	pIC	0	0	0	1	1
Ankmy1	chr1:92870128-92902906	Control	pIC	0.71443	0	#NAME?	1	1
9430060I03Rik	chr1:92933542-92950590	Control	pIC	46.9315	20.4006	-1.20195	0.2074	0.969383
Kif1a	chr1:93015454-93101874	Control	pIC	2.09069	1.85065	-0.175951	1	1
2310007B03Rik	chr1:93151354-93160948	Control	pIC	0.529907	0.591063	0.157573	1	1
Mterf4	chr1:93299210-93305870	Control	pIC	4.38534	2.58811	-0.76079	1	1
Pask	chr1:93309436-93342788	Control	pIC	2.29934	2.52621	0.135755	1	1
Hdlbp	chr1:93405939-93478917	Control	pIC	6.03256	16.2846	1.43266	0.1026	0.969383
Stk25	chr1:93512103-93635727	Control	pIC	11.4356	12.753	0.157304	1	1
Thap4	chr1:93705390-93754838	Control	pIC	23.2246	15.2521	-0.606645	0.4831	0.969383
Dtymk	chr1:93792575-93801934	Control	pIC	69.4162	63.719	-0.123549	0.89125	0.981075
Pdcd1	chr1:94038304-94052553	Control	pIC	0.794937	3.25051	2.03175	1	1
St8sia4	chr1:95587681-95667594	Control	pIC	6.0819	12.3802	1.02544	1	1
4930598F16Rik	chr1:95701183-95716518	Control	pIC	0	1.4194	inf	1	1
1700063A18Rik	chr1:95990658-96021758	Control	pIC	3.10344	1.80651	-0.780666	1	1
4930533P14Rik	chr1:96612056-96662573	Control	pIC	1.07399	0	#NAME?	1	1
Slco4c1	chr1:96818783-96881234	Control	pIC	2.44974	2.83206	0.209227	1	1
Slco6b1	chr1:96906175-96997560	Control	pIC	2.36554	0.606976	-1.96246	1	1
Slco6c1	chr1:97059448-97128303	Control	pIC	1.02188	0.291171	-1.81128	1	1
D1Ertd622e	chr1:97643901-97662018	Control	pIC	12.5022	19.0617	0.60849	0.4045	0.969383
Ppip5k2	chr1:97706042-97770092	Control	pIC	9.68091	7.02121	-0.463423	1	1
Pam	chr1:97821093-98095632	Control	pIC	5.29142	7.96092	0.58928	1	1
B230216N24Rik	chr1:97821093-98095632	Control	pIC	84.5903	54.6034	-0.631501	0.5037	0.969383
Rnf152	chr1:105276916-105356710	Control	pIC	10.6055	8.87385	-0.257183	1	1
Pign	chr1:105518421-105663676	Control	pIC	1.89095	3.16645	0.743755	1	1
Gm20753	chr1:106152624-106171524	Control	pIC	4.1227	4.67293	0.180736	1	1
Bcl2	chr1:106538177-106714290	Control	pIC	87.8143	45.9865	-0.933247	0.28425	0.969383
Mir3473f	chr1:106538177-106714290	Control	pIC	72.3134	253.703	1.81081	0.444	0.969383
Kdsr	chr1:106720409-106759742	Control	pIC	6.30779	7.94935	0.333702	1	1
Vps4b	chr1:106770787-106796725	Control	pIC	18.444	38.0473	1.04464	0.1682	0.969383
Serpinb3a	chr1:107045586-107052303	Control	pIC	2.63759	0.812703	-1.69842	1	1
Serpinb3d	chr1:107078192-107083480	Control	pIC	0	1.28329	inf	1	1
Serpinb3b	chr1:107153960-107161114	Control	pIC	3.99966	1.77829	-1.16939	1	1
Serpinb3c	chr1:107271200-107278371	Control	pIC	2.8933	2.63086	-0.137185	1	1
Cdh19	chr1:110889194-110977372	Control	pIC	2.38296	1.22119	-0.964468	1	1
Dsel	chr1:111858701-111864918	Control	pIC	3.84939	2.98234	-0.368183	1	1
Tsn	chr1:118298517-118311132	Control	pIC	25.5845	29.4047	0.200777	0.7772	0.969383
2900060B14Rik	chr1:118389057-118609462	Control	pIC	61.1366	27.1738	-1.16982	0.61695	0.969383
Gli2	chr1:118834060-119053619	Control	pIC	2.90109	3.59299	0.308591	1	1
Inhbb	chr1:119415464-119422248	Control	pIC	0.689047	0.238536	-1.53039	1	1
Ralb	chr1:119470304-119504782	Control	pIC	38.7397	47.8664	0.305203	0.75025	0.969383
3830432H09Rik	chr1:119529479-119536165	Control	pIC	3.1405	2.90865	-0.110644	1	1
Epb4.1l5	chr1:119545032-119649000	Control	pIC	15.6076	8.33789	-0.904497	0.22125	0.969383
Ptpn4	chr1:119658092-119837071	Control	pIC	10.1658	11.5402	0.182942	1	1
Tmem177	chr1:119907898-119913168	Control	pIC	11.3438	9.13891	-0.311808	1	1
Cfap221	chr1:119923518-119995210	Control	pIC	0.369865	0	#NAME?	1	1
Tmem37	chr1:120067376-120073780	Control	pIC	5.41466	2.34034	-1.21015	1	1
Dbi	chr1:120113279-120121096	Control	pIC	274.953	404.817	0.558086	0.43	0.969383
Steap3	chr1:120226415-120271082	Control	pIC	1.52583	2.86415	0.908514	1	1
Marco	chr1:120474537-120505084	Control	pIC	26.4792	47.4149	0.840481	0.49205	0.969383
Insig2	chr1:121304352-121332589	Control	pIC	2.31651	3.80878	0.717374	1	1
Htr5b	chr1:121509772-121528465	Control	pIC	10.6145	5.14215	-1.0456	1	1
Ddx18	chr1:121553834-121567980	Control	pIC	29.8939	25.7683	-0.214254	0.7927	0.969691
Dpp10	chr1:123332137-124045559	Control	pIC	0.689109	1.14874	0.737249	1	1
Actr3	chr1:125392904-125435727	Control	pIC	132.556	310.906	1.22987	0.4325	0.969383
Lypd1	chr1:125676995-125912214	Control	pIC	1.34779	0.845873	-0.672083	1	1
Nckap5	chr1:125913635-126830632	Control	pIC	2.41022	2.18371	-0.142386	1	1
Tmem163	chr1:127490341-127678021	Control	pIC	2.57557	1.96262	-0.392109	1	1
2900009J06Rik	chr1:127729412-127774054	Control	pIC	0	0	0	1	1
Map3k19	chr1:127815270-127840290	Control	pIC	2.47738	4.10245	0.727673	1	1
Zranb3	chr1:127954178-128103047	Control	pIC	2.25523	1.96669	-0.197504	1	1
Lct	chr1:128284763-128328318	Control	pIC	1.22685	0.516152	-1.24909	1	1
Mcm6	chr1:128331590-128359656	Control	pIC	13.2405	18.0516	0.447168	0.62865	0.969383
Dars	chr1:128363706-128417416	Control	pIC	33.2153	50.3622	0.600492	0.4593	0.969383
Cxcr4	chr1:128588198-128592299	Control	pIC	12.4267	19.9233	0.681008	0.4843	0.969383
Cd55b	chr1:130388527-130422999	Control	pIC	1.66948	0	#NAME?	1	1
Cd55	chr1:130439029-130462740	Control	pIC	6.12088	9.99188	0.707016	1	1
Zp3r	chr1:130576705-130629606	Control	pIC	1.84267	2.14238	0.217419	1	1
C4bp	chr1:130635920-130661618	Control	pIC	2.15432	2.02966	-0.0859939	1	1
C4bp-ps1	chr1:130670201-130681571	Control	pIC	0	0	0	1	1
Pfkfb2	chr1:130689042-130729253	Control	pIC	12.0362	9.53462	-0.336127	1	1
Il24	chr1:130882073-130887411	Control	pIC	0	0	0	1	1
Il20	chr1:130907191-130911296	Control	pIC	2.9327	0	#NAME?	1	1
Il19	chr1:130932655-130939241	Control	pIC	4.17356	3.65378	-0.19189	1	1
Mapkapk2	chr1:131053703-131097543	Control	pIC	40.5353	154.734	1.93254	0.22225	0.969383
Dyrk3	chr1:131128440-131138234	Control	pIC	4.45203	11.8029	1.4066	1	1
Rassf5	chr1:131176409-131245178	Control	pIC	19.9469	41.2727	1.04903	0.2933	0.969383
Ikbke	chr1:131254601-131279563	Control	pIC	3.8949	77.2471	4.30982	0.23415	0.969383
Srgap2	chr1:131285250-131527361	Control	pIC	2.91686	4.54083	0.638541	1	1
Mfsd4	chr1:132026620-132068062	Control	pIC	39.4159	28.0142	-0.49262	0.5571	0.969383
Cdk18	chr1:132113546-132139685	Control	pIC	0.1629	0.561865	1.78624	1	1
Tmcc2	chr1:132356314-132391281	Control	pIC	7.16864	4.41858	-0.698116	1	1
Cntn2	chr1:132509424-132542940	Control	pIC	7.96408	8.12845	0.0294718	1	1
Nfasc	chr1:132564689-132741797	Control	pIC	1.18777	0.193629	-2.61689	1	1
Mdm4	chr1:132986104-133030587	Control	pIC	5.83673	5.76795	-0.0170997	1	1
Gm19461	chr1:133246096-133303435	Control	pIC	0.659527	0.161059	-2.03384	1	1
Sox13	chr1:133382299-133424212	Control	pIC	2.19946	0.532232	-2.04702	1	1
Snrpe	chr1:133603870-133610280	Control	pIC	198.9	314.687	0.661874	0.50265	0.969383
Zc3h11a	chr1:133619870-133661399	Control	pIC	14.7459	19.7455	0.421208	0.6632	0.969383
Zbed6	chr1:133619870-133661399	Control	pIC	1.68488	2.29225	0.444112	1	1
Lax1	chr1:133679028-133690108	Control	pIC	8.41278	9.3995	0.160002	1	1
Atp2b4,Mir6903	chr1:133702673-133753747	Control	pIC	1.8329	0.954487	-0.941333	1	1
Optc	chr1:133897193-133907999	Control	pIC	0	0	0	1	1
Prelp	chr1:133910303-133921401	Control	pIC	1.7116	1.39593	-0.294126	1	1
Btg2	chr1:134074864-134079155	Control	pIC	108.448	210.409	0.956193	0.4717	0.969383
Adora1	chr1:134193447-134235457	Control	pIC	7.38115	2.41455	-1.61209	1	1
Ppfia4	chr1:134296782-134332928	Control	pIC	4.8431	2.70031	-0.842803	1	1
Tmem183a	chr1:134346096-134361999	Control	pIC	10.3277	23.2149	1.16854	0.1745	0.969383
Mgat4e	chr1:134540940-134549682	Control	pIC	19.8723	19.631	-0.0176273	0.74525	0.969383
Ppp1r12b	chr1:134765942-134955940	Control	pIC	10.8032	11.9911	0.150516	1	1
Lgr6	chr1:134986352-135105276	Control	pIC	7.44714	4.10399	-0.859659	1	1
Ptprv	chr1:135108497-135132575	Control	pIC	1.12303	0.497555	-1.17447	1	1
Gpr37l1	chr1:135160249-135167681	Control	pIC	2.39877	3.09752	0.368819	1	1
Elf3	chr1:135253573-135258472	Control	pIC	0	0.186308	inf	1	1
Rnpep	chr1:135262698-135284084	Control	pIC	14.0406	28.8243	1.03768	0.54235	0.969383
Timm17a	chr1:135301534-135313737	Control	pIC	92.5771	153.546	0.729941	0.3747	0.969383
Shisa4	chr1:135371455-135375063	Control	pIC	10.9586	9.46211	-0.211827	1	1
Ipo9	chr1:135382314-135430491	Control	pIC	7.38212	7.78054	0.0758344	1	1
Nav1	chr1:135434579-135585355	Control	pIC	14.3572	12.0065	-0.257958	0.75125	0.969383
Mir1231	chr1:135434579-135585355	Control	pIC	0	0	0	1	1
Pkp1	chr1:135871394-135919024	Control	pIC	4.07409	1.71329	-1.24971	1	1
Igfn1	chr1:135953577-136006342	Control	pIC	1.60425	0.464686	-1.78757	1	1
Gm15850	chr1:136127718-136131183	Control	pIC	0	0	0	1	1
5730559C18Rik	chr1:136213521-136234280	Control	pIC	2.15753	1.76957	-0.285977	1	1
Gpr25	chr1:136258913-136260873	Control	pIC	0.940038	0.894047	-0.0723684	1	1
Camsap2	chr1:136268122-136346104	Control	pIC	10.0493	5.37148	-0.90371	1	1
9230116N13Rik	chr1:136411915-136440220	Control	pIC	9.43928	6.38151	-0.56478	1	1
Nr5a2	chr1:136843583-136960448	Control	pIC	2.12347	1.31022	-0.696615	1	1
Ptprc	chr1:138062858-138175305	Control	pIC	33.8638	120.982	1.83697	0.27435	0.969383
Nek7	chr1:138484713-138619696	Control	pIC	34.7163	38.2522	0.139931	0.86465	0.977111
Gm5833	chr1:138640094-138682075	Control	pIC	7.74551	4.78026	-0.696272	1	1
Lhx9	chr1:138825185-138847579	Control	pIC	9.66155	5.48279	-0.817344	1	1
2310009B15Rik	chr1:138851978-138856854	Control	pIC	12.5454	34.3379	1.45264	0.25025	0.969383
Crb1	chr1:139198253-139377076	Control	pIC	1.81063	0.615922	-1.55567	1	1
Cfhr1	chr1:139547063-139560222	Control	pIC	1.82419	1.14359	-0.67368	1	1
Gm4788	chr1:139697918-139781239	Control	pIC	3.029	2.26504	-0.419306	1	1
Cfhr2	chr1:139810291-139858699	Control	pIC	2.91588	2.06667	-0.496625	1	1
Cfh	chr1:140085854-140183411	Control	pIC	4.57835	11.8248	1.36891	1	1
4930590L20Rik	chr1:140246256-140656402	Control	pIC	4.20771	2.01188	-1.06449	1	1
Cdc73	chr1:143607498-143702684	Control	pIC	4.1446	11.5758	1.48181	1	1
Trove2	chr1:143750790-143777051	Control	pIC	10.8894	10.1113	-0.106953	1	1
Rgs2	chr1:143999337-144004149	Control	pIC	48.8641	84.6975	0.793546	0.3854	0.969383
Rgs13	chr1:144138666-144177372	Control	pIC	0.196382	0.321769	0.712364	1	1
Rgs1	chr1:144244668-144249104	Control	pIC	126.481	235.201	0.894974	0.36595	0.969383
Rgs21	chr1:144519689-144567667	Control	pIC	1.3293	0	#NAME?	1	1
Rgs18	chr1:144752840-144775421	Control	pIC	5.71132	9.96827	0.803518	1	1
Pla2g4a	chr1:149829618-149961290	Control	pIC	9.97461	21.9412	1.13731	0.1404	0.969383
Mir7652	chr1:150024260-150052202	Control	pIC	0	0	0	1	1
Ptgs2os	chr1:150074872-150099874	Control	pIC	0.753074	2.00967	1.41609	1	1
Ptgs2os2	chr1:150159042-150164948	Control	pIC	14.168	12.9419	-0.130587	0.87615	0.9791
2310030A07Rik	chr1:150319416-150346771	Control	pIC	0	0	0	1	1
BC003331	chr1:150361310-150466165	Control	pIC	33.2888	25.5001	-0.384531	0.808	0.9719
Prg4	chr1:150361310-150466165	Control	pIC	5.51158	9.45252	0.778233	1	1
Hmcn1	chr1:150562501-150993435	Control	pIC	1.57097	1.44577	-0.119815	1	1
Swt1	chr1:151367698-151428435	Control	pIC	6.63215	8.21395	0.308599	1	1
Rnf2	chr1:151469405-151500823	Control	pIC	12.3923	17.1034	0.46484	0.46495	0.969383
1700025G04Rik	chr1:151884523-152090320	Control	pIC	7.46582	9.14188	0.29219	1	1
Tsen15	chr1:152370735-152386682	Control	pIC	18.1536	18.0015	-0.0121341	0.9839	0.996449
Rgl1	chr1:152517529-152625111	Control	pIC	9.53908	11.8388	0.311597	1	1
Smg7	chr1:152836994-152902646	Control	pIC	7.13727	7.62725	0.0957895	1	1
Lamc2	chr1:153122755-153186447	Control	pIC	4.71587	2.35775	-1.00011	1	1
Lamc1	chr1:153218921-153332786	Control	pIC	2.96651	1.92312	-0.625317	1	1
E330020D12Rik	chr1:153404185-153414233	Control	pIC	23.5445	20.5559	-0.195837	0.79435	0.969691
Dhx9	chr1:153455757-153487660	Control	pIC	3.90508	3.14017	-0.314509	1	1
Npl	chr1:153503015-153549714	Control	pIC	14.3924	18.6585	0.374523	0.69055	0.969383
C230024C17Rik	chr1:153721239-153737829	Control	pIC	3.17346	1.60093	-0.98714	1	1
Rgsl1	chr1:153779386-153844141	Control	pIC	5.31019	1.79272	-1.56661	1	1
Teddm2	chr1:153849541-153851195	Control	pIC	1.19729	0.209816	-2.51257	1	1
4930452N14Rik	chr1:154241520-154270416	Control	pIC	0	0	0	1	1
Cacna1e	chr1:154392518-154725920	Control	pIC	6.28943	4.64391	-0.43759	1	1
Ier5	chr1:155096366-155099636	Control	pIC	37.1905	102.047	1.45623	0.12135	0.969383
Mr1	chr1:155127877-155146780	Control	pIC	1.74225	1.82313	0.0654627	1	1
Xpr1	chr1:155275656-155417444	Control	pIC	4.36532	2.93368	-0.573377	1	1
Gm5532	chr1:155520172-155527111	Control	pIC	24.4806	14.329	-0.772696	0.3178	0.969383
Lhx4	chr1:155701693-155742027	Control	pIC	0.916464	0.154617	-2.56738	1	1
Qsox1	chr1:155778154-155812899	Control	pIC	10.9537	22.56	1.04235	0.24645	0.969383
Cep350	chr1:155844963-155973255	Control	pIC	6.48741	5.80386	-0.160628	1	1
Tor1aip1	chr1:156004598-156068859	Control	pIC	8.1315	21.7703	1.42077	0.46795	0.969383
Fam163a	chr1:156075955-156205026	Control	pIC	7.81313	2.95125	-1.40458	1	1
Tdrd5	chr1:156255295-156303606	Control	pIC	3.06029	2.28937	-0.418716	1	1
Soat1	chr1:156428107-156474328	Control	pIC	13.2899	18.8103	0.501185	0.4249	0.969383
Tor3a	chr1:156653616-156674339	Control	pIC	8.31133	22.4729	1.43503	0.19325	0.969383
Fam20b	chr1:156678570-156718910	Control	pIC	7.18687	7.03016	-0.031807	1	1
Ralgps2	chr1:156804165-156939626	Control	pIC	6.62046	6.19488	-0.0958539	1	1
Tex35	chr1:157099146-157108680	Control	pIC	0	0	0	1	1
Rasal2	chr1:157135182-157420236	Control	pIC	7.62917	5.72583	-0.41404	1	1
Brinp2	chr1:158245268-158356260	Control	pIC	0.512821	0	#NAME?	1	1
Pappa2	chr1:158711730-158957438	Control	pIC	2.10038	1.07008	-0.972938	1	1
4930562F07Rik	chr1:160044379-160078586	Control	pIC	18.1597	14.3921	-0.335464	0.8694	0.978056
Tnn	chr1:160085031-160153575	Control	pIC	1.95412	0.812137	-1.26673	1	1
Cacybp	chr1:160202366-160212892	Control	pIC	67.8227	88.3024	0.380685	0.6619	0.969383
Rabgap1l	chr1:160219173-160792938	Control	pIC	25.6492	64.2762	1.32537	0.2692	0.969383
Mir1927	chr1:160219173-160792938	Control	pIC	0	0	0	1	1
Gpr52	chr1:160219173-160792938	Control	pIC	6.50002	6.04143	-0.105555	1	1
Zbtb37	chr1:161017755-161034259	Control	pIC	2.40202	1.72422	-0.478301	1	1
Dars2	chr1:161040612-161070632	Control	pIC	3.70327	3.71329	0.00390021	1	1
Klhl20	chr1:161088377-161131479	Control	pIC	2.66398	2.51139	-0.0850956	1	1
4930469G21Rik	chr1:161142711-161170507	Control	pIC	16.0233	9.12334	-0.812536	0.69105	0.969383
Prdx6	chr1:161240111-161251210	Control	pIC	41.4413	56.3273	0.442766	0.5749	0.969383
Fasl	chr1:161780691-161788495	Control	pIC	2.80223	4.0313	0.524669	1	1
Suco	chr1:161816111-161876661	Control	pIC	11.2297	7.35275	-0.61097	1	1
4930558K02Rik	chr1:161942088-161979636	Control	pIC	3.43394	5.94146	0.790953	1	1
Dnm3	chr1:161987301-162478034	Control	pIC	7.51092	6.87353	-0.127937	1	1
Mettl13	chr1:162533671-162548345	Control	pIC	1.25996	4.21127	1.74088	1	1
7420461P10Rik	chr1:162639149-162658219	Control	pIC	3.48989	0	#NAME?	1	1
Prrc2c	chr1:162671784-162740556	Control	pIC	9.81953	10.0129	0.0281325	1	1
Fmo4	chr1:162793882-162812549	Control	pIC	2.26928	2.88734	0.347505	1	1
Fmo1	chr1:162829560-162866548	Control	pIC	20.0935	8.8183	-1.18815	0.17975	0.969383
Fmo2	chr1:162875046-162898712	Control	pIC	2.68139	2.12464	-0.335764	1	1
Fmo6	chr1:162916550-162937225	Control	pIC	5.49893	4.4448	-0.307032	1	1
Fmo3	chr1:162953799-162984491	Control	pIC	0.225875	0.611939	1.43786	1	1
Mroh9	chr1:163024301-163085670	Control	pIC	0.615061	0.205176	-1.58387	1	1
Prrx1	chr1:163245118-163313650	Control	pIC	9.16982	6.52717	-0.490436	1	1
Gorab	chr1:163384908-163403641	Control	pIC	14.11	4.30165	-1.71376	0.07575	0.969383
Mettl11b	chr1:163702992-163725232	Control	pIC	1.22674	3.53274	1.52596	1	1
BC055324	chr1:163929099-163994781	Control	pIC	0.612347	2.00214	1.70912	1	1
Gm16548	chr1:164115263-164220277	Control	pIC	21.7051	6.13204	-1.82359	0.31425	0.969383
Blzf1	chr1:164289799-164307484	Control	pIC	5.51944	10.1101	0.873209	1	1
Atp1b1	chr1:164307671-164458355	Control	pIC	7.18361	10.8199	0.590909	1	1
Xcl1	chr1:164931647-164935510	Control	pIC	41.1151	20.3997	-1.01112	0.26205	0.969383
4930568G15Rik	chr1:165066616-165091930	Control	pIC	0.529766	0.31605	-0.745202	1	1
Tbx19	chr1:165137852-165160773	Control	pIC	4.27704	0.373483	-3.5175	1	1
Sft2d2	chr1:165174340-165194433	Control	pIC	6.752	10.6346	0.655383	1	1
Tiprl	chr1:165212285-165236958	Control	pIC	5.89427	11.7897	1.00014	1	1
Dcaf6	chr1:165329500-165460463	Control	pIC	3.61985	3.22367	-0.167223	1	1
Mpzl1	chr1:165592180-165634541	Control	pIC	3.93172	2.99237	-0.393871	1	1
Rcsd1	chr1:165648944-165708094	Control	pIC	40.7417	83.6184	1.03731	0.3058	0.969383
Pou2f1	chr1:165788680-166002634	Control	pIC	2.59597	1.86186	-0.479532	1	1
Dusp27	chr1:166098147-166127898	Control	pIC	6.10653	1.85396	-1.71974	1	1
Mael	chr1:166201384-166238744	Control	pIC	0.855409	1.18669	0.472251	1	1
Pogk	chr1:166379166-166409828	Control	pIC	8.76856	8.64086	-0.0211656	1	1
Gm4846	chr1:166483612-166497588	Control	pIC	0	0.469015	inf	1	1
Gm4847	chr1:166628970-166647693	Control	pIC	4.29585	0.911839	-2.23609	1	1
Fmo9	chr1:166662054-166681845	Control	pIC	4.44747	4.59124	0.0458971	1	1
Gm16701	chr1:166974022-166999730	Control	pIC	16.5223	9.57767	-0.786664	0.4702	0.969383
Uck2	chr1:167226083-167285127	Control	pIC	26.4684	57.0392	1.10768	0.20375	0.969383
Mgst3	chr1:167372383-167393797	Control	pIC	9.30653	15.4453	0.730855	0.46995	0.969383
Lrrc52	chr1:167445674-167466780	Control	pIC	0	0	0	1	1
Pbx1	chr1:168119363-168432169	Control	pIC	15.9447	13.7627	-0.212317	0.7783	0.969383
Nuf2	chr1:169497933-169531464	Control	pIC	2.11946	1.59973	-0.405868	1	1
Rgs4	chr1:169741476-169747642	Control	pIC	3.61697	3.1751	-0.187977	1	1
Hsd17b7	chr1:169949536-169969205	Control	pIC	3.22894	4.99923	0.630647	1	1
Ddr2	chr1:169969408-170088944	Control	pIC	3.96447	4.66227	0.233906	1	1
Uap1	chr1:170141222-170174964	Control	pIC	34.9823	44.1673	0.336356	0.74125	0.969383
Uhmk1	chr1:170199255-170215393	Control	pIC	5.36661	14.7606	1.45967	0.11025	0.969383
Gm7694	chr1:170298192-170306332	Control	pIC	0.2415	0	#NAME?	1	1
Nos1ap	chr1:170317495-170589849	Control	pIC	25.6742	24.3194	-0.0782133	0.91665	0.981075
Atf6	chr1:170704456-170867771	Control	pIC	2.23008	6.02774	1.43452	1	1
Dusp12	chr1:170874187-170885540	Control	pIC	11.6666	8.65244	-0.431209	1	1
Fcrlb	chr1:170907272-170912941	Control	pIC	8.19493	7.65247	-0.0988063	1	1
Fcrla	chr1:170917593-170927583	Control	pIC	2.48857	8.65617	1.79841	1	1
Fcgr2b	chr1:170960558-170976071	Control	pIC	47.5492	126.611	1.41292	0.28945	0.969383
Fcgr3	chr1:171051168-171059403	Control	pIC	76.8349	191.918	1.32065	0.2829	0.969383
Mir6546	chr1:171064590-171064652	Control	pIC	0	0	0	1	1
Sdhc	chr1:171129156-171150603	Control	pIC	39.8638	84.3193	1.08078	0.1875	0.969383
Pcp4l1	chr1:171173263-171196268	Control	pIC	1.57519	3.1198	0.985931	1	1
Tomm40l	chr1:171213969-171226379	Control	pIC	3.47033	5.63261	0.698731	1	1
Fcer1g	chr1:171229571-171234349	Control	pIC	517.847	1658.92	1.67965	0.56075	0.969383
Ndufs2	chr1:171234859-171247112	Control	pIC	46.8451	57.8659	0.304816	0.74365	0.969383
Ppox	chr1:171276991-171281186	Control	pIC	3.71688	9.99609	1.42727	1	1
Usp21	chr1:171281952-171287961	Control	pIC	29.2512	17.9372	-0.705539	0.3877	0.969383
Ufc1	chr1:171288563-171294982	Control	pIC	59.9076	65.5117	0.129014	0.87585	0.9791
Nit1	chr1:171329144-171345645	Control	pIC	18.5516	15.549	-0.254715	0.82635	0.974986
Klhdc9	chr1:171358448-171360798	Control	pIC	5.83397	3.79483	-0.620441	1	1
Itln1	chr1:171518123-171535294	Control	pIC	6.33639	8.18714	0.369699	1	1
Ly9	chr1:171588612-171607410	Control	pIC	8.26719	9.63336	0.220643	1	1
Slamf7	chr1:171632402-171653037	Control	pIC	21.7871	25.9299	0.251143	0.7792	0.969383
Mir7683	chr1:171632402-171653037	Control	pIC	0	0	0	1	1
Vangl2	chr1:172004370-172027268	Control	pIC	2.50158	1.39283	-0.844817	1	1
Nhlh1	chr1:172052291-172057596	Control	pIC	1.13771	0.821743	-0.469381	1	1
Ncstn	chr1:172066012-172122332	Control	pIC	14.0415	26.7506	0.92988	0.7247	0.969383
Pea15a	chr1:172196728-172206781	Control	pIC	26.8458	63.6338	1.2451	0.08605	0.969383
Casq1	chr1:172209893-172219895	Control	pIC	1.11355	0.900141	-0.306943	1	1
Atp1a4	chr1:172223507-172258424	Control	pIC	2.11566	0.526538	-2.0065	1	1
Atp1a2	chr1:172271708-172298064	Control	pIC	2.36469	1.9581	-0.272194	1	1
Kcnj9	chr1:172321032-172329263	Control	pIC	14.0562	11.1236	-0.337591	1	1
4933439K11Rik	chr1:172521129-172550806	Control	pIC	1.81974	3.5757	0.974488	1	1
Slamf8	chr1:172581376-172590568	Control	pIC	21.3263	28.5626	0.421494	0.67135	0.969383
Fcrl6	chr1:172596639-172602551	Control	pIC	1.45722	0.867486	-0.748302	1	1
Dusp23	chr1:172630768-172632974	Control	pIC	15.4504	17.3232	0.165058	0.84335	0.975812
Apcs	chr1:172893960-172895054	Control	pIC	7.27971	7.41603	0.0267662	1	1
Olfr1408	chr1:173130282-173131215	Control	pIC	56.9392	59.0261	0.0519303	0.9435	0.988011
Olfr1406	chr1:173183441-173184504	Control	pIC	119.069	94.3362	-0.335919	0.6652	0.969383
Fcer1a	chr1:173221270-173227229	Control	pIC	6.05084	9.57224	0.661721	1	1
Mptx2	chr1:173274460-173277756	Control	pIC	6.61052	31.0838	2.23333	0.0392	0.969383
Ackr1	chr1:173331885-173333503	Control	pIC	7.01094	2.06764	-1.76162	1	1
Cadm3	chr1:173334253-173367695	Control	pIC	3.62382	1.34187	-1.43327	1	1
BC094916	chr1:173521310-173535957	Control	pIC	10.7683	16.8019	0.64183	0.55525	0.969383
Pydc4	chr1:173591956-173599274	Control	pIC	5.97244	5.14624	-0.214804	1	1
AI607873	chr1:173723427-173741809	Control	pIC	11.9561	24.7007	1.04681	0.29195	0.969383
Ifi204	chr1:173747293-173766919	Control	pIC	15.4111	34.9317	1.18057	0.22655	0.969383
Mndal	chr1:173857219-173880187	Control	pIC	37.5961	59.5643	0.663864	0.3806	0.969383
Mnda	chr1:173896340-173913046	Control	pIC	5.9483	13.7885	1.21292	1	1
Ifi203	chr1:173920400-173942672	Control	pIC	15.1357	16.8486	0.154681	0.861	0.976946
Ifi202b	chr1:173962568-173982844	Control	pIC	15.9571	39.9778	1.325	0.184	0.969383
Ifi205	chr1:174011997-174031755	Control	pIC	26.709	62.4877	1.22625	0.11795	0.969383
Olfr231	chr1:174117090-174118014	Control	pIC	4.62945	3.45591	-0.421777	1	1
Olfr419	chr1:174249888-174250976	Control	pIC	0	1.40891	inf	1	1
Grem2	chr1:174833784-174921819	Control	pIC	0.376947	0.44098	0.226354	1	1
Rgs7	chr1:175059075-175492545	Control	pIC	0.974453	0.467668	-1.05911	1	1
Fh1	chr1:175601377-175625635	Control	pIC	29.302	46.0889	0.653419	0.43835	0.969383
Opn3	chr1:175662420-175692632	Control	pIC	4.20808	1.60845	-1.38749	1	1
Chml	chr1:175662420-175692632	Control	pIC	3.55567	1.75177	-1.02131	1	1
Pld5	chr1:175962305-176275312	Control	pIC	15.6133	7.84111	-0.993649	0.15805	0.969383
Cep170	chr1:176733652-176807124	Control	pIC	20.6971	18.6817	-0.147801	0.83965	0.975812
Mir350	chr1:176733652-176807124	Control	pIC	0	0	0	1	1
Hmga2-ps1	chr1:176814659-177020432	Control	pIC	15.7957	28.0218	0.827019	0.65765	0.969383
Akt3	chr1:177022114-177248767	Control	pIC	4.55465	4.58738	0.0103302	1	1
2310043L19Rik	chr1:177641541-177642943	Control	pIC	0	0	0	1	1
Adss	chr1:177763177-177796509	Control	pIC	10.4902	25.0361	1.25496	0.09945	0.969383
Hnrnpu	chr1:178328299-178337784	Control	pIC	77.5931	169.124	1.12408	0.32765	0.969383
Smyd3	chr1:178955038-179518003	Control	pIC	28.6468	17.2987	-0.727709	0.3515	0.969383
Tfb2m	chr1:179528055-179546267	Control	pIC	88.4923	66.3836	-0.414726	0.5823	0.969383
Ahctf1	chr1:179744903-179804015	Control	pIC	3.47657	3.66676	0.0768428	1	1
Adck3	chr1:179961088-180196020	Control	pIC	2.98095	5.46213	0.873694	1	1
Psen2	chr1:180227003-180256300	Control	pIC	16.3213	13.2232	-0.303688	0.74885	0.969383
Gm5069	chr1:180326968-180423659	Control	pIC	16.93	9.19658	-0.880416	0.37975	0.969383
6330403A02Rik	chr1:180432372-180483504	Control	pIC	0.348936	0	#NAME?	1	1
Mixl1	chr1:180693047-180697034	Control	pIC	16.7636	11.6586	-0.523937	0.51355	0.969383
H3f3a	chr1:180802567-180813603	Control	pIC	1018.32	1607.06	0.658227	0.45265	0.969383
Ephx1	chr1:180989555-181017495	Control	pIC	6.81871	6.7118	-0.0227993	1	1
Nvl	chr1:181093422-181144157	Control	pIC	19.017	35.1893	0.88785	0.2317	0.969383
Wdr26	chr1:181173225-181211978	Control	pIC	4.41432	6.34053	0.522411	1	1
Ccdc121	chr1:181509632-181511451	Control	pIC	0.829854	0.544924	-0.606804	1	1
Lbr	chr1:181815314-181842401	Control	pIC	16.0473	36.912	1.20176	0.19535	0.969383
Enah	chr1:181896385-182019980	Control	pIC	5.71496	4.41529	-0.372234	1	1
Vmn1r1	chr1:182157177-182158098	Control	pIC	1.46556	0.486142	-1.59201	1	1
Degs1	chr1:182275769-182282759	Control	pIC	35.9113	55.7877	0.635509	0.5866	0.969383
Fbxo28	chr1:182313101-182341606	Control	pIC	8.94198	8.52454	-0.0689727	1	1
Capn2	chr1:182467258-182517483	Control	pIC	11.37	22.844	1.00658	0.1866	0.969383
Ccdc185	chr1:182747125-182749180	Control	pIC	3.96099	1.11033	-1.83487	1	1
Disp1	chr1:183086263-183221529	Control	pIC	7.07093	4.06339	-0.799215	1	1
Brox	chr1:183276341-183297008	Control	pIC	14.8037	20.4684	0.467442	0.56375	0.969383
Mia3	chr1:183326235-183369565	Control	pIC	9.7432	11.128	0.191732	1	1
1700056E22Rik	chr1:184033031-184033998	Control	pIC	9.73293	16.6871	0.777788	0.54475	0.969383
1700112H15Rik	chr1:184527840-184557691	Control	pIC	3.71694	2.85213	-0.382075	1	1
Hlx	chr1:184727144-184732493	Control	pIC	21.8624	38.8086	0.827922	0.3338	0.969383
2016-03-01	chr1:184786766-184811300	Control	pIC	6.58351	7.01665	0.0919249	1	1
2016-03-02	chr1:184813067-184845847	Control	pIC	14.5818	25.9485	0.831482	0.56235	0.969383
Mir1981	chr1:184813067-184845847	Control	pIC	0	0	0	1	1
C130074G19Rik	chr1:184871925-184883036	Control	pIC	0.177253	0.278463	0.651672	1	1
Mark1	chr1:184896423-184999549	Control	pIC	3.3066	1.21744	-1.44149	1	1
Iars2	chr1:185204167-185329401	Control	pIC	5.90792	4.46585	-0.403716	1	1
9630028B13Rik	chr1:185429356-185441819	Control	pIC	1.25723	3.29271	1.38902	1	1
Gm2061	chr1:185447115-185468761	Control	pIC	3.32783	1.87726	-0.825958	1	1
Lyplal1	chr1:186087731-186117310	Control	pIC	1.92547	3.3726	0.808649	1	1
A730004F24Rik	chr1:186511837-186558681	Control	pIC	1.15583	0.262389	-2.13915	1	1
Tgfb2	chr1:186623185-186705992	Control	pIC	9.86692	4.8828	-1.01489	1	1
Rrp15	chr1:186721086-186749358	Control	pIC	5.92342	23.3487	1.97884	0.1302	0.969383
Spata17	chr1:187048406-187215446	Control	pIC	1.09149	2.67848	1.29511	1	1
9330162B11Rik	chr1:187609005-188214884	Control	pIC	12.61	26.2931	1.06011	0.6062	0.969383
Kctd3	chr1:188971097-189007840	Control	pIC	3.45535	3.90545	0.176656	1	1
Kcnk2	chr1:189207929-189402273	Control	pIC	2.18393	1.67793	-0.380248	1	1
Cenpf	chr1:189640613-189688086	Control	pIC	10.2724	6.35079	-0.693764	1	1
Smyd2	chr1:189880491-189922288	Control	pIC	12.8376	33.415	1.38012	0.11475	0.969383
Prox1	chr1:190121776-190170680	Control	pIC	4.85681	2.98595	-0.701816	1	1
Rps6kc1	chr1:190772878-190911770	Control	pIC	0.669926	3.79606	2.50243	1	1
Vash2	chr1:190947645-190979296	Control	pIC	6.00141	5.13168	-0.225869	1	1
Mfsd7b	chr1:191005831-191029781	Control	pIC	6.9625	9.35137	0.425571	1	1
Tatdn3	chr1:191045829-191062932	Control	pIC	8.14189	30.3084	1.89628	0.2568	0.969383
Fam71a	chr1:191162583-191164817	Control	pIC	0.641382	2.81831	2.13557	1	1
Atf3	chr1:191170296-191183333	Control	pIC	73.6544	138.008	0.905909	0.53345	0.969383
Nenf	chr1:191306796-191318118	Control	pIC	39.3464	36.8496	-0.0945816	0.908	0.981075
Ppp2r5a	chr1:191325964-191397041	Control	pIC	22.4847	42.2838	0.911159	0.7261	0.969383
Dtl	chr1:191537355-191575544	Control	pIC	9.64427	9.97606	0.0487986	1	1
1700034H15Rik	chr1:191894071-191913247	Control	pIC	3.34739	1.12682	-1.57078	1	1
Traf5	chr1:191997202-192092599	Control	pIC	9.96375	20.5398	1.04366	0.2184	0.969383
Mir3473c	chr1:191997202-192092599	Control	pIC	0	0	0	1	1
Rcor3	chr1:192098545-192151025	Control	pIC	18.396	17.678	-0.0574344	0.9549	0.988813
Hhat	chr1:192512827-192771219	Control	pIC	2.72742	2.13726	-0.351775	1	1
Sertad4	chr1:192844487-192856855	Control	pIC	15.6341	10.2558	-0.608256	0.4511	0.969383
Syt14	chr1:192891233-193035775	Control	pIC	0.500938	0.656183	0.389466	1	1
Diexf	chr1:193104402-193130251	Control	pIC	6.97817	3.75901	-0.892497	1	1
Traf3ip3	chr1:193173468-193201546	Control	pIC	15.1195	32.3796	1.09867	0.6221	0.969383
Hsd11b1	chr1:193221640-193264045	Control	pIC	10.1114	14.7928	0.548912	0.55165	0.969383
G0s2	chr1:193272159-193273188	Control	pIC	86.8851	370.458	2.09213	0.31255	0.969383
Camk1g	chr1:193346345-193370282	Control	pIC	0	0	0	1	1
Mir205	chr1:193507462-193507530	Control	pIC	0	0	0	1	1
4930503O07Rik	chr1:194212186-194222759	Control	pIC	1.89677	3.24377	0.774124	1	1
Gm16897	chr1:194938820-194976959	Control	pIC	22.6137	22.0721	-0.0349731	0.97065	0.993109
Cd46	chr1:195041899-195092248	Control	pIC	0.319161	0.285475	-0.160922	1	1
Cr1l	chr1:195103787-195131570	Control	pIC	23.0368	47.2456	1.03624	0.3401	0.969383
Cr2	chr1:195136810-195176715	Control	pIC	7.12424	9.54409	0.421872	1	1
Ppp1r14c	chr10:3366149-3464975	Control	pIC	1.11996	3.19907	1.51421	1	1
Iyd	chr10:3540278-3554877	Control	pIC	0.476218	0.237037	-1.00651	1	1
Plekhg1	chr10:3740376-3967302	Control	pIC	1.39991	3.76821	1.42855	1	1
Mthfd1l	chr10:3973074-4167081	Control	pIC	6.52468	8.41543	0.36713	1	1
Akap12	chr10:4266328-4359471	Control	pIC	7.85222	6.92058	-0.182208	1	1
Armt1	chr10:4432604-4455140	Control	pIC	23.6513	18.5678	-0.349114	0.67715	0.969383
Ccdc170	chr10:4509871-4561111	Control	pIC	2.45147	2.46114	0.00567948	1	1
Esr1	chr10:4611988-5005633	Control	pIC	27.021	16.5604	-0.706341	0.35255	0.969383
Myct1	chr10:5593727-5606791	Control	pIC	1.20434	0.834382	-0.529461	1	1
Vip	chr10:5639217-5647614	Control	pIC	0.828906	0	#NAME?	1	1
Oprm1	chr10:6758592-7038209	Control	pIC	40.3327	18.8664	-1.09613	0.4552	0.969383
Lrp11	chr10:7589799-7625477	Control	pIC	2.82313	1.02796	-1.45751	1	1
A630066F11Rik	chr10:7630235-7664623	Control	pIC	15.3324	7.89522	-0.95753	0.61555	0.969383
Nup43	chr10:7667503-7678886	Control	pIC	8.91964	7.53664	-0.243064	1	1
Lats1	chr10:7681208-7716461	Control	pIC	4.19613	4.02992	-0.0583107	1	1
Katna1	chr10:7725999-7763150	Control	pIC	21.7634	41.6756	0.937299	0.3312	0.969383
Ppil4	chr10:7792893-7822563	Control	pIC	12.2391	22.9086	0.904394	0.2259	0.969383
Zc3h12d	chr10:7832469-7870397	Control	pIC	8.46406	4.24741	-0.994767	1	1
Mir5104	chr10:7832469-7870397	Control	pIC	0	0	0	1	1
Gm6150	chr10:9684721-9691909	Control	pIC	6.59811	3.19986	-1.04405	1	1
Gm5177	chr10:10605944-10616313	Control	pIC	6.18789	1.51062	-2.03431	1	1
4930567K20Rik	chr10:10686058-11082331	Control	pIC	12.998	3.15508	-2.04254	1	1
Shprh	chr10:11149429-11215273	Control	pIC	14.6822	13.4043	-0.131377	0.8765	0.9791
Fbxo30	chr10:11281329-11297969	Control	pIC	26.7143	25.2104	-0.0835898	0.91045	0.981075
Epm2a	chr10:11343444-11457477	Control	pIC	1.62875	1.37011	-0.249473	1	1
Sf3b5	chr10:13008449-13009183	Control	pIC	150.313	144.093	-0.0609646	0.9512	0.988011
Hymai,Plagl1	chr10:13090787-13131695	Control	pIC	8.78643	4.81678	-0.867207	1	1
Fuca2	chr10:13501027-13517275	Control	pIC	4.16899	15.0244	1.84953	0.07845	0.969383
Adat2	chr10:13523841-13563376	Control	pIC	4.21884	2.26302	-0.898598	1	1
Hivep2	chr10:13966378-14151378	Control	pIC	7.84105	6.75498	-0.215095	1	1
1700016L04Rik	chr10:14705608-14759019	Control	pIC	0	0.805476	inf	1	1
Nmbr	chr10:14760288-14770556	Control	pIC	1.12552	1.2952	0.202574	1	1
C330004P14Rik	chr10:15791776-15807065	Control	pIC	0.970313	0.880805	-0.139627	1	1
Cited2	chr10:17723227-17725674	Control	pIC	25.2405	52.5647	1.05836	0.204	0.969383
Txlnb	chr10:17796218-17845663	Control	pIC	1.60263	0.673373	-1.25096	1	1
Reps1	chr10:18055939-18125155	Control	pIC	7.56283	13.8785	0.875855	0.38795	0.969383
Nhsl1	chr10:18407674-18533891	Control	pIC	3.31188	5.59515	0.756527	1	1
Perp	chr10:18845070-18857072	Control	pIC	0.77826	0.468317	-0.732766	1	1
Gm20139	chr10:19141748-19207947	Control	pIC	4.15207	1.80498	-1.20185	1	1
Olig3	chr10:19356538-19358604	Control	pIC	5.76358	2.14615	-1.42521	1	1
Ifngr1	chr10:19591957-19610225	Control	pIC	46.9003	91.2938	0.960919	0.3425	0.969383
Il22ra2	chr10:19622027-19634681	Control	pIC	2.93686	2.14134	-0.455766	1	1
Il20ra	chr10:19712586-19760053	Control	pIC	4.90505	0.984304	-2.31709	1	1
Map3k5	chr10:19934525-20142750	Control	pIC	5.76133	7.33344	0.348087	1	1
Map7	chr10:20148919-20281590	Control	pIC	4.34448	2.06135	-1.07559	1	1
Gm6251	chr10:20148919-20281590	Control	pIC	0	13.1263	inf	1	1
Bclaf1	chr10:20312468-20342501	Control	pIC	28.7706	32.123	0.159013	0.83935	0.975812
Mtfr2	chr10:20347818-20361669	Control	pIC	9.31531	6.54977	-0.508161	1	1
Ahi1	chr10:20952546-21080429	Control	pIC	19.0404	6.70557	-1.50563	0.1321	0.969383
Hbs1l	chr10:21295978-21368889	Control	pIC	21.8677	30.6273	0.486015	0.55775	0.969383
Aldh8a1	chr10:21377299-21396578	Control	pIC	8.17024	6.03756	-0.436413	1	1
1700020N01Rik	chr10:21593144-21622375	Control	pIC	8.05894	1.97599	-2.02802	1	1
Gm5420	chr10:21690844-21693978	Control	pIC	8.82279	4.92869	-0.840029	1	1
Sgk1	chr10:21882183-21999902	Control	pIC	18.32	59.2966	1.69453	0.21175	0.969383
Raet1a,Raet1b,Raet1c,Raet1d,Raet1e	chr10:22158608-22374139	Control	pIC	3.03235	4.76453	0.651898	1	1
H60b	chr10:22158608-22374139	Control	pIC	7.38737	8.63787	0.225613	1	1
C920009B18Rik	chr10:22158608-22374139	Control	pIC	2.70892	2.32511	-0.220421	1	1
Gm10825	chr10:22402812-22407470	Control	pIC	12.9805	7.08895	-0.872703	1	1
Slc2a12	chr10:22645010-22731447	Control	pIC	4.25307	1.44373	-1.5587	1	1
Slc18b1	chr10:23796985-23827968	Control	pIC	35.2792	15.2204	-1.21281	0.15095	0.969383
Vnn3	chr10:23851461-23869843	Control	pIC	6.63136	4.12445	-0.685101	1	1
Vnn1	chr10:23894687-23905343	Control	pIC	3.9128	3.718	-0.0736717	1	1
Taar1	chr10:23920405-23921404	Control	pIC	1.96193	8.03572	2.03416	1	1
Taar2	chr10:23938571-23941583	Control	pIC	8.95169	5.63751	-0.6671	1	1
Taar3	chr10:23949557-23950589	Control	pIC	2.49994	0	#NAME?	1	1
Taar4	chr10:23960493-23961537	Control	pIC	0.987653	0.900496	-0.133284	1	1
Taar5	chr10:23970705-23971719	Control	pIC	6.59947	10.2188	0.6308	1	1
Taar7b	chr10:23999938-24001015	Control	pIC	1.74008	0.298421	-2.54373	1	1
Taar7d	chr10:24027221-24028298	Control	pIC	15.1452	10.1744	-0.573907	0.5812	0.969383
Taar7e	chr10:24037613-24038690	Control	pIC	4.16974	4.60661	0.143749	1	1
Taar7f	chr10:24049509-24050586	Control	pIC	0.410453	0	#NAME?	1	1
Taar8a	chr10:24076499-24077534	Control	pIC	0	0	0	1	1
Stx7	chr10:24149316-24188959	Control	pIC	27.1452	71.5331	1.39791	0.0761	0.969383
Moxd1	chr10:24223516-24302783	Control	pIC	2.28466	0.796587	-1.52008	1	1
Ctgf	chr10:24595441-24598682	Control	pIC	0.400279	2.59824	2.69845	1	1
Med23	chr10:24869985-24913529	Control	pIC	3.43351	4.02083	0.227808	1	1
Mir6905	chr10:24869985-24913529	Control	pIC	0	0	0	1	1
Epb4.1l2	chr10:25359797-25523518	Control	pIC	15.2859	17.3671	0.184151	0.8196	0.973229
Gm9767	chr10:25991185-26079447	Control	pIC	22.3862	15.1179	-0.566345	0.6158	0.969383
Samd3	chr10:26229706-26272172	Control	pIC	8.555	7.56184	-0.178032	1	1
Arhgap18	chr10:26772511-26918648	Control	pIC	4.11348	6.63165	0.689007	1	1
4930579H20Rik	chr10:26981284-27616942	Control	pIC	1.97832	2.9485	0.575705	1	1
Ptprk	chr10:28074819-28597397	Control	pIC	6.67909	3.89031	-0.779766	1	1
Themis	chr10:28668359-28883818	Control	pIC	5.81002	3.54105	-0.714365	1	1
Soga3	chr10:29143995-29199628	Control	pIC	0.901068	0.391403	-1.20298	1	1
9330159F19Rik	chr10:29211642-29230779	Control	pIC	10.6718	6.7505	-0.660741	1	1
Echdc1	chr10:29313165-29362442	Control	pIC	1.68894	2.58396	0.613462	1	1
Hddc2	chr10:31313404-31328086	Control	pIC	17.8574	19.4406	0.122549	0.9017	0.981075
Trdn	chr10:33083482-33476709	Control	pIC	19.835	7.31097	-1.43992	0.3293	0.969383
Sult3a1	chr10:33857721-33879475	Control	pIC	0.727739	2.05192	1.49548	1	1
Rsph4a	chr10:33905110-33916021	Control	pIC	12.0115	9.69707	-0.308801	1	1
Trappc3l	chr10:34037596-34109815	Control	pIC	0.90405	0	#NAME?	1	1
Tspyl1	chr10:34282189-34284885	Control	pIC	44.7226	58.8669	0.396454	0.5709	0.969383
Tspyl4	chr10:34297420-34301320	Control	pIC	20.5257	10.4527	-0.973553	0.2065	0.969383
Col10a1	chr10:34303611-34418528	Control	pIC	3.73356	5.89956	0.660055	1	1
Frk	chr10:34483399-34611230	Control	pIC	22.9614	13.0704	-0.8129	0.2712	0.969383
Hs3st5	chr10:36506806-36834394	Control	pIC	1.35092	1.01567	-0.411507	1	1
Hdac2	chr10:36974543-37001888	Control	pIC	15.4117	30.7764	0.997798	0.19205	0.969383
4930591E09Rik	chr10:38175773-38181903	Control	pIC	4.67794	3.18241	-0.555754	1	1
Lama4	chr10:38965514-39110188	Control	pIC	0.899509	3.29867	1.87467	1	1
Tube1	chr10:39134022-39163794	Control	pIC	5.78234	7.83219	0.437762	1	1
Fyn	chr10:39369798-39565374	Control	pIC	14.5973	35.2206	1.27072	0.20725	0.969383
Traf3ip2	chr10:39612933-39732007	Control	pIC	1.10611	4.42145	1.99902	1	1
Rev3l	chr10:39732159-39875205	Control	pIC	9.32892	3.23666	-1.5272	1	1
Cdk19	chr10:40349307-40483818	Control	pIC	4.92219	7.68461	0.642672	1	1
Slc22a16	chr10:40570361-40604132	Control	pIC	1.79408	0.518759	-1.79011	1	1
Ddo	chr10:40630010-40649931	Control	pIC	4.79793	0.574399	-3.06229	1	1
Mettl24	chr10:40683281-40811083	Control	pIC	10.504	9.20899	-0.189825	1	1
Wasf1	chr10:40883533-40938569	Control	pIC	5.92897	2.93173	-1.01603	1	1
Zbtb24	chr10:41450357-41465582	Control	pIC	8.51654	10.9083	0.357091	1	1
Mical1	chr10:41476313-41487030	Control	pIC	6.30524	9.53829	0.59718	1	1
Ppil6	chr10:41490438-41514288	Control	pIC	0	2.07916	inf	1	1
Cd164	chr10:41519499-41531042	Control	pIC	13.7809	35.6252	1.37023	0.1398	0.969383
5730435O14Rik	chr10:41538848-41606595	Control	pIC	4.10956	0	#NAME?	1	1
Sesn1	chr10:41810573-41908436	Control	pIC	12.3567	16.1114	0.382794	0.64625	0.969383
Snx3	chr10:42502053-42535369	Control	pIC	183.852	281.874	0.616507	0.4736	0.969383
Ostm1	chr10:42678915-42702462	Control	pIC	10.0766	22.6921	1.17118	1	1
Sec63	chr10:42761495-42832514	Control	pIC	3.97731	4.96408	0.319731	1	1
Scml4	chr10:42860511-42960782	Control	pIC	10.5283	6.90958	-0.607598	1	1
9030612E09Rik	chr10:43174698-43176565	Control	pIC	21.9196	9.78185	-1.16404	0.1646	0.969383
Pdss2	chr10:43221485-43464882	Control	pIC	5.69372	6.43954	0.177587	1	1
Bend3	chr10:43479139-43515417	Control	pIC	3.42315	1.75604	-0.963002	1	1
Cd24a	chr10:43579168-43584265	Control	pIC	53.1393	84.4851	0.668916	0.49675	0.969383
F830002L21Rik	chr10:43593426-43630913	Control	pIC	0.929423	2.02451	1.12316	1	1
1700027J07Rik	chr10:43746157-43765836	Control	pIC	4.17263	1.59871	-1.38405	1	1
4933404K13Rik	chr10:43825906-43833301	Control	pIC	27.1815	7.4008	-1.87687	0.0799	0.969383
Rtn4ip1	chr10:43901806-43947862	Control	pIC	10.0611	6.30473	-0.674285	1	1
Speer5-ps1	chr10:44170446-44219585	Control	pIC	0	0	0	1	1
Atg5	chr10:44268357-44364291	Control	pIC	18.0635	40.1335	1.15173	0.15375	0.969383
Mir1929	chr10:44268357-44364291	Control	pIC	0	0	0	1	1
Prep	chr10:45067213-45158995	Control	pIC	8.04	20.2087	1.32971	0.19415	0.969383
Popdc3	chr10:45289304-45318450	Control	pIC	5.05601	3.72513	-0.440709	1	1
Bves	chr10:45335761-45369708	Control	pIC	0.572483	0.215484	-1.40965	1	1
Hace1	chr10:45577828-45712345	Control	pIC	2.65241	2.94022	0.148621	1	1
D030045P18Rik	chr10:45807703-45852018	Control	pIC	2.97796	1.91002	-0.640735	1	1
Snord14d	chr10:46244747-46244770	Control	pIC	0	0	0	1	1
Ascc3	chr10:50592668-50851202	Control	pIC	9.61826	10.0587	0.064598	1	1
Sim1	chr10:50895650-50989152	Control	pIC	1.0782	0.599172	-0.847582	1	1
Lilr4b	chr10:51480611-51486329	Control	pIC	43.9457	207.693	2.24066	0.1843	0.969383
Lilrb4a	chr10:51490897-51496611	Control	pIC	67.1231	471.346	2.8119	0.0752	0.969383
Rfx6	chr10:51677759-51730429	Control	pIC	1.52267	0.910827	-0.741353	1	1
Vgll2	chr10:52022501-52028471	Control	pIC	1.75499	2.07751	0.243389	1	1
Dcbld1	chr10:52233618-52321377	Control	pIC	1.66049	4.76218	1.52002	1	1
Nepn	chr10:52391607-52404604	Control	pIC	2.50138	3.58331	0.518569	1	1
Nus1	chr10:52417546-52440192	Control	pIC	6.92772	6.75897	-0.0355773	1	1
Slc35f1	chr10:52690500-53111622	Control	pIC	5.28749	1.88426	-1.48859	1	1
Gm19395	chr10:53278080-53379851	Control	pIC	0	0	0	1	1
Pln	chr10:53278080-53379851	Control	pIC	29.7379	34.1142	0.198071	0.85945	0.976787
Asf1a	chr10:53537323-53630439	Control	pIC	8.82452	19.8937	1.17272	0.29025	0.969383
Gm16998	chr10:54075921-54081081	Control	pIC	0	0	0	1	1
Msl3l2	chr10:56014293-56228689	Control	pIC	10.9546	5.10597	-1.10128	1	1
Gja1	chr10:56377299-56390419	Control	pIC	27.1462	27.1601	0.00073597	0.99655	0.998194
Hsf2	chr10:57486384-57513143	Control	pIC	12.758	8.60205	-0.568649	1	1
Pkib	chr10:57631980-57741112	Control	pIC	3.86676	6.25389	0.69363	1	1
Fabp7	chr10:57784922-57788450	Control	pIC	6.25096	5.21228	-0.262162	1	1
Smpdl3a	chr10:57794543-57811830	Control	pIC	16.8812	42.6043	1.33558	0.24395	0.969383
Gcc2	chr10:58255525-58305592	Control	pIC	7.47105	9.74106	0.382768	1	1
Lims1	chr10:58323465-58424691	Control	pIC	11.6827	43.2138	1.88712	0.0937	0.969383
Ranbp2	chr10:58446851-58494154	Control	pIC	11.9478	15.1658	0.344073	0.7042	0.969383
Ccdc138	chr10:58497936-58576244	Control	pIC	1.51931	1.25028	-0.281165	1	1
BB019430	chr10:58696744-58704277	Control	pIC	0	0	0	1	1
Sh3rf3	chr10:58813358-59138916	Control	pIC	1.4028	0.898132	-0.643315	1	1
Sowahc	chr10:59221921-59226433	Control	pIC	8.02825	11.1281	0.47105	1	1
P4ha1	chr10:59323295-59373304	Control	pIC	15.2539	18.1301	0.249213	0.7554	0.969383
Pla2g12b	chr10:59403684-59421976	Control	pIC	7.47154	0	#NAME?	1	1
Micu1	chr10:59702562-59864134	Control	pIC	13.3411	23.0947	0.791681	0.3888	0.969383
Dnajb12	chr10:59879590-59898016	Control	pIC	4.75976	10.5373	1.14655	1	1
Ascc1	chr10:59987908-60099990	Control	pIC	17.1615	8.99525	-0.931937	0.7206	0.969383
Spock2	chr10:60106256-60133913	Control	pIC	1.29578	1.21538	-0.0924047	1	1
Mir6906	chr10:60106256-60133913	Control	pIC	0	0	0	1	1
Psap	chr10:60277627-60302600	Control	pIC	239.87	461.136	0.942941	0.5184	0.969383
4632428N05Rik	chr10:60302749-60696490	Control	pIC	9.01874	13.7272	0.606035	0.71355	0.969383
Gm17455	chr10:60302749-60696490	Control	pIC	0	2.01348	inf	1	1
Mir6408	chr10:60923022-60923113	Control	pIC	0	0	0	1	1
Mir466j	chr10:60960722-60960844	Control	pIC	0	30.6755	inf	1	1
Gm20611	chr10:61031302-61038080	Control	pIC	1.386	0.364004	-1.92891	1	1
Pcbd1	chr10:61089330-61094329	Control	pIC	1.8815	5.60193	1.57404	1	1
Tbata	chr10:61171963-61188841	Control	pIC	9.46243	6.39876	-0.564417	1	1
Prf1	chr10:61297835-61304263	Control	pIC	9.23566	17.7375	0.941518	0.2568	0.969383
Nodal	chr10:61417971-61425337	Control	pIC	0.285676	0.413032	0.531873	1	1
Lrrc20	chr10:61475832-61582228	Control	pIC	12.8737	9.91808	-0.376295	1	1
Npffr1	chr10:61595483-61626385	Control	pIC	17.1975	20.8042	0.27468	0.80325	0.970969
Ppa1	chr10:61648620-61674165	Control	pIC	57.7296	77.7467	0.42947	0.5848	0.969383
Sar1a	chr10:61680320-61693297	Control	pIC	21.9125	47.5178	1.11671	0.1664	0.969383
Tysnd1	chr10:61695513-61702773	Control	pIC	6.73854	6.54687	-0.0416297	1	1
Aifm2	chr10:61715262-61783864	Control	pIC	2.32605	5.77875	1.31288	1	1
Mir5108	chr10:61715262-61783864	Control	pIC	0	0	0	1	1
Neurog3	chr10:62133089-62134763	Control	pIC	12.8189	0.760119	-4.07591	1	1
Tacr2	chr10:62252437-62265990	Control	pIC	0	0.58531	inf	1	1
Hk1os	chr10:62268854-62379908	Control	pIC	1.72241	5.32112	1.6273	1	1
4930507D05Rik	chr10:62429377-62451353	Control	pIC	9.24341	2.56012	-1.85221	1	1
Mir7215	chr10:62659421-62726099	Control	pIC	0	0	0	1	1
Slc25a16	chr10:62920632-62946494	Control	pIC	6.48642	3.82168	-0.763217	1	1
Dna2	chr10:62947028-62974188	Control	pIC	4.16389	6.85133	0.718453	1	1
Rufy2	chr10:62980222-63023849	Control	pIC	8.74105	6.98463	-0.323622	1	1
Pbld2	chr10:63024511-63058812	Control	pIC	2.25281	0.623049	-1.85431	1	1
Pbld1	chr10:63061616-63077536	Control	pIC	89.7486	56.9956	-0.655038	0.4347	0.969383
Atoh7	chr10:63100155-63100605	Control	pIC	0	18.4412	inf	1	1
Herc4	chr10:63243796-63317881	Control	pIC	4.02805	12.1806	1.59643	1	1
Dnajc12	chr10:63382442-63408840	Control	pIC	10.6372	10.3271	-0.0426922	1	1
Ctnna3	chr10:63430097-65003667	Control	pIC	2.10909	1.71636	-0.297266	1	1
4930407I19Rik	chr10:66145295-66179514	Control	pIC	3.13093	3.58291	0.194542	1	1
Gm31763	chr10:67005074-67096988	Control	pIC	3.51753	1.62389	-1.11511	1	1
Jmjd1c	chr10:67127257-67256326	Control	pIC	16.0368	11.7995	-0.442667	0.58195	0.969383
Egr2	chr10:67537868-67542188	Control	pIC	9.03225	11.1461	0.303376	1	1
Rtkn2	chr10:67979597-68043864	Control	pIC	11.1232	8.52114	-0.384447	1	1
Tmem26	chr10:68723745-68782654	Control	pIC	3.54836	5.00768	0.49699	1	1
Rhobtb1	chr10:69208551-69291784	Control	pIC	2.07201	2.27135	0.132523	1	1
Ank3	chr10:69533707-70027436	Control	pIC	15.2602	8.83327	-0.788755	0.34295	0.969383
Ccdc6	chr10:70097120-70193200	Control	pIC	10.4099	7.78243	-0.419666	1	1
Mrln	chr10:70204663-70219711	Control	pIC	1.86331	0	#NAME?	1	1
Slc16a9	chr10:70245275-70285951	Control	pIC	7.1498	1.95122	-1.87353	1	1
Fam13c	chr10:70440667-70599291	Control	pIC	0.687681	0.819107	0.252314	1	1
1700113B09Rik	chr10:71201744-71204488	Control	pIC	6.70383	1.81557	-1.88456	1	1
Ipmk	chr10:71347792-71385885	Control	pIC	9.67505	17.7832	0.878176	0.21915	0.969383
Zwint	chr10:72654845-72674964	Control	pIC	100.071	141.993	0.504792	0.63875	0.969383
Pcdh15	chr10:73821866-74649732	Control	pIC	12.3489	10.1438	-0.283779	1	1
Gnaz	chr10:74957476-75032586	Control	pIC	8.87004	6.89253	-0.363906	1	1
Rab36	chr10:75037088-75054100	Control	pIC	3.55429	2.05224	-0.792362	1	1
Bcr	chr10:75060895-75184923	Control	pIC	1.49388	0.659878	-1.17879	1	1
Specc1l	chr10:75212072-75312400	Control	pIC	8.52282	9.98221	0.228028	1	1
Adora2a	chr10:75316876-75334792	Control	pIC	12.2035	13.1875	0.111877	0.91575	0.981075
Gm5779	chr10:75352054-75352961	Control	pIC	21.732	10.5437	-1.04344	0.2428	0.969383
Upb1	chr10:75406910-75441679	Control	pIC	6.65009	7.74283	0.219488	1	1
4933407G14Rik	chr10:75449509-75463104	Control	pIC	1.14306	1.09509	-0.061857	1	1
Snrpd3	chr10:75518041-75535440	Control	pIC	103.887	166.887	0.683852	0.472	0.969383
Ggt1	chr10:75568661-75586191	Control	pIC	0	1.50803	inf	1	1
Ggt5	chr10:75589380-75616968	Control	pIC	8.18579	11.0722	0.435748	1	1
Derl3	chr10:75893397-75895941	Control	pIC	2.75833	2.96546	0.10446	1	1
Chchd10	chr10:75935572-75940672	Control	pIC	39.9273	53.9991	0.435559	0.6535	0.969383
Vpreb3	chr10:75948311-75949646	Control	pIC	9.73908	20.2854	1.05858	0.40795	0.969383
Gm5134,Mir6409	chr10:75954513-76009589	Control	pIC	6.27953	2.01309	-1.64124	1	1
Zfp280b	chr10:76032611-76042969	Control	pIC	12.7576	10.5887	-0.268834	1	1
Slc5a4a	chr10:76147450-76189265	Control	pIC	0.562138	0.255652	-1.13675	1	1
S100b	chr10:76253835-76261319	Control	pIC	5.71604	6.20055	0.11738	1	1
1700094J05Rik	chr10:76351253-76442912	Control	pIC	0	0	0	1	1
2610028H24Rik	chr10:76449080-76515857	Control	pIC	0	1.70983	inf	1	1
Mcm3ap	chr10:76449080-76515857	Control	pIC	7.55205	7.12715	-0.0835431	1	1
Lss	chr10:76531604-76562226	Control	pIC	1.2253	1.66121	0.439097	1	1
Spatc1l	chr10:76562271-76570200	Control	pIC	0.881634	0.834004	-0.080125	1	1
Ftcd	chr10:76575647-76590338	Control	pIC	1.66704	0	#NAME?	1	1
Gm10787	chr10:77011994-77022214	Control	pIC	0.72723	0.87064	0.259665	1	1
Slc19a1	chr10:77032738-77050432	Control	pIC	3.73331	6.0709	0.701452	1	1
Pofut2	chr10:77259299-77269586	Control	pIC	9.16293	19.1217	1.06133	0.31055	0.969383
Gm17769	chr10:77418375-77420939	Control	pIC	8.38377	7.15832	-0.227977	1	1
Itgb2	chr10:77530347-77565674	Control	pIC	44.7307	102.052	1.18997	0.45855	0.969383
Pttg1ip	chr10:77581766-77598732	Control	pIC	29.9894	46.9275	0.645983	0.43315	0.969383
Sumo3	chr10:77606096-77618331	Control	pIC	27.8025	46.8717	0.753499	0.36585	0.969383
Ube2g2	chr10:77622320-77645990	Control	pIC	21.4465	31.4492	0.552278	0.64155	0.969383
Mir1930	chr10:77622320-77645990	Control	pIC	0	0	0	1	1
Tspear	chr10:77686568-77886769	Control	pIC	0.829948	0.708052	-0.229166	1	1
Gm10272	chr10:77686568-77886769	Control	pIC	16.041	2.72635	-2.55672	1	1
Gm10024	chr10:77686568-77886769	Control	pIC	1.41024	9.67199	2.77787	1	1
Gm10142	chr10:77686568-77886769	Control	pIC	0	0	0	1	1
Krtap12-1	chr10:77686568-77886769	Control	pIC	4.41224	2.65325	-0.733749	1	1
Gm10100	chr10:77686568-77886769	Control	pIC	0	9.03091	inf	1	1
Gm2696	chr10:77686568-77886769	Control	pIC	6.08033	5.55004	-0.131652	1	1
Krtap10-10	chr10:77686568-77886769	Control	pIC	0.82079	0	#NAME?	1	1
Gm10318	chr10:77686568-77886769	Control	pIC	2.29429	0.370952	-2.62874	1	1
Gm3285	chr10:77686568-77886769	Control	pIC	6.75181	1.92709	-1.80885	1	1
1700009J07Rik	chr10:77893419-77896111	Control	pIC	0	1.76187	inf	1	1
1810043G02Rik	chr10:77978649-77985438	Control	pIC	10.957	25.6748	1.22851	0.16295	0.969383
Dnmt3l	chr10:78030021-78063622	Control	pIC	3.15602	0	#NAME?	1	1
Icosl	chr10:78069367-78079525	Control	pIC	17.9917	36.0487	1.00261	0.3712	0.969383
Cstb	chr10:78425669-78427622	Control	pIC	487.09	1110.23	1.18859	0.3141	0.969383
Mir6410	chr10:78434798-78434902	Control	pIC	0	33.3882	inf	1	1
Ilvbl	chr10:78574499-78584502	Control	pIC	6.19579	8.01487	0.371391	1	1
Slc1a6	chr10:78780495-78814825	Control	pIC	1.83444	0.313469	-2.54895	1	1
Olfr1355	chr10:78875548-78880106	Control	pIC	3.28581	0.679119	-2.27451	1	1
Olfr1354	chr10:78916841-78917936	Control	pIC	3.29857	7.43665	1.17281	1	1
Olfr8	chr10:78955206-78956139	Control	pIC	2.44193	0.221714	-3.46125	1	1
Olfr1353	chr10:78963308-78970612	Control	pIC	13.3961	12.2127	-0.133427	1	1
Olfr1352	chr10:78981049-78984721	Control	pIC	14.7438	4.10328	-1.84526	0.0431	0.969383
Olfr1351	chr10:79017323-79018283	Control	pIC	6.83129	1.68739	-2.01737	1	1
Olfr57	chr10:79034722-79035802	Control	pIC	29.9449	19.649	-0.607855	0.4771	0.969383
Vmn2r80	chr10:79148815-79194933	Control	pIC	3.9747	9.21315	1.21285	1	1
Vmn2r81	chr10:79247776-79294535	Control	pIC	2.42276	3.21183	0.406747	1	1
Vmn2r82	chr10:79356590-79396766	Control	pIC	14.849	13.7113	-0.114997	0.9105	0.981075
Vmn2r83	chr10:79468957-79492154	Control	pIC	1.47005	0.480587	-1.61299	1	1
Madcam1	chr10:79664573-79668536	Control	pIC	5.64347	7.90636	0.486432	1	1
Tpgs1	chr10:79669409-79676126	Control	pIC	44.4008	35.6352	-0.317284	0.79885	0.97059
Cdc34	chr10:79682194-79688398	Control	pIC	52.9048	63.7501	0.269029	0.7719	0.969383
Gzmm	chr10:79689019-79695261	Control	pIC	5.74062	1.54695	-1.89178	1	1
Bsg	chr10:79697304-80369637	Control	pIC	84.9633	92.7314	0.126219	0.93415	0.98718
Hcn2	chr10:79697304-80369637	Control	pIC	0.585244	0.732876	0.324529	1	1
Fgf22	chr10:79697304-80369637	Control	pIC	0	0.823399	inf	1	1
Fstl3	chr10:79697304-80369637	Control	pIC	0	0.53381	inf	1	1
Palm	chr10:79697304-80369637	Control	pIC	9.72749	12.7452	0.389815	0.827	0.974986
Misp	chr10:79697304-80369637	Control	pIC	0.441373	3.41795	2.95306	1	1
Ptbp1	chr10:79697304-80369637	Control	pIC	22.8662	32.2089	0.494245	0.7251	0.969383
Mir6910	chr10:79697304-80369637	Control	pIC	0	0	0	1	1
Prtn3	chr10:79697304-80369637	Control	pIC	3.39775	1.04172	-1.70561	1	1
Elane	chr10:79697304-80369637	Control	pIC	1.5355	0	#NAME?	1	1
Cfd	chr10:79697304-80369637	Control	pIC	28.4305	44.5434	0.647771	0.7665	0.969383
Kiss1r	chr10:79697304-80369637	Control	pIC	2.28228	0.781472	-1.54621	1	1
Arid3a	chr10:79697304-80369637	Control	pIC	8.05966	8.68665	0.108081	1	1
Wdr18	chr10:79697304-80369637	Control	pIC	6.66804	16.9809	1.34858	0.3988	0.969383
Grin3b	chr10:79697304-80369637	Control	pIC	2.73001	0.78255	-1.80265	1	1
Cnn2	chr10:79697304-80369637	Control	pIC	297.785	354.152	0.250095	0.8758	0.9791
Abca7	chr10:79697304-80369637	Control	pIC	3.91882	5.45173	0.476296	1	1
Hmha1	chr10:79697304-80369637	Control	pIC	46.6218	77.1093	0.725901	0.63205	0.969383
Gpx4	chr10:79697304-80369637	Control	pIC	293.311	263.324	-0.155597	0.908	0.981075
Stk11	chr10:79697304-80369637	Control	pIC	9.96321	10.9619	0.137813	1	1
Atp5d	chr10:79697304-80369637	Control	pIC	151.53	176.747	0.222082	0.87925	0.979379
Midn	chr10:79697304-80369637	Control	pIC	4.91994	3.78467	-0.378473	1	1
Cirbp	chr10:79697304-80369637	Control	pIC	65.9463	147.058	1.15702	0.4591	0.969383
1600002K03Rik	chr10:79697304-80369637	Control	pIC	6.02685	19.9861	1.72952	0.3959	0.969383
Efna2	chr10:79697304-80369637	Control	pIC	15.3985	11.4413	-0.428539	0.78025	0.969383
Mum1	chr10:79697304-80369637	Control	pIC	12.9827	15.7828	0.281757	0.85715	0.975987
Ndufs7	chr10:79697304-80369637	Control	pIC	136.504	144.751	0.0846286	0.95655	0.989499
Dazap1	chr10:79697304-80369637	Control	pIC	13.6676	25.2314	0.884467	0.4836	0.969383
Mir6911	chr10:79697304-80369637	Control	pIC	0	0	0	1	1
Rps15	chr10:79697304-80369637	Control	pIC	445.999	681.084	0.610792	0.6766	0.969383
Apc2	chr10:79697304-80369637	Control	pIC	1.43537	1.5345	0.0963433	1	1
Reep6	chr10:79697304-80369637	Control	pIC	0.345322	2.26954	2.71639	1	1
Plk5	chr10:79697304-80369637	Control	pIC	0	0.392142	inf	1	1
Onecut3	chr10:80494905-80517260	Control	pIC	2.51212	1.01264	-1.31079	1	1
Adat3,Scamp4	chr10:80602879-80615783	Control	pIC	35.3185	43.5362	0.301791	0.75805	0.969383
Mir6912	chr10:80602879-80615783	Control	pIC	0	0	0	1	1
Csnk1g2	chr10:80622779-80640771	Control	pIC	27.9245	37.4429	0.423159	0.78125	0.969383
Izumo4	chr10:80702692-80705382	Control	pIC	14.4172	19.6931	0.449901	0.64725	0.969383
Dot1l	chr10:80755205-80794347	Control	pIC	3.60418	3.70628	0.0403009	1	1
Sf3a2	chr10:80798734-80804922	Control	pIC	3.59401	6.30161	0.810125	1	1
Amh	chr10:80805247-80807648	Control	pIC	0	0.938089	inf	1	1
Oaz1	chr10:80826655-80829290	Control	pIC	799.774	918.551	0.199768	0.88115	0.979379
Mir1982	chr10:80826655-80829290	Control	pIC	0	64.1304	inf	1	1
Sppl2b	chr10:80855274-80868708	Control	pIC	4.34642	5.74447	0.402347	1	1
Tmprss9	chr10:80879815-80900969	Control	pIC	0	0.222994	inf	1	1
Gadd45b	chr10:80930090-80932204	Control	pIC	277.77	491.136	0.822233	0.19345	0.969383
Thop1	chr10:81070082-81082360	Control	pIC	2.59191	3.3549	0.372256	1	1
Mir5615-2	chr10:81104613-81104675	Control	pIC	0	0	0	1	1
Map2k2	chr10:81105946-81124697	Control	pIC	24.8714	35.4902	0.512936	0.65975	0.969383
Zbtb7a	chr10:81136270-81151657	Control	pIC	6.23366	11.2361	0.849985	1	1
Eef2	chr10:81176630-81182509	Control	pIC	172.888	208.155	0.26782	0.80575	0.971479
Snord37	chr10:81176630-81182509	Control	pIC	0	0	0	1	1
Dapk3	chr10:81183006-81193197	Control	pIC	41.4135	63.2645	0.611295	0.4925	0.969383
Atcayos	chr10:81194690-81230779	Control	pIC	0	0	0	1	1
Zfr2	chr10:81233162-81252123	Control	pIC	1.19872	1.62327	0.437406	1	1
Matk	chr10:81252934-81262981	Control	pIC	11.8793	12.3639	0.0576866	1	1
Apba3,Mir3057	chr10:81268171-81291581	Control	pIC	11.5183	6.94825	-0.729207	1	1
Pip5k1c	chr10:81292962-81319974	Control	pIC	9.02691	15.3726	0.768061	0.5686	0.969383
Cactin	chr10:81321102-81326251	Control	pIC	5.6573	22.8428	2.01355	0.074	0.969383
Tbxa2r	chr10:81328702-81335174	Control	pIC	3.0313	0.224907	-3.75254	1	1
Mfsd12	chr10:81357569-81365820	Control	pIC	0.719397	3.90459	2.44031	1	1
Dohh	chr10:81384427-81388352	Control	pIC	28.6735	41.13	0.520471	0.5865	0.969383
Mir6913	chr10:81384427-81388352	Control	pIC	0	0	0	1	1
Smim24	chr10:81393063-81395079	Control	pIC	9.75335	15.7157	0.688241	0.55665	0.969383
Aes	chr10:81559443-81566371	Control	pIC	95.9941	137.593	0.519388	0.5546	0.969383
Tle2	chr10:81575286-81590845	Control	pIC	1.28331	0.608621	-1.07625	1	1
BC025920	chr10:81606307-81609836	Control	pIC	4.94721	1.83455	-1.43119	1	1
Ankrd24	chr10:81628539-81647612	Control	pIC	10.082	12.8511	0.350111	1	1
Gm10778	chr10:81649068-81667361	Control	pIC	0	0.0674097	inf	1	1
Zfp433	chr10:81704824-81721976	Control	pIC	0.887739	0.273862	-1.69669	1	1
Gm10778	chr10:81812185-81826490	Control	pIC	0	0	0	1	1
Zfp433	chr10:81863933-81881086	Control	pIC	0	0	0	1	1
Zfp873	chr10:82048126-82061586	Control	pIC	6.32335	4.28698	-0.560725	1	1
AU041133	chr10:82128012-82153065	Control	pIC	1.511	0.97802	-0.627572	1	1
Tdg	chr10:82629837-82690650	Control	pIC	37.4266	32.5946	-0.199433	0.79935	0.97059
Hcfc2	chr10:82699006-82741392	Control	pIC	3.15336	4.70729	0.578008	1	1
1700028I16Rik	chr10:82812122-82824242	Control	pIC	0	0	0	1	1
Txnrd1	chr10:82833950-82897724	Control	pIC	18.6847	59.3773	1.66805	0.06565	0.969383
Eid3	chr10:82833950-82897724	Control	pIC	1.80501	2.36766	0.391456	1	1
Chst11	chr10:82985496-83195891	Control	pIC	1.29368	2.45308	0.92311	1	1
D10Wsu102e	chr10:83360220-83368835	Control	pIC	5.94158	8.847	0.574342	1	1
A230046K03Rik	chr10:83543940-83596473	Control	pIC	132.191	125.4	-0.076087	0.9407	0.987795
1500009L16Rik	chr10:83722864-83762762	Control	pIC	6.32344	2.58577	-1.29012	1	1
4930463O16Rik	chr10:84488292-84497676	Control	pIC	6.86817	6.47406	-0.0852544	1	1
Tcp11l2	chr10:84576946-84614355	Control	pIC	16.1852	29.2434	0.853439	0.4246	0.969383
Polr3b	chr10:84622436-84727178	Control	pIC	2.4996	4.59389	0.87802	1	1
Rfx4	chr10:84756047-84906538	Control	pIC	1.69522	2.2309	0.396151	1	1
Ric8b	chr10:84917612-85018337	Control	pIC	9.60205	5.76295	-0.736535	1	1
Tmem263	chr10:85102626-85117747	Control	pIC	22.8087	28.7042	0.331682	0.682	0.969383
Btbd11	chr10:85386813-85660292	Control	pIC	1.19611	1.79391	0.584762	1	1
Pwp1	chr10:85871830-85889103	Control	pIC	8.99557	15.1954	0.756349	0.40885	0.969383
Ascl4	chr10:85928490-85929647	Control	pIC	17.2789	17.3641	0.00709224	0.9751	0.993551
Fbxo7	chr10:86021928-86048328	Control	pIC	10.398	9.5503	-0.122693	1	1
4930486F22Rik	chr10:86048745-86498896	Control	pIC	2.31889	0	#NAME?	1	1
Timp3	chr10:86048745-86498896	Control	pIC	6.3083	8.65112	0.455635	1	1
1810014B01Rik	chr10:86685526-86689954	Control	pIC	19.9707	9.45085	-1.07937	0.20335	0.969383
Ttc41	chr10:86705810-86776843	Control	pIC	13.0912	6.42559	-1.02669	1	1
Nt5dc3	chr10:86779004-86838389	Control	pIC	7.74177	6.60422	-0.229276	1	1
1700113H08Rik	chr10:87058045-87230599	Control	pIC	0.406585	0.310592	-0.388539	1	1
Pah	chr10:87521794-87584137	Control	pIC	0.759461	0.928189	0.289442	1	1
Igf1	chr10:87859055-87937047	Control	pIC	38.8537	28.1464	-0.465101	0.6044	0.969383
Tyms-ps	chr10:87966670-87968017	Control	pIC	9.0967	8.17037	-0.154942	1	1
Pmch	chr10:88091071-88146941	Control	pIC	2.21285	1.87087	-0.242198	1	1
Nup37	chr10:88146991-88178395	Control	pIC	75.399	28.2125	-1.41821	0.0995	0.969383
Ccdc53	chr10:88201096-88246158	Control	pIC	28.4591	53.7288	0.916803	0.3596	0.969383
Gnptab	chr10:88379411-88447329	Control	pIC	3.8374	4.83568	0.333591	1	1
Sycp3	chr10:88459586-88503970	Control	pIC	0	2.01931	inf	1	1
Arl1	chr10:88731413-88743202	Control	pIC	27.0763	64.0496	1.24216	0.2134	0.969383
Slc5a8	chr10:88885991-88929515	Control	pIC	10.2603	4.54482	-1.17478	1	1
1500026H17Rik	chr10:89686362-89700866	Control	pIC	15.5327	7.82921	-0.988373	0.247	0.969383
Uhrf1bp1l	chr10:89744990-89819869	Control	pIC	4.96944	7.64464	0.621366	1	1
Anks1b	chr10:89873508-90972984	Control	pIC	7.91999	5.2124	-0.60355	1	1
Ikbip	chr10:91083038-91102613	Control	pIC	55.8077	27.5305	-1.01943	0.2019	0.969383
Cdk17	chr10:93160875-93241342	Control	pIC	6.56103	19.4133	1.56505	0.0661	0.969383
Mir1931	chr10:93160875-93241342	Control	pIC	0	0	0	1	1
Gm17745	chr10:93336231-93348879	Control	pIC	7.35924	4.42554	-0.733703	1	1
Mir7688	chr10:93433106-93433162	Control	pIC	0	0	0	1	1
Lta4h	chr10:93453395-93484896	Control	pIC	36.5877	26.9405	-0.441585	0.611	0.969383
Hal	chr10:93488767-93516743	Control	pIC	5.5	16.0456	1.54468	0.09365	0.969383
Ccdc38	chr10:93540631-93605245	Control	pIC	7.44101	6.20653	-0.261712	1	1
4933408J17Rik	chr10:93540631-93605245	Control	pIC	4.57264	1.39805	-1.70961	1	1
Ntn4	chr10:93641048-93745972	Control	pIC	9.52662	7.41098	-0.362301	1	1
Usp44	chr10:93831554-93858087	Control	pIC	8.46984	4.93042	-0.780623	1	1
Fgd6	chr10:94036000-94145339	Control	pIC	6.44904	3.69429	-0.803785	1	1
Nr2c1	chr10:94147930-94197214	Control	pIC	10.4983	11.512	0.132985	1	1
Ndufa12	chr10:94199008-94220948	Control	pIC	224.478	264.952	0.239158	0.7547	0.969383
Tmcc3	chr10:94514856-94590954	Control	pIC	8.01361	5.68101	-0.496303	1	1
Cep83	chr10:94688789-94790336	Control	pIC	14.1646	20.8974	0.561028	0.49725	0.969383
2310039L15Rik	chr10:95336275-95363216	Control	pIC	112.336	74.8323	-0.586092	0.41695	0.969383
5730420D15Rik	chr10:95417374-95428640	Control	pIC	4.98252	2.01444	-1.30649	1	1
Ube2n	chr10:95515161-95545658	Control	pIC	32.7726	52.8897	0.690495	0.37675	0.969383
Eea1	chr10:95940662-96045518	Control	pIC	1.85959	2.72823	0.552976	1	1
4930459C07Rik	chr10:96226206-96248708	Control	pIC	1.27569	2.7345	1.1	1	1
Btg1	chr10:96617000-96622811	Control	pIC	131.628	312.645	1.24807	0.45305	0.969383
4930556N09Rik	chr10:97035767-97061059	Control	pIC	3.64593	2.19873	-0.729616	1	1
Mir3966	chr10:97423477-97423562	Control	pIC	0	0	0	1	1
Dcn	chr10:97479499-97518162	Control	pIC	31.3259	164.207	2.39009	0.01965	0.969383
Lum	chr10:97565500-97572703	Control	pIC	7.7169	15.2133	0.979244	0.1928	0.969383
Kera	chr10:97607204-97613688	Control	pIC	4.21171	4.69186	0.155753	1	1
Epyc	chr10:97644067-97967090	Control	pIC	1.59964	0.723226	-1.14523	1	1
Ccer1	chr10:97644067-97967090	Control	pIC	4.72166	7.49548	0.666728	1	1
4930525C09Rik	chr10:97644067-97967090	Control	pIC	1.45994	0	#NAME?	1	1
Atp2b1	chr10:98915151-99026143	Control	pIC	26.9992	38.9429	0.528447	0.49475	0.969383
Poc1b	chr10:99107170-99197988	Control	pIC	6.21983	4.96804	-0.324199	1	1
Galnt4	chr10:99107170-99197988	Control	pIC	9.32604	8.50545	-0.132878	1	1
Dusp6	chr10:99263230-99267489	Control	pIC	13.9977	30.38	1.11793	0.23	0.969383
Gm20110	chr10:99609170-99658134	Control	pIC	24.8049	23.9881	-0.048302	0.95725	0.989673
Kitl	chr10:100015823-100100412	Control	pIC	1.76525	2.75138	0.640278	1	1
Gm4312	chr10:100335675-100336589	Control	pIC	0	0	0	1	1
Gm4305	chr10:100340837-100341762	Control	pIC	1.06588	0	#NAME?	1	1
Gm4302,Gm4303,Gm4305	chr10:100345969-100362247	Control	pIC	0	0	0	1	1
Gm4312	chr10:100366498-100367412	Control	pIC	0	0	0	1	1
Cep290	chr10:100488288-100589259	Control	pIC	2.89793	2.4789	-0.225322	1	1
1700017N19Rik	chr10:100592385-100618391	Control	pIC	5.20842	5.54989	0.0916135	1	1
Mgat4c	chr10:101681486-102391468	Control	pIC	2.45105	1.93859	-0.338394	1	1
Mir3059	chr10:101681486-102391468	Control	pIC	0	0	0	1	1
Rassf9	chr10:102512221-102546560	Control	pIC	8.63129	7.97629	-0.113858	1	1
Slc6a15	chr10:103367807-103419379	Control	pIC	4.19289	2.83915	-0.562484	1	1
Gm20765,Gm21312,Gm4340	chr10:104142986-104188000	Control	pIC	0	0	0	1	1
Gm20765	chr10:104194041-104196522	Control	pIC	0	0	0	1	1
Mir6411	chr10:104287268-104287376	Control	pIC	0	0	0	1	1
Gm15663	chr10:105574550-105583870	Control	pIC	3.0629	1.35887	-1.17249	1	1
Ccdc59	chr10:105841478-105847510	Control	pIC	39.0711	51.7869	0.406487	0.7381	0.969383
Ppfia2	chr10:106470309-106933468	Control	pIC	11.4963	5.74929	-0.999715	1	1
Lin7a	chr10:107271830-107425143	Control	pIC	15.1282	6.76093	-1.16194	0.15645	0.969383
Gm29685	chr10:107946644-107977832	Control	pIC	2.4473	2.9288	0.259116	1	1
Ppp1r12a	chr10:108162399-108277575	Control	pIC	11.4716	15.8532	0.466705	0.55955	0.969383
Pawr	chr10:108332188-108414391	Control	pIC	3.50196	4.74218	0.437387	1	1
9230102K24Rik	chr10:110600649-110615961	Control	pIC	3.84983	0.595904	-2.69164	1	1
E2f7	chr10:110745464-110787384	Control	pIC	3.65981	1.35916	-1.42906	1	1
Csrp2	chr10:110920175-110939514	Control	pIC	4.40881	16.163	1.87423	0.1562	0.969383
Osbpl8	chr10:111164801-111297247	Control	pIC	8.85196	11.3138	0.354015	1	1
Bbs10	chr10:111298678-111301736	Control	pIC	2.33047	8.05751	1.78972	1	1
Nap1l1	chr10:111473191-111498150	Control	pIC	60.104	106.109	0.820016	0.45305	0.969383
Gm5176	chr10:111500787-111501345	Control	pIC	5.75673	1.51563	-1.92533	1	1
Phlda1	chr10:111506285-111508649	Control	pIC	27.2792	39.0028	0.515775	0.5321	0.969383
Krr1	chr10:111972694-111997264	Control	pIC	17.5039	21.0659	0.267233	0.764	0.969383
Glipr1l1	chr10:112060188-112078510	Control	pIC	1.48618	5.23786	1.81737	1	1
Glipr1l2	chr10:112083353-112108098	Control	pIC	9.68367	6.01812	-0.686241	1	1
Caps2	chr10:112165675-112216555	Control	pIC	1.52102	1.85403	0.285619	1	1
Kcnc2	chr10:112271122-112466304	Control	pIC	11.2716	9.29916	-0.277524	1	1
1700010J16Rik	chr10:112726925-112785599	Control	pIC	3.74636	0	#NAME?	1	1
Mir669h	chr10:113586577-113614774	Control	pIC	762.703	0	#NAME?	0.10085	0.969383
Zfc3h1	chr10:115384958-115432771	Control	pIC	9.68463	17.4335	0.848097	0.3233	0.969383
A930009A15Rik	chr10:115450313-115587780	Control	pIC	0.624758	0	#NAME?	1	1
Tspan8	chr10:115817283-115849893	Control	pIC	3.6114	4.04268	0.162752	1	1
Ptprr	chr10:116018362-116274929	Control	pIC	1.98755	1.68394	-0.239154	1	1
Ptprb	chr10:116301373-116389538	Control	pIC	2.28292	1.11163	-1.0382	1	1
Kcnmb4os1	chr10:116417867-116474986	Control	pIC	0	2.83139	inf	1	1
Kcnmb4os2	chr10:116417867-116474986	Control	pIC	3.42923	0.617611	-2.47311	1	1
4930579P08Rik	chr10:116729252-116739760	Control	pIC	16.2847	13.3868	-0.282706	0.72465	0.969383
4933412E12Rik	chr10:116950561-116963279	Control	pIC	9.76696	5.27452	-0.888868	1	1
D630029K05Rik	chr10:116964739-116969107	Control	pIC	0.535798	0.19531	-1.45592	1	1
Best3	chr10:116986313-117025040	Control	pIC	1.78904	0.591416	-1.59694	1	1
Lrrc10	chr10:117045340-117046768	Control	pIC	2.7693	0.289396	-3.25841	1	1
Cpm	chr10:117629499-117687352	Control	pIC	11.9056	8.82519	-0.431943	1	1
4933411E08Rik	chr10:117925458-117948307	Control	pIC	1.68271	1.14086	-0.560673	1	1
Mdm1	chr10:118141786-118168999	Control	pIC	1.29532	2.96895	1.19664	1	1
Il22	chr10:118204963-118210046	Control	pIC	1.2481	5.87896	2.23582	1	1
Ifng	chr10:118441046-118445892	Control	pIC	16.4842	13.8628	-0.249859	0.7786	0.969383
1700064J06Rik	chr10:119092904-119103107	Control	pIC	0	0	0	1	1
4930477N07Rik	chr10:119320233-119331862	Control	pIC	12.8551	6.71713	-0.936427	1	1
1700025F24Rik	chr10:119413443-119426864	Control	pIC	0.777911	1.52835	0.974297	1	1
Grip1	chr10:119454033-120112965	Control	pIC	12.8233	6.29484	-1.02653	1	1
Tmbim4	chr10:120208825-120224897	Control	pIC	73.3771	131.923	0.846296	0.4646	0.969383
Llph	chr10:120227059-120232070	Control	pIC	52.4676	81.763	0.640021	0.4239	0.969383
9230105E05Rik	chr10:120361274-120476935	Control	pIC	1.19225	0.138236	-3.10847	1	1
4921513I03Rik	chr10:120765731-120778886	Control	pIC	0.241917	0.620758	1.35952	1	1
Gm15910	chr10:120781100-120898971	Control	pIC	28.1533	22.1222	-0.347808	0.81815	0.973026
Wif1	chr10:121034003-121100642	Control	pIC	2.59218	1.0624	-1.28684	1	1
Gns	chr10:121365089-121397245	Control	pIC	7.24475	31.5701	2.12355	0.0849	0.969383
D930020B18Rik	chr10:121641700-121693914	Control	pIC	0.590589	1.10833	0.908159	1	1
BC048403	chr10:121739936-121752859	Control	pIC	2.04615	1.12652	-0.861041	1	1
Gm4489	chr10:122119696-122130558	Control	pIC	6.76032	0	#NAME?	1	1
Avpr1a	chr10:122448498-122453453	Control	pIC	0.968141	0.784127	-0.30413	1	1
Mir8104,Ppm1h	chr10:122678761-122945793	Control	pIC	15.126	10.9741	-0.462936	0.60445	0.969383
Fam19a2	chr10:123264075-123741204	Control	pIC	25.8046	15.2221	-0.761457	0.34685	0.969383
4930503E24Rik	chr10:124469073-124524488	Control	pIC	19.5981	16.2695	-0.268538	0.7463	0.969383
Lrig3	chr10:125966218-126015359	Control	pIC	4.66606	2.66599	-0.807534	1	1
Ctdsp2,Mir26a-2,Mir546	chr10:126978716-126999975	Control	pIC	13.7064	14.3946	0.0706763	0.9331	0.98718
Avil	chr10:127000708-127020994	Control	pIC	1.26607	0.554294	-1.19164	1	1
Mettl1	chr10:127041931-127045461	Control	pIC	7.53132	14.6057	0.955555	0.38875	0.969383
Cyp27b1	chr10:127048245-127053006	Control	pIC	1.74092	2.94001	0.755971	1	1
Cdk4	chr10:127063602-127067282	Control	pIC	46.5903	106.69	1.19533	0.20585	0.969383
LOC100504703	chr10:127070480-127071101	Control	pIC	18.6478	0	#NAME?	0.0182	0.969383
Agap2	chr10:127078906-127093170	Control	pIC	0.403987	0.342495	-0.238228	1	1
B4galnt1	chr10:127165155-127172340	Control	pIC	57.5804	93.2935	0.696198	0.48615	0.969383
F420014N23Rik	chr10:127190377-127211622	Control	pIC	1.6044	1.28022	-0.325634	1	1
Dctn2	chr10:127266261-127288771	Control	pIC	33.4005	50.9852	0.61021	0.5588	0.969383
Ddit3	chr10:127290792-127311786	Control	pIC	52.7425	88.4879	0.746513	0.7596	0.969383
Arhgap9	chr10:127321963-127341579	Control	pIC	42.4171	68.4525	0.690457	0.5826	0.969383
R3hdm2	chr10:127390310-127499384	Control	pIC	4.70008	5.34548	0.185634	1	1
Stac3	chr10:127501716-127508815	Control	pIC	0	0	0	1	1
Ndufa4l2	chr10:127514938-127522444	Control	pIC	0	1.54151	inf	1	1
Stat6	chr10:127642985-127666703	Control	pIC	14.2352	41.5025	1.54373	0.1072	0.969383
1700012D01Rik	chr10:127667122-127668851	Control	pIC	1.08635	1.92494	0.825324	1	1
Tmem194	chr10:127677064-127701047	Control	pIC	2.52436	3.58555	0.506279	1	1
Myo1a	chr10:127705255-127720940	Control	pIC	0	0	0	1	1
Tac2	chr10:127724477-127731768	Control	pIC	5.43687	6.62438	0.285011	1	1
Zbtb39	chr10:127739537-127747339	Control	pIC	4.35685	1.86288	-1.22575	1	1
Rdh1	chr10:127759762-127768299	Control	pIC	6.6159	3.18018	-1.05683	1	1
Rdh9	chr10:127776404-127792697	Control	pIC	14.5755	6.48473	-1.16843	0.16375	0.969383
Rdh16	chr10:127801152-127815839	Control	pIC	6.23807	5.05072	-0.304611	1	1
Rdh18-ps	chr10:127824215-127846565	Control	pIC	3.98426	1.0099	-1.9801	1	1
Rdh19	chr10:127849927-127861176	Control	pIC	0.669834	2.54194	1.92406	1	1
BC089597	chr10:127866475-127877319	Control	pIC	0.567042	0.225161	-1.3325	1	1
Sdr9c7	chr10:127898534-127911759	Control	pIC	5.94388	2.45125	-1.27789	1	1
Prim1	chr10:128015214-128030030	Control	pIC	7.04226	12.295	0.803955	1	1
Naca	chr10:128035345-128048637	Control	pIC	209.925	299.211	0.511293	0.58025	0.969383
Ptges3	chr10:128058981-128077254	Control	pIC	81.7297	117.01	0.5177	0.4788	0.969383
Atp5b	chr10:128083306-128090388	Control	pIC	307.528	498.784	0.697699	0.42965	0.969383
Mir677	chr10:128083306-128090388	Control	pIC	0	0	0	1	1
Baz2a	chr10:128092782-128129303	Control	pIC	4.23234	4.38445	0.05094	1	1
Gls2	chr10:128194634-128211794	Control	pIC	2.6878	1.13886	-1.23883	1	1
Mip	chr10:128225837-128231811	Control	pIC	4.63375	6.78639	0.550465	1	1
Timeless	chr10:128232062-128252941	Control	pIC	3.26504	3.42637	0.0695804	1	1
Apon	chr10:128254130-128255901	Control	pIC	0.777364	0.214741	-1.85599	1	1
Apof	chr10:128267996-128270151	Control	pIC	7.93687	3.81927	-1.05527	1	1
Stat2	chr10:128270575-128292849	Control	pIC	9.60482	29.1314	1.60075	0.12285	0.969383
Pan2	chr10:128303334-128321358	Control	pIC	3.79864	5.53096	0.542048	1	1
Cnpy2	chr10:128322458-128327187	Control	pIC	15.1337	33.7783	1.15834	0.30185	0.969383
Cs	chr10:128337831-128362479	Control	pIC	18.3723	39.9093	1.11919	0.216	0.969383
Ankrd52,Mir6914	chr10:128377123-128394006	Control	pIC	0.390261	0.503972	0.368903	1	1
Mir6915	chr10:128377123-128394006	Control	pIC	0	0	0	1	1
Rnf41	chr10:128411615-128441441	Control	pIC	9.58901	7.42624	-0.36875	1	1
Mir8105	chr10:128458679-128458768	Control	pIC	0	0	0	1	1
Smarcc2	chr10:128459235-128490174	Control	pIC	7.65129	11.5783	0.597649	1	1
A430046D13Rik	chr10:128499246-128504242	Control	pIC	14.138	7.45821	-0.922676	0.27465	0.969383
Pmel	chr10:128706257-128744056	Control	pIC	1.50545	3.41593	1.18208	1	1
Wibg	chr10:128747878-128766568	Control	pIC	8.46178	12.7144	0.587428	1	1
Mmp19	chr10:128790909-128804370	Control	pIC	3.82509	4.02458	0.0733433	1	1
Dnajc14	chr10:128805675-128821631	Control	pIC	4.85422	8.97072	0.885985	1	1
Sarnp	chr10:128821770-128877638	Control	pIC	116.796	167.455	0.519787	0.5106	0.969383
Cd63	chr10:128908918-128912818	Control	pIC	554.789	826.094	0.574366	0.62395	0.969383
Itga7	chr10:128933812-128960988	Control	pIC	2.47344	0.966668	-1.35542	1	1
Olfr9	chr10:128989913-128990852	Control	pIC	5.79242	3.61606	-0.679747	1	1
Olfr763	chr10:129011286-129012216	Control	pIC	1.90209	1.25505	-0.599843	1	1
Olfr774	chr10:129238150-129239089	Control	pIC	1.12901	0.705184	-0.678992	1	1
Olfr775	chr10:129250535-129251474	Control	pIC	1.52336	3.07594	1.01377	1	1
Olfr776	chr10:129260962-129261901	Control	pIC	6.23247	0.49128	-3.66519	1	1
Olfr780	chr10:129321624-129322563	Control	pIC	12.4666	5.27409	-1.24107	1	1
Olfr781	chr10:129332882-129333818	Control	pIC	1.16913	0.396587	-1.55972	1	1
Olfr782	chr10:129350564-129351509	Control	pIC	2.28415	0	#NAME?	1	1
Olfr784	chr10:129387634-129388594	Control	pIC	1.98075	1.26053	-0.652015	1	1
Olfr785	chr10:129409367-129410306	Control	pIC	4.91081	2.10993	-1.21876	1	1
Olfr786	chr10:129436813-129437752	Control	pIC	11.9627	6.15814	-0.957978	1	1
Olfr787	chr10:129462677-129463616	Control	pIC	5.64764	6.02281	0.0927895	1	1
Olfr788	chr10:129472693-129473629	Control	pIC	0.547199	0	#NAME?	1	1
Olfr789	chr10:129487011-129487950	Control	pIC	0.647566	1.87945	1.53721	1	1
Olfr790	chr10:129500885-129501854	Control	pIC	12.6056	0	#NAME?	1	1
Olfr791	chr10:129526228-129527167	Control	pIC	2.59566	7.03753	1.43897	1	1
Olfr792	chr10:129540538-129541474	Control	pIC	8.06852	13.2617	0.716891	0.43105	0.969383
Olfr794	chr10:129570656-129571619	Control	pIC	3.89942	0.277476	-3.81282	1	1
Olfr799	chr10:129647129-129648065	Control	pIC	4.00651	18.95	2.24178	0.0665	0.969383
Olfr800	chr10:129659807-129660743	Control	pIC	1.78305	1.97665	0.148715	1	1
Mir684-1	chr10:129665754-129665839	Control	pIC	0	0	0	1	1
Olfr804	chr10:129704879-129705824	Control	pIC	0	0	0	1	1
Olfr808	chr10:129767497-129768436	Control	pIC	33.3969	18.0383	-0.888654	0.3524	0.969383
Olfr809	chr10:129775870-129776857	Control	pIC	1.05722	0.436849	-1.27508	1	1
Olfr813	chr10:129856519-129857452	Control	pIC	6.83685	3.6227	-0.916266	1	1
Olfr820	chr10:130017362-130018301	Control	pIC	0.778741	0	#NAME?	1	1
Olfr821	chr10:130033627-130034560	Control	pIC	18.6111	2.0956	-3.15073	0.08215	0.969383
Olfr822	chr10:130074411-130075350	Control	pIC	54.5146	37.0087	-0.558777	0.5639	0.969383
Tespa1	chr10:130322851-130362642	Control	pIC	3.4859	6.51648	0.902562	1	1
B020014A21Rik	chr10:3125090-3133193	Control	pIC	5.24432	3.67414	-0.513351	1	1
H60c	chr10:3256207-3267771	Control	pIC	1.542	2.11741	0.457499	1	1
Zbtb2	chr10:4367073-4388108	Control	pIC	11.5326	13.6517	0.243362	1	1
Gm5512,Rmnd1	chr10:4403168-4432352	Control	pIC	10.4466	13.2793	0.346146	1	1
Syne1	chr10:5020195-5194707	Control	pIC	9.46817	5.82187	-0.701603	1	1
Syne1	chr10:5336948-5550692	Control	pIC	13.5542	13.6742	0.0127143	0.98965	0.99667
Fbxo5	chr10:5799157-5805465	Control	pIC	1.54979	8.18452	2.40082	1	1
Mtrf1l	chr10:5811886-5823943	Control	pIC	8.07513	7.02525	-0.200936	1	1
Rgs17	chr10:5825663-5922400	Control	pIC	2.96737	1.38908	-1.09505	1	1
Ipcef1	chr10:6758592-7038209	Control	pIC	30.0293	25.3694	-0.243283	0.8263	0.974986
Cnksr3	chr10:7119061-7212237	Control	pIC	2.07742	2.70976	0.38337	1	1
Ulbp1	chr10:7444872-7473477	Control	pIC	4.90492	2.60258	-0.914284	1	1
Pcmt1	chr10:7630235-7664623	Control	pIC	20.5504	27.4064	0.415347	0.8179	0.973026
BC020402	chr10:7678970-7681158	Control	pIC	8.47126	8.4843	0.00222012	1	1
Ginm1	chr10:7767946-7780917	Control	pIC	8.4504	18.4502	1.12654	0.2479	0.969383
Tab2	chr10:7905647-7956123	Control	pIC	10.3081	10.6575	0.0480835	1	1
Ust	chr10:8204752-8518825	Control	pIC	2.33967	1.5472	-0.596642	1	1
Sash1	chr10:8722218-8886070	Control	pIC	3.75348	4.65062	0.309193	1	1
Samd5	chr10:9627258-9675208	Control	pIC	4.14207	1.91613	-1.11215	1	1
Stxbp5	chr10:9755546-9901040	Control	pIC	12.6313	9.9229	-0.348174	1	1
Adgb	chr10:10335702-10472314	Control	pIC	7.6129	5.94246	-0.357385	1	1
Rab32	chr10:10545038-10558207	Control	pIC	70.0936	138.096	0.97832	0.3	0.969383
Grm1	chr10:10686058-11082331	Control	pIC	5.46537	1.02551	-2.41398	1	1
Utrn	chr10:12382187-12861735	Control	pIC	6.99944	6.15086	-0.186451	1	1
B230208H11Rik	chr10:12916645-12923127	Control	pIC	6.44873	6.43088	-0.00399807	1	1
Stx11	chr10:12939982-12964259	Control	pIC	17.3578	48.7077	1.48857	0.12665	0.969383
Zc2hc1b	chr10:13149643-13178023	Control	pIC	6.47952	2.19882	-1.55916	1	1
Ltv1	chr10:13178637-13193137	Control	pIC	10.9005	24.8903	1.19118	0.3341	0.969383
Phactr2	chr10:13207716-13474396	Control	pIC	8.92831	6.10811	-0.547661	1	1
Pex3	chr10:13523841-13563376	Control	pIC	4.73697	4.46255	-0.0860963	1	1
Aig1	chr10:13652708-13868830	Control	pIC	0.732366	4.09844	2.48444	1	1
Adgrg6	chr10:14402584-14545036	Control	pIC	2.4354	1.85282	-0.394435	1	1
Vta1	chr10:14655332-14705489	Control	pIC	35.2962	41.316	0.227188	0.7718	0.969383
Gje1	chr10:14705608-14759019	Control	pIC	12.8021	9.15909	-0.483102	1	1
Gm20125	chr10:16951093-17095782	Control	pIC	2.63022	2.53637	-0.0524139	1	1
Heca	chr10:17900465-17948067	Control	pIC	9.15638	13.9601	0.608455	1	1
Abracl	chr10:18011259-18023252	Control	pIC	155.615	255.19	0.713592	0.45355	0.969383
Ect2l	chr10:18129021-18210890	Control	pIC	0.259032	0.217936	-0.24923	1	1
Ccdc28a	chr10:18213684-18234981	Control	pIC	22.7567	12.5758	-0.855644	0.44875	0.969383
Hebp2	chr10:18540122-18546076	Control	pIC	5.4719	4.67112	-0.228272	1	1
Arfgef3	chr10:18588010-18743758	Control	pIC	5.26513	5.26655	0.000389489	1	1
Gm4922	chr10:18779726-18786793	Control	pIC	2.17278	0.402114	-2.43386	1	1
4930444F02Rik	chr10:18797298-18831930	Control	pIC	15.0469	8.28492	-0.860909	0.3119	0.969383
Tnfaip3	chr10:19000909-19015410	Control	pIC	45.8395	190.479	2.05496	0.1585	0.969383
Slc35d3	chr10:19847916-19851459	Control	pIC	1.29818	0.769766	-0.754003	1	1
Pex7	chr10:19860089-19907674	Control	pIC	4.77361	6.6226	0.472317	1	1
4930405J17Rik	chr10:20148919-20281590	Control	pIC	9.16267	2.5428	-1.84935	1	1
Mir6413	chr10:20297580-20297688	Control	pIC	0	0	0	1	1
Pde7b	chr10:20398003-20725068	Control	pIC	4.41222	6.82176	0.628639	1	1
Myb	chr10:21124929-21160984	Control	pIC	2.58346	4.18277	0.695156	1	1
4930455C13Rik	chr10:21295978-21368889	Control	pIC	2.65533	3.04039	0.195363	1	1
4930444G20Rik	chr10:22066308-22068079	Control	pIC	1.92991	3.16826	0.715161	1	1
E030030I06Rik	chr10:22113049-22149270	Control	pIC	101.483	60.4479	-0.747478	0.32395	0.969383
Tbpl1	chr10:22645010-22731447	Control	pIC	8.63986	17.2933	1.00114	0.31575	0.969383
Mir7663	chr10:22645010-22731447	Control	pIC	0	0	0	1	1
Tcf21	chr10:22817274-22820128	Control	pIC	7.53202	4.02985	-0.90231	1	1
Eya4	chr10:23104167-23349903	Control	pIC	3.26682	1.24844	-1.38776	1	1
Rps12	chr10:23785182-23787209	Control	pIC	428.59	401.799	-0.0931222	0.90875	0.981075
Snora33	chr10:23785182-23787209	Control	pIC	0	0	0	1	1
Snord100	chr10:23785182-23787209	Control	pIC	0	0	0	1	1
Taar6	chr10:23984608-23985646	Control	pIC	4.23684	4.7551	0.166487	1	1
Taar7a	chr10:23992404-23993481	Control	pIC	3.92246	0.586236	-2.7422	1	1
Taar8b	chr10:24091259-24092294	Control	pIC	0	0.315747	inf	1	1
Taar8c	chr10:24100842-24101951	Control	pIC	0	0.430498	inf	1	1
Taar9	chr10:24108487-24109534	Control	pIC	11.2993	0.42724	-4.72505	1	1
Enpp1	chr10:24637913-24712159	Control	pIC	14.1185	8.56294	-0.721412	0.3499	0.969383
Enpp3	chr10:24773813-24836195	Control	pIC	1.82239	1.1673	-0.642651	1	1
Arg1	chr10:24915206-24927470	Control	pIC	5.29415	7.96743	0.589715	1	1
Akap7	chr10:25169089-25299163	Control	pIC	2.00811	6.55777	1.70736	1	1
Smlr1	chr10:25527942-25536272	Control	pIC	0	0	0	1	1
4930401C15Rik	chr10:25779313-25837437	Control	pIC	0.687704	1.96742	1.51645	1	1
Mir680-3	chr10:25867369-25894505	Control	pIC	0	0	0	1	1
Tmem200a	chr10:25991185-26079447	Control	pIC	0	0	0	1	1
L3mbtl3	chr10:26275451-26375185	Control	pIC	4.72422	3.19182	-0.5657	1	1
Gm8709	chr10:26673445-26674651	Control	pIC	43.211	23.7827	-0.861485	0.31495	0.969383
Lama2	chr10:26981284-27616942	Control	pIC	2.98122	1.36166	-1.13054	1	1
4930519F09Rik	chr10:28921962-28923507	Control	pIC	65.8427	46.0818	-0.514827	0.53745	0.969383
2310057J18Rik	chr10:28972287-28986306	Control	pIC	0.525759	0.725003	0.463585	1	1
Rnf146	chr10:29313165-29362442	Control	pIC	28.4248	31.256	0.136983	0.8659	0.977284
Rspo3	chr10:29453106-29535867	Control	pIC	3.66146	4.59942	0.329034	1	1
Cenpw	chr10:30196008-30200540	Control	pIC	8.43207	10.5589	0.324499	1	1
Trmt11	chr10:30534224-30600749	Control	pIC	3.67401	4.30354	0.228168	1	1
Gm20300	chr10:30603194-30606634	Control	pIC	17.2736	9.83168	-0.81306	0.4012	0.969383
Hint3	chr10:30608206-30618366	Control	pIC	40.7725	50.5947	0.311391	0.705	0.969383
[truncated: 22,885 more rows]

## Sheet: Supp Table 5
Supplementary Table 3-Genes enriched in pIC exosomes w.r.t PBS in whole lymph nodes
gene	locus	sample_1	sample_2	value_1	value_2	log2(fold_change)	p_value	q_value
Lypla1	chr1:4807892-4846735	PBS	pIC	35.4153	31.6403	-0.162609	0.65835	0.998077
Tcea1	chr1:4857693-4897909	PBS	pIC	74.671	64.0844	-0.220574	0.55185	0.998077
Atp6v1h	chr1:5083172-5162549	PBS	pIC	34.9276	36.8749	0.0782704	0.8398	0.998077
Oprk1	chr1:5588492-5606133	PBS	pIC	0	0.217562	inf	1	1
Rb1cc1	chr1:6214661-6276104	PBS	pIC	10.4258	8.3583	-0.318872	0.40745	0.998077
Fam150a	chr1:6359330-6394731	PBS	pIC	0.278589	0.0544751	-2.35447	1	1
St18	chr1:6487230-6860940	PBS	pIC	0.0874067	1.57642	4.17277	0.11745	0.66662
Pcmtd1	chr1:7088919-7173628	PBS	pIC	20.7553	14.8222	-0.485723	0.18945	0.831607
Rrs1	chr1:9545407-9547455	PBS	pIC	13.9793	17.3557	0.312115	0.54405	0.998077
Adhfe1	chr1:9548045-9631092	PBS	pIC	1.33076	0.617534	-1.10766	0.43215	0.998077
3110035E14Rik	chr1:9548045-9631092	PBS	pIC	0.0125304	1.17959	6.55671	0.37275	0.998077
1700034P13Rik	chr1:9718621-9771256	PBS	pIC	1.98066	3.8527	0.959884	0.72245	0.998077
Sgk3	chr1:9798129-9902568	PBS	pIC	10.7457	7.9954	-0.426511	0.3158	0.973488
Mcmdc2	chr1:9908637-9940954	PBS	pIC	0.163049	11.682	6.16283	0.24525	0.915924
Cspp1	chr1:10038217-10136768	PBS	pIC	5.36805	3.98193	-0.430929	0.44325	0.998077
Prex2	chr1:10993464-11303682	PBS	pIC	0.681992	0.708466	0.0549435	0.9604	0.998077
A830018L16Rik	chr1:11414104-11975902	PBS	pIC	0	0.758198	inf	0.0836	0.579698
Mir6341	chr1:12425985-12426106	PBS	pIC	0	0	0	1	1
Gm17644	chr1:12667562-12673090	PBS	pIC	1.448	136.99	6.56386	0.0003	0.0111554
Sulf1	chr1:12692429-12860372	PBS	pIC	19.1514	15.5003	-0.305157	0.49645	0.998077
Xkr9	chr1:13668770-13701723	PBS	pIC	0.0577435	0.340659	2.5606	1	1
Kcnb2	chr1:15312451-15714214	PBS	pIC	0	0.876602	inf	5e-05	0.00196354
Terf1	chr1:15805645-15844052	PBS	pIC	13.0995	13.0347	-0.00714503	0.9879	0.999256
Rdh10	chr1:16105881-16132550	PBS	pIC	5.29757	7.08775	0.419998	0.5309	0.998077
D030040B21Rik	chr1:16657551-16662278	PBS	pIC	0	2.26843	inf	5e-05	0.00196354
Tmem70	chr1:16665190-16678275	PBS	pIC	18.2374	21.4165	0.231826	0.6298	0.998077
Ly96	chr1:16688455-16709605	PBS	pIC	18.8112	25.5248	0.440309	0.5918	0.998077
Gdap1	chr1:17145372-17164270	PBS	pIC	0.098196	2.06269	4.39272	0.0023	0.0710793
Pi15	chr1:17601900-17630939	PBS	pIC	0.494347	2.07725	2.07108	0.0546	0.542215
Crispld1	chr1:17676026-17766207	PBS	pIC	0.0584714	0.683282	3.54668	0.21165	0.866678
Tfap2d	chr1:19103021-19166332	PBS	pIC	0	0.38051	inf	1	1
Tfap2b	chr1:19208913-19238845	PBS	pIC	0	0.424024	inf	1	1
4930486I03Rik	chr1:20057778-20618057	PBS	pIC	0	0.341006	inf	1	1
Linc-md1	chr1:20669881-20682958	PBS	pIC	0	0	0	1	1
Mir206	chr1:20669881-20682958	PBS	pIC	0	0	0	1	1
Il17a	chr1:20730904-20734496	PBS	pIC	0	1.47416	inf	0.07865	0.579698
Paqr8	chr1:20890621-20938756	PBS	pIC	0.856589	0.757844	-0.176701	0.88145	0.998077
Efhc1	chr1:20951625-20990841	PBS	pIC	0.639576	0.621055	-0.0423962	0.9685	0.998077
Tmem14a	chr1:21218574-21230167	PBS	pIC	2.40106	2.57594	0.101425	0.94955	0.998077
Gsta3	chr1:21240584-21265575	PBS	pIC	4.69997	1.39485	-1.75254	0.16255	0.789746
Khdc1a	chr1:21349676-21352199	PBS	pIC	0	0.671883	inf	1	1
Khdc1c	chr1:21368330-21369743	PBS	pIC	0.0296226	0.637462	4.42757	1	1
Khdc1b	chr1:21383555-21386384	PBS	pIC	0	2.87289	inf	5e-05	0.00196354
Mir30a	chr1:23272268-23272339	PBS	pIC	0	0	0	1	1
Mir30c-2	chr1:23291700-23291784	PBS	pIC	0	0	0	1	1
B3gat2	chr1:23761925-23922381	PBS	pIC	0.465254	0.312859	-0.572506	1	1
Col9a1	chr1:24177609-24252738	PBS	pIC	0	0.202154	inf	1	1
Lmbrd1	chr1:24678543-24766301	PBS	pIC	21.7967	19.3678	-0.170448	0.64095	0.998077
Mir6342	chr1:29421487-29421612	PBS	pIC	0	0	0	1	1
Lgsn	chr1:31141077-31222656	PBS	pIC	0	0.115102	inf	1	1
Pih1d3	chr1:31222838-31224287	PBS	pIC	0	0	0	1	1
Gm4850	chr1:31264846-31268061	PBS	pIC	0	5.01109	inf	5e-05	0.00196354
Khdrbs2	chr1:32172805-32657738	PBS	pIC	0.0144418	0.169925	3.55658	1	1
1700001G17Rik	chr1:33669823-33670712	PBS	pIC	0.307812	2.79314	3.18177	0.2913	0.95767
Rab23	chr1:33719895-33742564	PBS	pIC	2.32468	2.18333	-0.0905029	0.90615	0.998077
Dst	chr1:33908224-34308662	PBS	pIC	1.84519	2.87225	0.638411	0.15765	0.78055
Mir6896	chr1:33908224-34308662	PBS	pIC	0	0	0	1	1
Imp4	chr1:34439828-34445747	PBS	pIC	24.3706	33.1649	0.444514	0.26475	0.928715
Ptpn18	chr1:34459745-34473779	PBS	pIC	102.616	81.506	-0.332284	0.37775	0.998077
Prss39	chr1:34498429-34503062	PBS	pIC	0.0159157	0.251941	3.98456	1	1
Cfc1	chr1:34535647-34544311	PBS	pIC	0	0.472706	inf	1	1
Amer3	chr1:34579692-34590944	PBS	pIC	0	0.890878	inf	5e-05	0.00196354
Arhgef4	chr1:34801721-34812754	PBS	pIC	3.39586	1.55276	-1.12894	0.29215	0.95767
Plekhb2	chr1:34849958-34879585	PBS	pIC	21.0206	21.9893	0.065003	0.86995	0.998077
Hs6st1	chr1:36068399-36106446	PBS	pIC	7.41599	6.09384	-0.283287	0.60735	0.998077
Arid5a	chr1:36307732-36324029	PBS	pIC	10.88	16.0168	0.557909	0.17005	0.798497
Fer1l5	chr1:36372290-36422110	PBS	pIC	0.112128	0.177869	0.665665	1	1
Cnnm4	chr1:36471596-36508776	PBS	pIC	1.55936	2.93393	0.911879	0.2578	0.92268
Cnnm3	chr1:36511875-36528237	PBS	pIC	3.44417	3.17808	-0.116001	0.8456	0.998077
Cox5b	chr1:36691486-36693388	PBS	pIC	311.653	414.771	0.412376	0.2698	0.933401
4933424G06Rik	chr1:36714537-36757960	PBS	pIC	0	0	0	1	1
Zap70	chr1:36761797-36782820	PBS	pIC	33.9572	26.8696	-0.337743	0.4571	0.998077
Cnga3	chr1:37218277-37263384	PBS	pIC	0.0945957	0.272809	1.52804	1	1
Inpp4a	chr1:37299837-37410740	PBS	pIC	5.70153	4.49344	-0.343531	0.48755	0.998077
Unc50	chr1:37430171-37439124	PBS	pIC	33.2983	36.071	0.115391	0.7918	0.998077
Lipt1	chr1:37872205-37876298	PBS	pIC	4.94759	4.63011	-0.0956775	0.9081	0.998077
Mrpl30	chr1:37890552-37898333	PBS	pIC	221.541	189.118	-0.228283	0.5441	0.998077
Eif5b	chr1:37998009-38129662	PBS	pIC	26.4256	24.321	-0.119737	0.7615	0.998077
Nms	chr1:38939148-38950276	PBS	pIC	0	0	0	1	1
Pdcl3	chr1:38987813-38997236	PBS	pIC	35.7648	31.1918	-0.197372	0.6092	0.998077
Npas2	chr1:39194271-39363240	PBS	pIC	0.0951948	0.180246	0.921014	1	1
Rpl31	chr1:39367850-39478747	PBS	pIC	2662.23	1859.71	-0.517559	0.4972	0.998077
Cnot11	chr1:39535801-39546877	PBS	pIC	10.8504	10.1126	-0.101598	0.8256	0.998077
Map4k4	chr1:39900912-40026310	PBS	pIC	25.8488	21.9769	-0.234109	0.545	0.998077
Il1r2	chr1:40076211-40125226	PBS	pIC	6.56512	29.6749	2.17635	0.0132	0.290346
Il1r1	chr1:40225079-40316177	PBS	pIC	6.25929	8.01561	0.356812	0.4584	0.998077
Il1rl2	chr1:40324626-40365471	PBS	pIC	2.94454	1.92313	-0.614589	0.51885	0.998077
Il1rl1	chr1:40429569-40465414	PBS	pIC	2.17088	3.24568	0.580241	0.4083	0.998077
Il18r1	chr1:40465551-40500854	PBS	pIC	15.9197	19.687	0.306427	0.50905	0.998077
Il18rap	chr1:40515361-40551705	PBS	pIC	6.04131	8.2164	0.443644	0.3445	0.985044
Slc9a4	chr1:40580226-40630731	PBS	pIC	0.0964796	0.313413	1.69977	1	1
Slc9a2	chr1:40681711-40768885	PBS	pIC	0.015761	0.0146107	-0.10933	1	1
Tmem182	chr1:40805600-40855267	PBS	pIC	0.302546	0.275139	-0.136992	1	1
Pou3f3	chr1:42697145-42700209	PBS	pIC	0	0.0681658	inf	1	1
2900092D14Rik	chr1:42700335-42703176	PBS	pIC	0	1.2573	inf	5e-05	0.00196354
Dalir	chr1:42750711-42752886	PBS	pIC	0	1.38759	inf	0.0626	0.559957
Mrps9	chr1:42851232-42905683	PBS	pIC	38.7826	39.3438	0.0207278	0.96065	0.998077
Gpr45	chr1:42952871-43035449	PBS	pIC	0	0.053272	inf	1	1
AI597479	chr1:43098709-43115946	PBS	pIC	6.76237	6.20509	-0.124076	0.81545	0.998077
Nck2	chr1:43445750-43570518	PBS	pIC	6.69921	7.6845	0.19796	0.72665	0.998077
1500015O10Rik	chr1:43730601-43742564	PBS	pIC	1.45759	0.361554	-2.0113	0.33415	0.980169
Tpp2	chr1:43934006-44002971	PBS	pIC	24.7722	22.1747	-0.159804	0.6735	0.998077
Bivm	chr1:44119967-44144771	PBS	pIC	3.53189	3.64491	0.0454425	0.9509	0.998077
Ercc5	chr1:44147743-44181260	PBS	pIC	7.65031	6.90925	-0.146987	0.7705	0.998077
Gulp1	chr1:44551670-44796836	PBS	pIC	1.99047	0.943248	-1.0774	0.25615	0.92268
Col3a1	chr1:45311537-45349706	PBS	pIC	54.3453	62.6794	0.205838	0.6621	0.998077
Wdr75	chr1:45795500-45823613	PBS	pIC	21.036	24.0843	0.195233	0.619	0.998077
Dnah7b	chr1:46066737-46373550	PBS	pIC	0.02962	1.07233	5.17803	0.0029	0.0869514
Tmeff2	chr1:50927522-51187270	PBS	pIC	0.995885	1.60277	0.686514	0.5725	0.998077
Sdpr	chr1:51218385-51333779	PBS	pIC	21.4595	11.2026	-0.937781	0.03195	0.515458
Stat4	chr1:51987147-52107189	PBS	pIC	37.7615	43.1781	0.193383	0.6005	0.998077
Stat1	chr1:52119437-52161865	PBS	pIC	124.427	145.324	0.22397	0.6384	0.998077
Tmem194b	chr1:52630704-52651919	PBS	pIC	18.1561	15.2654	-0.250192	0.5421	0.998077
Hibch	chr1:52845045-52920860	PBS	pIC	12.7176	8.24651	-0.624974	0.3487	0.987746
Mstn	chr1:53061662-53068079	PBS	pIC	0.0589358	0.314915	2.41775	1	1
Ormdl1	chr1:53297094-53310245	PBS	pIC	30.982	23.994	-0.368761	0.3708	0.998077
Osgepl1	chr1:53313623-53326342	PBS	pIC	9.35767	7.64211	-0.292179	0.6511	0.998077
Mir7681	chr1:53806873-54195034	PBS	pIC	0	0	0	1	1
Ccdc150	chr1:54250682-54368727	PBS	pIC	0.152122	0.493123	1.69672	1	1
Coq10b	chr1:55052769-55072702	PBS	pIC	14.7359	18.5174	0.329548	0.5022	0.998077
Hspe1	chr1:55088147-55091317	PBS	pIC	325.313	449.769	0.467356	0.198	0.842242
Mob4	chr1:55131244-55154899	PBS	pIC	23.9702	26.1101	0.123364	0.75705	0.998077
Mars2	chr1:55237176-55240058	PBS	pIC	4.09536	3.17842	-0.365681	0.65395	0.998077
Plcl1	chr1:55405945-55754285	PBS	pIC	0.736827	2.03958	1.46887	0.17155	0.800618
9130227L01Rik	chr1:55931240-55972098	PBS	pIC	0	0.13989	inf	1	1
1700003I22Rik	chr1:56018977-56020203	PBS	pIC	0	0	0	1	1
9130024F11Rik	chr1:56971468-56975196	PBS	pIC	0.0286405	0.0624394	1.1244	1	1
1700066M21Rik	chr1:57377619-57385422	PBS	pIC	3.03344	1.98964	-0.608442	0.4811	0.998077
9430016H08Rik	chr1:57388243-57415958	PBS	pIC	15.2478	21.5383	0.4983	0.40905	0.998077
Spats2l	chr1:57774860-57948397	PBS	pIC	1.45092	1.06445	-0.446856	0.715	0.998077
Sgol2a	chr1:57985339-58026277	PBS	pIC	1.18749	3.26132	1.45754	0.12455	0.686774
Aox1	chr1:58029968-58106410	PBS	pIC	2.00814	0.905252	-1.14947	0.2889	0.955707
Aox3	chr1:58113135-58200452	PBS	pIC	0.0890365	0.211323	1.24698	1	1
Aox4	chr1:58210396-58268596	PBS	pIC	0.0613289	0.14522	1.24361	1	1
Aox2	chr1:58278325-58379264	PBS	pIC	0.0563493	0.137743	1.28951	1	1
Bzw1	chr1:58393135-58406548	PBS	pIC	141.672	146.977	0.0530441	0.8954	0.998077
Nif3l1	chr1:58447632-58462276	PBS	pIC	10.5381	11.6196	0.140956	0.7942	0.998077
Ndufb3	chr1:58586598-58595948	PBS	pIC	158.588	178.043	0.166944	0.6643	0.998077
Gm20257	chr1:58652640-58655831	PBS	pIC	13.4169	14.0742	0.0690061	0.92465	0.998077
Cflar	chr1:58711490-58759209	PBS	pIC	30.8181	44.1895	0.519926	0.27985	0.946027
Casp8	chr1:58795373-58847503	PBS	pIC	68.3129	53.4839	-0.353052	0.3597	0.99272
Stradb	chr1:58973570-58995121	PBS	pIC	9.89591	8.36061	-0.243225	0.6763	0.998077
Cdk15	chr1:59256906-59352369	PBS	pIC	0.0131684	0.31581	4.58391	1	1
Fzd7	chr1:59482146-59486955	PBS	pIC	1.31305	0.907357	-0.533178	0.5885	0.998077
Gm973	chr1:59516263-59634509	PBS	pIC	0.144469	0.236	0.708024	1	1
Nop58	chr1:59685005-59711510	PBS	pIC	73.2958	81.423	0.151704	0.6787	0.998077
Snord70	chr1:59685005-59711510	PBS	pIC	0	0	0	1	1
Snord11	chr1:59685005-59711510	PBS	pIC	0	0	0	1	1
Bmpr2	chr1:59764278-59878081	PBS	pIC	3.91867	3.97997	0.0223925	0.95865	0.998077
Fam117b	chr1:59913005-59985348	PBS	pIC	7.61353	6.39793	-0.250961	0.5596	0.998077
Carf	chr1:60076867-60153953	PBS	pIC	1.56783	4.23053	1.43207	0.4474	0.998077
Nbeal1	chr1:60180598-60334705	PBS	pIC	1.13275	1.66453	0.55528	0.3446	0.985044
Cyp20a1	chr1:60343371-60387387	PBS	pIC	8.90164	8.83644	-0.0106051	0.9898	0.999256
Abi2	chr1:60409618-60481163	PBS	pIC	2.2695	7.38587	1.70239	0.01795	0.362172
Cd28	chr1:60746387-60773359	PBS	pIC	21.3962	24.0418	0.168193	0.65935	0.998077
Ctla4	chr1:60909024-60915832	PBS	pIC	13.6245	31.6968	1.21813	0.01955	0.385281
Icos	chr1:60977913-61000321	PBS	pIC	13.8451	25.0642	0.856256	0.04325	0.5167
9530026F06Rik	chr1:61378431-61395904	PBS	pIC	0	0.893534	inf	0.04665	0.526619
Pard3b	chr1:61638823-62642284	PBS	pIC	0.770076	0.773352	0.00612523	0.9938	0.999256
Nrp2	chr1:62703316-62818692	PBS	pIC	6.53973	8.62623	0.3995	0.3995	0.998077
Ino80dos	chr1:63114470-63176822	PBS	pIC	0.694952	1.20099	0.789236	0.6998	0.998077
Eef1b2	chr1:63176830-63180486	PBS	pIC	676.675	491.966	-0.459904	0.46215	0.998077
Snora41	chr1:63176830-63180486	PBS	pIC	7.35971	10.3997	0.498816	0.726	0.998077
Zdbf2	chr1:63182570-63314575	PBS	pIC	0.00635172	0.75611	6.8953	0.17835	0.809816
Adam23	chr1:63445903-63596515	PBS	pIC	2.95117	3.47069	0.233932	0.726	0.998077
Fastkd2	chr1:63730624-63753385	PBS	pIC	9.01669	9.15951	0.0226719	0.96255	0.998077
Gm13749	chr1:63964726-63968999	PBS	pIC	0.0752771	0	#NAME?	1	1
Creb1	chr1:64532803-64604548	PBS	pIC	16.8587	13.2067	-0.352224	0.3594	0.992338
Ccnyl1	chr1:64691344-64725642	PBS	pIC	4.7896	4.03475	-0.247426	0.705	0.998077
Pikfyve	chr1:65186684-65278696	PBS	pIC	5.75126	5.31304	-0.114341	0.7669	0.998077
Pth2r	chr1:65311256-65389244	PBS	pIC	0	0.353328	inf	1	1
Crygf	chr1:65926521-65928304	PBS	pIC	0	0	0	1	1
Map2	chr1:66175328-66442583	PBS	pIC	0.361159	0.610441	0.757219	1	1
Unc80	chr1:66468446-66699148	PBS	pIC	0.00526252	0.309359	5.87739	1	1
Rpe	chr1:66700892-66817595	PBS	pIC	17.8997	18.8714	0.0762663	0.8744	0.998077
Cps1	chr1:67123026-67231267	PBS	pIC	0	0.145236	inf	1	1
Spag16	chr1:69826969-70725132	PBS	pIC	0.010215	1.15709	6.82367	0.49945	0.998077
Vwc2l	chr1:70725714-70885397	PBS	pIC	0	0.655941	inf	1	1
Atic	chr1:71557155-71579403	PBS	pIC	32.0989	34.0181	0.0837753	0.826	0.998077
Apol7d	chr1:71653334-71662843	PBS	pIC	0	1.7894	inf	0.0861	0.579698
Gm8883	chr1:71888111-71891204	PBS	pIC	0	0.402498	inf	1	1
Tmem169	chr1:72284372-72302995	PBS	pIC	0.0230773	0.149397	2.69461	1	1
Xrcc5	chr1:72307420-72394953	PBS	pIC	19.158	15.6413	-0.292586	0.50615	0.998077
Smarcal1	chr1:72583250-72636790	PBS	pIC	5.24129	4.83018	-0.117843	0.7977	0.998077
Rpl37a	chr1:72711259-72713813	PBS	pIC	5652.09	4142.89	-0.448147	0.5035	0.998077
Igfbp2	chr1:72824479-72852471	PBS	pIC	2.31778	1.03704	-1.16026	0.2776	0.943758
1700027A15Rik	chr1:73016035-73025508	PBS	pIC	0	0	0	1	1
D530049I02Rik	chr1:73391384-73430779	PBS	pIC	0	1.15921	inf	0.093	0.579698
Rufy4	chr1:74125540-74148230	PBS	pIC	2.57242	1.13546	-1.17985	0.2123	0.867574
Cxcr2	chr1:74153993-74161246	PBS	pIC	7.23054	13.538	0.904843	0.0972	0.591242
Arpc2	chr1:74236549-74268213	PBS	pIC	401.688	443.016	0.141282	0.7427	0.998077
Gpbar1	chr1:74278599-74279589	PBS	pIC	0.0207025	0.0122274	-0.759683	1	1
Pnkd	chr1:74285033-74353692	PBS	pIC	45.094	48.8565	0.115615	0.86965	0.998077
Catip	chr1:74362107-74369321	PBS	pIC	0.130525	0.115051	-0.182058	1	1
Slc11a1	chr1:74375202-74386051	PBS	pIC	8.27128	14.7616	0.835664	0.1134	0.653023
Ctdsp1	chr1:74391608-74397285	PBS	pIC	46.2299	30.2942	-0.609784	0.12115	0.677775
Mir26b	chr1:74391608-74397285	PBS	pIC	0	0	0	1	1
Vil1	chr1:74409383-74588028	PBS	pIC	0.0927264	0.169446	0.869775	1	1
Rqcd1	chr1:74409383-74588028	PBS	pIC	15.3875	28.8232	0.905477	0.12005	0.674904
Plcd4	chr1:74409383-74588028	PBS	pIC	0.0645194	0.166238	1.36544	1	1
Bcs1l	chr1:74588288-74592443	PBS	pIC	7.87044	7.55746	-0.0585418	0.93645	0.998077
Stk36	chr1:74601454-74636893	PBS	pIC	0.0754613	0.32106	2.08903	1	1
Ttll4	chr1:74661753-74697973	PBS	pIC	3.73998	4.51383	0.27132	0.6436	0.998077
Cyp27a1	chr1:74713573-74737890	PBS	pIC	9.77388	7.51164	-0.379804	0.59305	0.998077
Wnt6	chr1:74771891-74785319	PBS	pIC	1.79129	1.16233	-0.623974	0.58415	0.998077
Wnt10a	chr1:74792018-74804175	PBS	pIC	1.52785	0.301402	-2.34174	0.2453	0.915924
Cdk5r2	chr1:74855028-74857732	PBS	pIC	0.0160542	0.0780325	2.28112	1	1
Fam134a	chr1:75142785-75147909	PBS	pIC	23.7619	19.4063	-0.292128	0.48925	0.998077
Zfand2b	chr1:75168645-75171626	PBS	pIC	22.3187	26.3139	0.23757	0.6634	0.998077
Ankzf1	chr1:75192159-75210778	PBS	pIC	9.5141	9.61015	0.0144922	0.98365	0.999256
Stk16	chr1:75210828-75219253	PBS	pIC	11.1239	11.1298	0.000762096	0.99945	0.999962
Dnajb2	chr1:75236422-75245692	PBS	pIC	9.41051	10.3178	0.13279	0.8315	0.998077
Des	chr1:75360291-75375015	PBS	pIC	22.5719	13.9133	-0.698067	0.0977	0.592939
Speg	chr1:75375296-75432306	PBS	pIC	1.5281	1.13542	-0.428508	0.7575	0.998077
Gmppa	chr1:75435942-75443176	PBS	pIC	20.5526	21.972	0.0963431	0.83655	0.998077
Asic4	chr1:75450509-75474340	PBS	pIC	0	0.164657	inf	1	1
Tmem198	chr1:75479531-75485693	PBS	pIC	0.453861	0.75729	0.738594	0.3425	0.983456
Inha	chr1:75507076-75510354	PBS	pIC	0.15567	0.26754	0.781264	1	1
Stk11ip	chr1:75521528-75537335	PBS	pIC	8.89904	9.65496	0.117621	0.78895	0.998077
Slc4a3	chr1:75546265-75559431	PBS	pIC	0.710436	0.522668	-0.442809	0.69185	0.998077
Gm17751	chr1:76489132-76502028	PBS	pIC	0	0.65158	inf	1	1
Mir6343	chr1:76509559-76509643	PBS	pIC	0	0	0	1	1
Sgpp2	chr1:78310345-78488897	PBS	pIC	0.286151	3.16175	3.46587	0.2573	0.92268
Mogat1	chr1:78511059-78538173	PBS	pIC	0.540114	0.257152	-1.07064	1	1
Acsl3,Utp14b	chr1:78657824-78707743	PBS	pIC	5.63425	6.00353	0.0915868	0.87585	0.998077
Kcne4	chr1:78816948-78820025	PBS	pIC	5.36995	6.72484	0.324591	0.63955	0.998077
Mrpl44	chr1:79776017-79781445	PBS	pIC	16.6997	16.3587	-0.0297625	0.9605	0.998077
1700016L21Rik	chr1:80445931-80475660	PBS	pIC	0	0	0	1	1
Nyap2	chr1:81077316-81271651	PBS	pIC	0	1.24166	inf	5e-05	0.00196354
Mir6344	chr1:82131915-82132019	PBS	pIC	0	0	0	1	1
Rhbdd1	chr1:82316578-82445367	PBS	pIC	6.84153	5.92805	-0.206763	0.70515	0.998077
Col4a3	chr1:82586920-82722059	PBS	pIC	0.0270138	0.932996	5.1101	0.0113	0.257343
Mff	chr1:82724917-82752389	PBS	pIC	57.7531	53.5907	-0.107914	0.77395	0.998077
Agfg1	chr1:82839482-82896275	PBS	pIC	30.3429	37.6435	0.311039	0.40475	0.998077
Ccl20	chr1:83116765-83119167	PBS	pIC	7.05296	38.6901	2.45566	0.01785	0.360606
Daw1	chr1:83159761-83210572	PBS	pIC	0.0273914	0.031377	0.195986	1	1
Mir5126	chr1:84369838-84696221	PBS	pIC	0	0	0	1	1
Fbxo36	chr1:84839840-84900486	PBS	pIC	2.83475	3.52197	0.313157	0.7746	0.998077
Gm7609	chr1:85199610-85213762	PBS	pIC	11.6855	41.2076	1.8182	0.00355	0.102619
Sp140	chr1:85576898-85645036	PBS	pIC	94.5518	102.977	0.123141	0.85805	0.998077
Sp100	chr1:85650049-85709448	PBS	pIC	168.891	142.169	-0.248492	0.5165	0.998077
Mir8096	chr1:85751947-85752074	PBS	pIC	0	0	0	1	1
9930111H07Rik	chr1:85775270-85784694	PBS	pIC	0	0.642499	inf	1	1
Cab39	chr1:85793446-85851577	PBS	pIC	56.2384	44.3188	-0.343635	0.3676	0.995748
Itm2c	chr1:85894509-85908698	PBS	pIC	102.449	95.8945	-0.0953897	0.80005	0.998077
4933407L21Rik	chr1:85928482-85931756	PBS	pIC	0.0349226	2.34943	6.07201	0.31035	0.970869
Spata3	chr1:86021941-86029958	PBS	pIC	0	1.75007	inf	0.08725	0.579698
2810459M11Rik	chr1:86045862-86055456	PBS	pIC	0.00644663	0.905736	7.1344	0.4254	0.998077
Psmd1	chr1:86064618-86139295	PBS	pIC	37.9411	40.7722	0.103824	0.78445	0.998077
Armc9	chr1:86154779-86278284	PBS	pIC	2.25844	2.93408	0.37758	0.6094	0.998077
B3gnt7	chr1:86303220-86307305	PBS	pIC	0.888209	1.18173	0.411933	0.7124	0.998077
C130036L24Rik	chr1:86359573-86367964	PBS	pIC	0.881034	1.43896	0.70776	0.2727	0.936392
1700019O17Rik	chr1:86426328-86428049	PBS	pIC	0	0	0	1	1
Ptma	chr1:86526735-86530698	PBS	pIC	1411.77	1346.92	-0.0678324	0.9062	0.998077
Cops7b	chr1:86587099-86606500	PBS	pIC	8.66348	10.5726	0.287312	0.6094	0.998077
Dis3l2	chr1:86703803-87050097	PBS	pIC	8.00272	8.25866	0.0454167	0.93265	0.998077
Akp3	chr1:87125007-87127912	PBS	pIC	0	0.0202779	inf	1	1
Prss56	chr1:87183492-87188404	PBS	pIC	0	0	0	1	1
Chrnd	chr1:87190596-87200070	PBS	pIC	0	0.141243	inf	1	1
Chrng	chr1:87205810-87211835	PBS	pIC	0.0115813	0.113886	3.29772	1	1
Eif4e2	chr1:87213913-87240488	PBS	pIC	27.4352	39.121	0.511914	0.2153	0.873268
Efhd1	chr1:87264363-87310791	PBS	pIC	1.02937	1.70046	0.724167	0.50015	0.998077
Gigyf2	chr1:87326997-87450810	PBS	pIC	12.1587	9.22795	-0.397912	0.3963	0.998077
3110079O15Rik	chr1:87470263-87475459	PBS	pIC	0	0	0	1	1
Neu2	chr1:87574026-87597840	PBS	pIC	0	0	0	1	1
Inpp5d	chr1:87620311-87720510	PBS	pIC	30.1064	26.8686	-0.16415	0.6743	0.998077
Atg16l1	chr1:87756010-87792428	PBS	pIC	13.8151	13.5418	-0.0288306	0.9473	0.998077
Scarna6	chr1:87756010-87792428	PBS	pIC	4.93969	2.29574	-1.10546	0.6091	0.998077
Sag	chr1:87803679-87845157	PBS	pIC	1.26712	0.671356	-0.916399	0.39205	0.998077
Dgkd	chr1:87853286-87944489	PBS	pIC	35.2824	24.5855	-0.521141	0.17975	0.811595
Ugt1a1,Ugt1a10,Ugt1a2,Ugt1a5,Ugt1a6a,Ugt1a6b,Ugt1a7c,Ugt1a9	chr1:88055410-88220002	PBS	pIC	4.87325	9.74156	0.999269	0.1269	0.695445
Mroh2a	chr1:88227019-88277579	PBS	pIC	0.0270796	0.739671	4.77161	0.184	0.818608
Trpm8	chr1:88306711-88388851	PBS	pIC	0	0.053507	inf	1	1
Spp2	chr1:88407018-88426438	PBS	pIC	0	0	0	1	1
Gm19589	chr1:88551516-88562166	PBS	pIC	0.0378766	0.288997	2.93168	1	1
Platr5	chr1:88754889-88755733	PBS	pIC	0	0.74346	inf	1	1
1700067G17Rik	chr1:89016112-89022210	PBS	pIC	0.0454742	0	#NAME?	1	1
Sh3bp4	chr1:89070461-89153793	PBS	pIC	2.85384	3.24492	0.185277	0.7974	0.998077
Agap1	chr1:89454810-89895282	PBS	pIC	0.613393	1.20879	0.978677	0.2439	0.914787
Ackr3	chr1:90203979-90215722	PBS	pIC	5.69014	4.78013	-0.251415	0.7554	0.998077
Cops8	chr1:90603424-90613341	PBS	pIC	34.9652	39.7515	0.18509	0.63105	0.998077
Mlph	chr1:90915099-90951142	PBS	pIC	0.320944	0.388767	0.276584	1	1
Prlh	chr1:90953107-90954012	PBS	pIC	0	0	0	1	1
Lrrfip1	chr1:90998726-91128944	PBS	pIC	47.88	40.0026	-0.259328	0.48505	0.998077
Rbm44	chr1:91145102-91170795	PBS	pIC	0.00949401	0.110271	3.53789	1	1
Ramp1	chr1:91179821-91225196	PBS	pIC	18.7623	16.7244	-0.165882	0.7008	0.998077
Ube2f	chr1:91250318-91286025	PBS	pIC	42.3356	54.2464	0.357658	0.3635	0.995486
Scly	chr1:91298337-91321080	PBS	pIC	14.6452	12.5321	-0.224808	0.6546	0.998077
Espnl	chr1:91322074-91348303	PBS	pIC	0.0132915	0.00589777	-1.17226	1	1
Klhl30	chr1:91351072-91362404	PBS	pIC	0.0408021	1.00154	4.61744	0.0505	0.526619
Fam132b	chr1:91366429-91374217	PBS	pIC	0.14714	0.193824	0.397555	1	1
Traf3ip1	chr1:91494667-91529307	PBS	pIC	3.45716	4.29238	0.312193	0.63665	0.998077
Asb1	chr1:91540564-91559590	PBS	pIC	2.74723	3.02593	0.139397	0.81675	0.998077
Twist2	chr1:91801476-91848027	PBS	pIC	1.18555	0.531434	-1.1576	0.4802	0.998077
Olfr1413	chr1:92573124-92574206	PBS	pIC	0	0.672997	inf	1	1
Olfr1412	chr1:92588331-92589297	PBS	pIC	0	0.259069	inf	1	1
Olfr1411	chr1:92596520-92597492	PBS	pIC	0	0.257011	inf	1	1
Olfr1410	chr1:92607838-92608807	PBS	pIC	0	0	0	1	1
Olfr12	chr1:92619880-92621001	PBS	pIC	0	1.07328	inf	0.05045	0.526619
Gpc1	chr1:92831685-92860196	PBS	pIC	4.25907	3.37944	-0.333756	0.6211	0.998077
Mir149	chr1:92831685-92860196	PBS	pIC	0	0	0	1	1
Dusp28	chr1:92906988-92908620	PBS	pIC	7.15891	8.50149	0.247977	0.72055	0.998077
Rnpepl1	chr1:92910824-92920585	PBS	pIC	19.3059	15.9587	-0.274698	0.51275	0.998077
Capn10	chr1:92933542-92950590	PBS	pIC	2.77436	3.79681	0.452634	0.61655	0.998077
Gpr35	chr1:92973118-92986391	PBS	pIC	1.66537	5.90819	1.82687	0.0335	0.5167
Aqp12	chr1:93006333-93012269	PBS	pIC	0	0.0109847	inf	1	1
Agxt	chr1:93135239-93145421	PBS	pIC	0	0	0	1	1
Sned1	chr1:93235896-93296448	PBS	pIC	0.588561	0.557679	-0.0777566	1	1
Ppp1r7	chr1:93343644-93367618	PBS	pIC	16.6916	18.2081	0.125462	0.7464	0.998077
Mir6902	chr1:93343644-93367618	PBS	pIC	0	0	0	1	1
Mir6345	chr1:93343644-93367618	PBS	pIC	0	0	0	1	1
Ano7	chr1:93373895-93404304	PBS	pIC	0.0881388	0.0798166	-0.143089	1	1
2016-09-02	chr1:93478992-93509732	PBS	pIC	55.9705	50.7645	-0.140845	0.69915	0.998077
Farp2	chr1:93512103-93635727	PBS	pIC	0.44286	0.420659	-0.0741977	1	1
Bok	chr1:93685693-93695762	PBS	pIC	19.9699	10.9767	-0.863385	0.12875	0.701287
Atg4b	chr1:93755032-93789529	PBS	pIC	17.3925	15.8603	-0.133047	0.75045	0.998077
Ing5	chr1:93803964-93822100	PBS	pIC	8.2669	9.37134	0.180908	0.68	0.998077
D2hgdh	chr1:93825239-93852174	PBS	pIC	5.4052	4.54836	-0.249003	0.7236	0.998077
Gal3st2	chr1:93861343-93876494	PBS	pIC	2.90166	1.15784	-1.32544	0.2054	0.85783
Gm9994	chr1:93918436-93941239	PBS	pIC	0	0.0124067	inf	1	1
Gm6086	chr1:93990508-94011539	PBS	pIC	0.0793982	0.934222	3.55659	0.08025	0.579698
Neu4	chr1:94020492-94028330	PBS	pIC	0	1.40238	inf	5e-05	0.00196354
4930440C22Rik	chr1:94797441-94802472	PBS	pIC	0	0.14396	inf	1	1
Fam174a	chr1:95313627-95335284	PBS	pIC	19.3996	19.5113	0.00828303	0.985	0.999256
Panct2	chr1:96818783-96881234	PBS	pIC	0.0233204	0.331077	3.8275	1	1
Gin1	chr1:97770178-97792971	PBS	pIC	5.91237	5.01799	-0.236628	0.737	0.998077
1810006J02Rik	chr1:98131466-98144655	PBS	pIC	1.07705	2.76388	1.35961	0.2268	0.890443
Slco6d1	chr1:98421123-98509380	PBS	pIC	0	0.196221	inf	1	1
Cntnap5b	chr1:99772764-100485942	PBS	pIC	0	1.89995	inf	5e-05	0.00196354
Gm20268	chr1:101155767-101175202	PBS	pIC	0	0.290043	inf	1	1
Cdh20	chr1:104768818-104995481	PBS	pIC	0	0.113648	inf	1	1
2310035C23Rik	chr1:105663860-105755131	PBS	pIC	9.56406	7.75037	-0.303358	0.48325	0.998077
Tnfrsf11a	chr1:105780722-105847981	PBS	pIC	3.02931	5.11761	0.756483	0.1904	0.832825
Zcchc2	chr1:105990405-106034079	PBS	pIC	9.99278	7.67876	-0.380013	0.36105	0.99365
Phlpp1	chr1:106171868-106394245	PBS	pIC	2.34953	2.64453	0.170642	0.78485	0.998077
Serpinb5	chr1:106861179-106883348	PBS	pIC	0.00848962	0.919787	6.75946	0.44345	0.998077
Serpinb12	chr1:106934448-106957080	PBS	pIC	0.0113822	0.161836	3.82969	1	1
Serpinb13	chr1:106980983-107001195	PBS	pIC	0	0	0	1	1
Serpinb11	chr1:107362313-107380475	PBS	pIC	0	0.392834	inf	1	1
Serpinb7	chr1:107422688-107452689	PBS	pIC	0.562475	0.579749	0.0436391	1	1
Serpinb2	chr1:107511422-107525600	PBS	pIC	0.0433435	0.0776752	0.841639	1	1
Serpinb10	chr1:107529002-107549271	PBS	pIC	0.495701	1.37725	1.47425	0.4944	0.998077
Serpinb8	chr1:107590005-107608978	PBS	pIC	2.55631	3.44866	0.43197	0.5989	0.998077
D830032E09Rik	chr1:107917258-107950947	PBS	pIC	0	2.15854	inf	0.0917	0.579698
Cdh7	chr1:109983736-110139001	PBS	pIC	0	0.556958	inf	1	1
Cntnap5a	chr1:115685136-116580674	PBS	pIC	0	0.157439	inf	1	1
Nifk	chr1:118321842-118333831	PBS	pIC	48.2502	52.2674	0.115377	0.75025	0.998077
Clasp1	chr1:118389057-118609462	PBS	pIC	7.07283	5.66554	-0.320075	0.50305	0.998077
Tfcp2l1	chr1:118627944-118685168	PBS	pIC	0.0321119	0.746441	4.53885	0.1435	0.74436
Mir6346	chr1:118834060-119053619	PBS	pIC	0	0	0	1	1
Tmem185b	chr1:119526153-119528983	PBS	pIC	8.61873	9.15803	0.0875614	0.8666	0.998077
Sctr	chr1:120006979-120063532	PBS	pIC	0.105592	0.0292143	-1.85375	1	1
3110009E18Rik	chr1:120121186-120188189	PBS	pIC	13.5525	11.0572	-0.29357	0.80745	0.998077
C1ql2	chr1:120340581-120343174	PBS	pIC	0.67553	0.516842	-0.386296	0.71145	0.998077
En1	chr1:120602486-120607991	PBS	pIC	0.301805	0.259513	-0.217811	1	1
Celrr	chr1:121087404-121120975	PBS	pIC	0	0.352185	inf	1	1
Ccdc93	chr1:121431066-121506460	PBS	pIC	4.60954	3.75686	-0.295093	0.5437	0.998077
Slc35f5	chr1:125561015-125595684	PBS	pIC	5.7228	7.45191	0.380888	0.50725	0.998077
Gpr39	chr1:125676995-125912214	PBS	pIC	0.00807457	0.0141864	0.813048	1	1
Mgat5	chr1:127204985-127482972	PBS	pIC	1.74403	2.4412	0.48517	0.6527	0.998077
Acmsd	chr1:127729412-127774054	PBS	pIC	0.0244273	0.206465	3.07933	1	1
Ccnt2	chr1:127774163-127804837	PBS	pIC	15.2849	14.1192	-0.114457	0.79525	0.998077
Rab3gap1	chr1:127868772-127943876	PBS	pIC	17.871	13.8573	-0.366978	0.34305	0.98387
R3hdm1	chr1:128103305-128237735	PBS	pIC	11.4327	9.65137	-0.244367	0.563	0.998077
Mir128-1	chr1:128103305-128237735	PBS	pIC	0	0	0	1	1
Ubxn4	chr1:128244180-128279377	PBS	pIC	22.1348	22.1802	0.00295864	0.99355	0.999256
Thsd7b	chr1:129273303-130219278	PBS	pIC	0.0211249	0.0833291	1.97987	1	1
Yod1	chr1:130689042-130729253	PBS	pIC	2.43985	5.40523	1.14756	0.28925	0.955914
AA986860	chr1:130731975-130744622	PBS	pIC	0.283256	0.766372	1.43594	0.17785	0.809598
Fcamr	chr1:130800901-130814740	PBS	pIC	4.64151	1.32867	-1.80461	0.0742	0.579698
Pigr	chr1:130826683-130852249	PBS	pIC	0.766221	2.02878	1.40478	0.17335	0.803892
Fcmr	chr1:130865776-130880790	PBS	pIC	229.421	133.605	-0.780022	0.04975	0.526619
Il10	chr1:131019844-131024970	PBS	pIC	1.82912	3.20712	0.810129	0.48215	0.998077
Eif2d	chr1:131153206-131173471	PBS	pIC	23.3203	19.4554	-0.261413	0.54655	0.998077
Fam72a	chr1:131527988-131539872	PBS	pIC	0.99858	5.93522	2.57135	0.0137	0.298894
Avpr1b	chr1:131599113-131612000	PBS	pIC	0	1.87603	inf	5e-05	0.00196354
Ctse	chr1:131638313-131675507	PBS	pIC	81.2876	73.7435	-0.140519	0.69655	0.998077
Rab7b	chr1:131688694-131713464	PBS	pIC	4.77926	2.96225	-0.690097	0.38765	0.998077
Slc26a9	chr1:131744021-131770405	PBS	pIC	0.00503308	0.257946	5.67949	1	1
Pm20d1	chr1:131797394-131818115	PBS	pIC	0.0785895	1.27957	4.02518	0.0109	0.250001
Slc41a1	chr1:131828011-131848864	PBS	pIC	6.50569	6.76864	0.0571652	0.90335	0.998077
Rab29	chr1:131867276-131872889	PBS	pIC	28.8829	30.4756	0.0774397	0.8763	0.998077
Nucks1	chr1:131910457-131936321	PBS	pIC	23.4776	26.4628	0.172681	0.63745	0.998077
Slc45a3	chr1:131962914-131982972	PBS	pIC	3.57392	2.29444	-0.639369	0.428	0.998077
Elk4	chr1:132007604-132025684	PBS	pIC	10.4446	13.2413	0.342284	0.43695	0.998077
Lemd1	chr1:132191435-132257382	PBS	pIC	0	0.759962	inf	0.0934	0.579698
Mir135b	chr1:132191435-132257382	PBS	pIC	0	0	0	1	1
Klhdc8a	chr1:132298625-132307357	PBS	pIC	0.123702	0.855601	2.79007	0.0206	0.400097
Nuak2	chr1:132316124-132333488	PBS	pIC	10.5596	14.1285	0.420058	0.3878	0.998077
Dstyk	chr1:132417452-132466959	PBS	pIC	3.16171	3.61089	0.191646	0.7219	0.998077
Rbbp5	chr1:132477366-132505665	PBS	pIC	13.6466	12.2277	-0.15838	0.7042	0.998077
Tmem81	chr1:132506229-132508639	PBS	pIC	5.7333	4.03689	-0.506122	0.57595	0.998077
Gm10538	chr1:132564689-132741797	PBS	pIC	0	0.116771	inf	1	1
Lrrn2	chr1:132880354-132940005	PBS	pIC	0.0796977	0.163882	1.04005	1	1
Pik3c2b	chr1:133046011-133108688	PBS	pIC	5.17266	4.20224	-0.299747	0.5038	0.998077
Ppp1r15b	chr1:133131165-133139800	PBS	pIC	18.6887	19.0533	0.0278733	0.9423	0.998077
Plekha6	chr1:133246096-133303435	PBS	pIC	0.485824	0.465313	-0.062231	1	1
Golt1a	chr1:133309822-133323026	PBS	pIC	0	0	0	1	1
Kiss1	chr1:133327211-133329722	PBS	pIC	0	0	0	1	1
Ren1,Ren2	chr1:133350565-133360323	PBS	pIC	0.0961294	0.00811445	-3.56641	1	1
Etnk2	chr1:133363571-133380319	PBS	pIC	0.0260867	0.218493	3.0662	1	1
Fmod	chr1:134037514-134048277	PBS	pIC	6.61967	2.25175	-1.55571	0.033	0.5167
Chit1	chr1:134111241-134151540	PBS	pIC	0.0122259	0.299932	4.61663	1	1
Chil1	chr1:134182403-134190031	PBS	pIC	0.235201	21.2008	6.49408	0.2328	0.901253
Mybph	chr1:134193447-134235457	PBS	pIC	0.0765644	0	#NAME?	1	1
Myog	chr1:134290003-134292548	PBS	pIC	0	0	0	1	1
4933406M09Rik	chr1:134385939-134390983	PBS	pIC	0.021606	0	#NAME?	1	1
Cyb5r1	chr1:134405989-134411738	PBS	pIC	11.0124	11.8913	0.110778	0.8662	0.998077
Adipor1	chr1:134415377-134433350	PBS	pIC	40.0247	44.9075	0.166068	0.65485	0.998077
Klhl12	chr1:134455554-134490873	PBS	pIC	5.93323	5.69827	-0.0582934	0.91995	0.998077
Rabif	chr1:134494659-134507884	PBS	pIC	23.3038	27.1489	0.22033	0.5944	0.998077
Kdm5b	chr1:134560177-134632878	PBS	pIC	5.92641	5.26586	-0.170488	0.7212	0.998077
Syt2	chr1:134646680-134749417	PBS	pIC	0	0.126441	inf	1	1
Ube2t	chr1:134962564-134974179	PBS	pIC	5.01918	8.55317	0.769008	0.50275	0.998077
Ptpn7	chr1:135132724-135145320	PBS	pIC	26.0681	22.6953	-0.19989	0.6142	0.998077
Arl8a	chr1:135146833-135156268	PBS	pIC	22.0125	20.4025	-0.109575	0.8189	0.998077
Lmod1	chr1:135324812-135368065	PBS	pIC	1.49175	0.413314	-1.85169	0.24725	0.916513
Csrp1	chr1:135729196-135752229	PBS	pIC	118.868	79.4547	-0.581155	0.12975	0.704351
Phlda3	chr1:135766084-135769134	PBS	pIC	8.95667	3.87244	-1.20972	0.23975	0.90883
Tnni1	chr1:135799420-135810989	PBS	pIC	0.537609	1.35247	1.33097	0.7028	0.998077
Lad1	chr1:135818597-135833341	PBS	pIC	2.85026	3.13633	0.137983	0.8813	0.998077
Tnnt2	chr1:135836333-135852268	PBS	pIC	0.473043	0.159025	-1.57272	1	1
Tmem9	chr1:136008218-136035030	PBS	pIC	16.6984	13.9635	-0.258051	0.6423	0.998077
Ascl5	chr1:136050803-136051370	PBS	pIC	0	0.553397	inf	1	1
Cacna1s	chr1:136052900-136119822	PBS	pIC	0.827576	0.950738	0.200155	0.84245	0.998077
Kif21b	chr1:136131400-136178014	PBS	pIC	22.3525	14.2187	-0.652648	0.1024	0.611325
Ddx59	chr1:136411915-136440220	PBS	pIC	6.47085	5.78666	-0.161225	0.8209	0.998077
Kif14	chr1:136467847-136530819	PBS	pIC	0.348458	1.73704	2.31758	0.03295	0.5167
Zfp281	chr1:136624900-136630391	PBS	pIC	12.3868	13.3613	0.109257	0.7777	0.998077
Gm19705	chr1:136683395-136690805	PBS	pIC	11.4561	23.9286	1.06262	0.2775	0.943758
Platr22	chr1:136696210-136725728	PBS	pIC	0.0332426	3.17397	6.57711	0.0652	0.562995
Mir181a-1	chr1:137966454-137966541	PBS	pIC	0	0	0	1	1
Mir181b-1	chr1:137966638-137966718	PBS	pIC	0	0	0	1	1
Atp6v1g3	chr1:138273737-138289462	PBS	pIC	0.01008	0.0786428	2.96382	1	1
Dennd1b	chr1:138963708-139176042	PBS	pIC	9.09942	9.47914	0.0589817	0.8792	0.998077
4930596I21Rik	chr1:138963708-139176042	PBS	pIC	0.133262	0	#NAME?	1	1
4933436E23Rik	chr1:139379451-139402852	PBS	pIC	0	0.651169	inf	1	1
Zbtb41	chr1:139422382-139453007	PBS	pIC	3.66417	2.48827	-0.55834	0.288	0.954526
Aspm	chr1:139454772-139494088	PBS	pIC	0.598191	1.94408	1.70041	0.02215	0.418588
F13b	chr1:139501706-139523756	PBS	pIC	0	0.53882	inf	1	1
Kcnt2	chr1:140246256-140656402	PBS	pIC	0.146137	0.291394	0.995644	1	1
B3galt2	chr1:143607498-143702684	PBS	pIC	0.996847	2.07967	1.06091	0.65905	0.998077
Glrx2	chr1:143739348-143749678	PBS	pIC	7.10928	16.4012	1.20602	0.0227	0.424498
Uchl5	chr1:143777277-143807466	PBS	pIC	23.4181	39.6173	0.758506	0.08255	0.579698
Brinp3	chr1:146495665-146902472	PBS	pIC	0.977892	2.1152	1.11305	0.35785	0.991969
Ptgs2	chr1:150100123-150108012	PBS	pIC	0.189095	6.38086	5.07657	0.0028	0.0845831
Pdc	chr1:150319416-150346771	PBS	pIC	0	3.43116	inf	0.09035	0.579698
Tpr	chr1:150361310-150466165	PBS	pIC	26.6497	26.5731	-0.00415724	0.9921	0.999256
C730036E19Rik	chr1:151138033-151144095	PBS	pIC	0.0775832	1.05405	3.76405	0.08045	0.579698
Ivns1abp	chr1:151344497-151364445	PBS	pIC	79.7233	65.2511	-0.288999	0.4495	0.998077
Trmt1l	chr1:151428647-151458183	PBS	pIC	14.6391	18.3959	0.329552	0.4636	0.998077
Mir7682	chr1:151428647-151458183	PBS	pIC	0	0	0	1	1
Fam129a	chr1:151571372-151719347	PBS	pIC	7.93938	7.37966	-0.105471	0.8212	0.998077
Edem3	chr1:151755373-151822328	PBS	pIC	6.94688	5.72982	-0.277875	0.5306	0.998077
Colgalt2	chr1:152399866-152510695	PBS	pIC	1.11913	0.942272	-0.248167	0.84265	0.998077
Apobec4	chr1:152750550-152757544	PBS	pIC	0	1.00697	inf	0.06775	0.562995
Arpc5	chr1:152766541-152775580	PBS	pIC	269.344	260.213	-0.0497537	0.9002	0.998077
Ncf2	chr1:152807889-152836990	PBS	pIC	55.3179	59.2417	0.0988643	0.79305	0.998077
Nmnat2	chr1:152955100-153119261	PBS	pIC	0.603976	2.75444	2.1892	0.0333	0.5167
Shcbp1l	chr1:153425208-153452574	PBS	pIC	0.222315	1.41242	2.6675	0.02635	0.463674
Rgs8	chr1:153653036-153697665	PBS	pIC	0.0233139	0.399516	4.09899	1	1
Rgs16	chr1:153740352-153745468	PBS	pIC	2.60334	2.91872	0.164973	0.8404	0.998077
Rnasel	chr1:153749425-153764221	PBS	pIC	9.49884	9.01936	-0.0747263	0.8577	0.998077
Teddm1b	chr1:153874344-153876871	PBS	pIC	0.265736	3.99058	3.90854	0.24965	0.918481
Teddm1a	chr1:153891645-153893060	PBS	pIC	0	1.29586	inf	0.07885	0.579698
Glul	chr1:153899925-153909723	PBS	pIC	56.9906	40.4504	-0.49457	0.23175	0.899568
Zfp648	chr1:154201186-154205674	PBS	pIC	0	0	0	1	1
4930532M18Rik	chr1:154241520-154270416	PBS	pIC	0	1.45962	inf	0.094	0.579698
Stx6	chr1:155158702-155203517	PBS	pIC	18.2397	18.2756	0.00283389	0.99475	0.999256
Acbd6	chr1:155558119-155687233	PBS	pIC	23.2969	26.6054	0.191581	0.7218	0.998077
Tor1aip2	chr1:156004598-156068859	PBS	pIC	29.3718	29.2175	-0.0076004	0.99115	0.999256
Nphs2	chr1:156310734-156328035	PBS	pIC	0.0652836	0.0140415	-2.21702	1	1
Abl2	chr1:156558786-156649619	PBS	pIC	3.67031	3.10448	-0.241551	0.60615	0.998077
Angptl1	chr1:156804165-156939626	PBS	pIC	0.830528	2.50455	1.59245	0.52005	0.998077
2810025M15Rik	chr1:157135182-157420236	PBS	pIC	14.1422	10.3258	-0.453757	0.5895	0.998077
BC026585	chr1:157458581-157488733	PBS	pIC	2.32321	1.70969	-0.442391	0.42685	0.998077
Sec16b	chr1:157506795-157568424	PBS	pIC	0.392005	0.440017	0.166687	1	1
Astn1	chr1:158362303-158691786	PBS	pIC	0.555416	0.831806	0.582678	0.56715	0.998077
Mir488	chr1:158362303-158691786	PBS	pIC	0	0	0	1	1
Rfwd2	chr1:159232325-159347580	PBS	pIC	10.3026	10.4317	0.017965	0.9668	0.998077
Scarna3a	chr1:159232325-159347580	PBS	pIC	10.5314	0	#NAME?	0.15945	0.782953
Tnr	chr1:159523768-159924922	PBS	pIC	0	0.681972	inf	5e-05	0.00196354
4930523C07Rik	chr1:160044379-160078586	PBS	pIC	34.7992	32.8619	-0.0826401	0.8279	0.998077
Mrps14	chr1:160195259-160201186	PBS	pIC	49.4577	60.7657	0.297064	0.4216	0.998077
Rc3h1	chr1:160906410-160974976	PBS	pIC	7.54079	7.09883	-0.0871352	0.8127	0.998077
Serpinc1	chr1:160978605-161003014	PBS	pIC	0.0348568	3.11892	6.48346	0.2577	0.92268
Gas5	chr1:161035165-161038537	PBS	pIC	54.7757	71.4385	0.383167	0.3034	0.967781
Snord47	chr1:161035165-161038537	PBS	pIC	3333.99	6360.94	0.931989	0.70755	0.998077
Cenpl	chr1:161070766-161086724	PBS	pIC	6.22394	6.72957	0.112686	0.88025	0.998077
Ankrd45	chr1:161142711-161170507	PBS	pIC	0.0196661	0.453591	4.52761	1	1
Tnfsf4	chr1:161395437-161418206	PBS	pIC	0.65074	2.06994	1.66944	0.14245	0.743183
Tnfsf18	chr1:161494656-161505290	PBS	pIC	0.128362	0.332561	1.3734	1	1
Pigc	chr1:161942088-161979636	PBS	pIC	7.37271	12.2931	0.737584	0.159	0.782667
2810442N19Rik	chr1:161987301-162478034	PBS	pIC	0.0225865	1.12236	5.63493	0.3859	0.998077
Dnm3os	chr1:161987301-162478034	PBS	pIC	0.253219	2.50091	3.30399	0.3721	0.998077
Vamp4	chr1:162570827-162599078	PBS	pIC	15.2049	10.9029	-0.479822	0.3295	0.977233
Myoc	chr1:162639149-162658219	PBS	pIC	1.8461	0.262011	-2.81678	0.244	0.914787
Kifap3	chr1:163779582-163917107	PBS	pIC	3.87454	2.94249	-0.396987	0.5771	0.998077
Scyl3	chr1:163929099-163994781	PBS	pIC	11.3711	9.85688	-0.206174	0.65675	0.998077
Mettl18	chr1:163994944-163997244	PBS	pIC	11.4357	7.69378	-0.571779	0.38425	0.998077
Sele	chr1:164048233-164057677	PBS	pIC	0.220422	1.1242	2.35056	0.0527	0.538745
Sell	chr1:164062075-164080785	PBS	pIC	357.283	324.521	-0.138756	0.78015	0.998077
Selp	chr1:164115263-164220277	PBS	pIC	0.75332	3.6085	2.26007	0.20445	0.857685
F5	chr1:164115263-164220277	PBS	pIC	0.164148	0.73729	2.16724	0.5125	0.998077
Slc19a2	chr1:164249045-164265385	PBS	pIC	1.85833	3.21972	0.792928	0.38765	0.998077
Ccdc181	chr1:164275597-164287847	PBS	pIC	6.96081	5.15433	-0.433469	0.6039	0.998077
Nme7	chr1:164307671-164458355	PBS	pIC	9.6485	13.0585	0.436614	0.58905	0.998077
Dpt	chr1:164796731-164824266	PBS	pIC	65.868	20.6115	-1.67613	0.00085	0.0291809
Gm20743	chr1:164863120-164871438	PBS	pIC	0.0750668	0.707726	3.23694	0.3844	0.998077
Gpr161	chr1:165295765-165321851	PBS	pIC	0.0457561	0.0891231	0.961834	1	1
Mpc2	chr1:165461207-165481214	PBS	pIC	57.0044	54.1864	-0.0731417	0.8676	0.998077
Adcy10	chr1:165485182-165576773	PBS	pIC	0.0104267	0.468575	5.48993	1	1
Creg1	chr1:165763779-165775304	PBS	pIC	35.8773	29.3014	-0.292099	0.46655	0.998077
Cd247	chr1:165788680-166002634	PBS	pIC	86.1294	68.8164	-0.323753	0.5033	0.998077
Gpa33	chr1:166130459-166166510	PBS	pIC	0.0983121	0.268695	1.45053	1	1
Ildr2	chr1:166254138-166316832	PBS	pIC	1.4528	0.881641	-0.720573	0.3671	0.995748
Tada1	chr1:166379166-166409828	PBS	pIC	17.6721	17.3375	-0.0275837	0.9592	0.998077
Fam78b	chr1:167001416-167091302	PBS	pIC	0.577205	1.23711	1.09982	0.3721	0.998077
Mir6347	chr1:167290124-167290225	PBS	pIC	0	0	0	1	1
Tmco1	chr1:167308669-167333978	PBS	pIC	15.7316	15.3131	-0.0389074	0.922	0.998077
Aldh9a1	chr1:167349990-167368530	PBS	pIC	19.7235	17.2377	-0.194349	0.6386	0.998077
Rxrg	chr1:167598361-167639623	PBS	pIC	2.74827	1.72656	-0.670629	0.56995	0.998077
Lmx1a	chr1:167689557-167848733	PBS	pIC	0.0055082	1.68944	8.26075	0.1706	0.798497
Mir6348	chr1:168490642-168490762	PBS	pIC	0	0	0	1	1
Rgs5	chr1:169655500-169693526	PBS	pIC	16.1962	15.9281	-0.0240809	0.96185	0.998077
1700084C01Rik	chr1:169928938-169934653	PBS	pIC	0.471872	1.04494	1.14695	0.51165	0.998077
3110045C21Rik	chr1:169969408-170088944	PBS	pIC	0.84781	1.46926	0.793279	0.7186	0.998077
Sh2d1b2	chr1:170232870-170251587	PBS	pIC	0.0831252	0	#NAME?	1	1
Sh2d1b1	chr1:170277323-170285662	PBS	pIC	2.7113	4.16821	0.620442	0.51885	0.998077
1700015E13Rik	chr1:170308860-170312125	PBS	pIC	0	1.27825	inf	0.0548	0.542215
Olfml2b	chr1:170644531-170682789	PBS	pIC	4.12588	2.5995	-0.666471	0.41235	0.998077
Fcgr4	chr1:171018925-171029761	PBS	pIC	4.93135	33.922	2.78217	0.02965	0.495864
Cfap126	chr1:171121660-171126967	PBS	pIC	1.76334	2.27631	0.368389	0.73395	0.998077
Mpz	chr1:171150712-171161123	PBS	pIC	5.43923	2.56637	-1.08367	0.23425	0.903368
Nr1i3	chr1:171213969-171226379	PBS	pIC	0	0.177852	inf	1	1
Apoa2	chr1:171213969-171226379	PBS	pIC	0.0715758	0.650976	3.18506	1	1
Adamts4	chr1:171250421-171259922	PBS	pIC	0.481197	1.85577	1.94732	0.2891	0.95578
B4galt3	chr1:171270327-171276895	PBS	pIC	9.94697	11.2972	0.183643	0.7497	0.998077
Dedd	chr1:171329144-171345645	PBS	pIC	11.1843	11.3002	0.0148655	0.97715	0.998879
Pfdn2	chr1:171345698-171358170	PBS	pIC	63.5536	81.2931	0.35516	0.4451	0.998077
Pvrl4	chr1:171370172-171388287	PBS	pIC	0.712223	1.09385	0.619019	0.65415	0.998077
Arhgap30	chr1:171388959-171410239	PBS	pIC	71.8675	64.8411	-0.148432	0.7049	0.998077
Usf1	chr1:171411312-171418759	PBS	pIC	40.8696	40.1181	-0.0267775	0.9448	0.998077
Tstd1	chr1:171419032-171420352	PBS	pIC	1.45409	1.02794	-0.500362	0.7182	0.998077
F11r	chr1:171437560-171464593	PBS	pIC	20.5855	14.905	-0.465825	0.31835	0.976152
Alyref2	chr1:171503477-171504750	PBS	pIC	6.71486	5.76943	-0.218929	0.8011	0.998077
Cd244	chr1:171559192-171585316	PBS	pIC	0.87966	4.23459	2.26721	0.03305	0.5167
Cd48	chr1:171682054-171705257	PBS	pIC	196.425	171.892	-0.192475	0.5979	0.998077
Slamf1	chr1:171767131-171801184	PBS	pIC	12.8544	12.1315	-0.0835115	0.8574	0.998077
Cd84	chr1:171839696-171890718	PBS	pIC	62.3152	50.4295	-0.305315	0.4135	0.998077
Slamf6	chr1:171917536-171943868	PBS	pIC	56.222	57.8723	0.0417388	0.91095	0.998077
Copa	chr1:172066012-172122332	PBS	pIC	53.0026	46.6328	-0.184717	0.6935	0.998077
Pex19	chr1:172126754-172136497	PBS	pIC	18.0552	14.8005	-0.286775	0.4839	0.998077
Dcaf8	chr1:172148014-172196393	PBS	pIC	30.0804	24.9359	-0.270597	0.47105	0.998077
Igsf8	chr1:172312406-172319835	PBS	pIC	10.1115	12.5119	0.307308	0.5832	0.998077
Kcnj10	chr1:172341209-172374085	PBS	pIC	0.696926	1.64429	1.23839	0.2532	0.921095
Pigm	chr1:172376530-172384099	PBS	pIC	7.48813	5.88955	-0.346448	0.4086	0.998077
Slamf9	chr1:172475359-172478409	PBS	pIC	35.8925	24.3527	-0.559601	0.24585	0.916252
Igsf9	chr1:172482212-172498877	PBS	pIC	1.08164	0.801583	-0.432297	0.7302	0.998077
Tagln2	chr1:172500245-172507375	PBS	pIC	175.26	215.637	0.299113	0.40855	0.998077
Cfap45	chr1:172521129-172550806	PBS	pIC	0.148693	0.372769	1.32595	1	1
Vsig8	chr1:172555937-172563717	PBS	pIC	0.140355	0.389731	1.4734	1	1
Crp	chr1:172698055-172699966	PBS	pIC	0.0226037	1.06991	5.56479	0.30605	0.969036
Olfr16	chr1:172956767-172957817	PBS	pIC	0	3.26128	inf	0.0626	0.559957
Olfr218	chr1:173203357-173204299	PBS	pIC	0	0.535288	inf	1	1
Olfr1404	chr1:173215606-173216640	PBS	pIC	0	1.18755	inf	0.05045	0.526619
Olfr418	chr1:173270146-173271137	PBS	pIC	0	0.250703	inf	1	1
Aim2	chr1:173420603-173466036	PBS	pIC	26.9538	17.8724	-0.592757	0.16335	0.791721
Pyhin1	chr1:173630858-173647928	PBS	pIC	61.8211	45.0044	-0.458035	0.22465	0.888461
Pydc3	chr1:173673679-173698392	PBS	pIC	29.6655	30.9974	0.0633594	0.86565	0.998077
Olfr433	chr1:174041932-174042936	PBS	pIC	0.870187	0.992399	0.189595	0.77805	0.998077
Olfr432	chr1:174050374-174051313	PBS	pIC	0.206242	15.5878	6.23994	0.1656	0.794975
Olfr430	chr1:174069299-174070253	PBS	pIC	0	0	0	1	1
Olfr429	chr1:174089037-174089980	PBS	pIC	0	0.267275	inf	1	1
Olfr426	chr1:174099459-174100410	PBS	pIC	0	1.05745	inf	0.04435	0.5167
Olfr424	chr1:174136745-174137693	PBS	pIC	0	2.38903	inf	0.0861	0.579698
Olfr421-ps1	chr1:174151480-174152530	PBS	pIC	0	0.232949	inf	1	1
Olfr420	chr1:174158721-174159767	PBS	pIC	0	0.468145	inf	1	1
Spta1	chr1:174172775-174248449	PBS	pIC	0.00248172	0.876982	8.46506	0.1916	0.833095
Mptx1	chr1:174330517-174332877	PBS	pIC	0	0.993345	inf	0.04115	0.5167
Olfr417	chr1:174368918-174369848	PBS	pIC	0	0	0	1	1
Olfr248	chr1:174391045-174392055	PBS	pIC	0	0.244697	inf	1	1
Olfr414	chr1:174430429-174431384	PBS	pIC	0	1.84051	inf	0.06775	0.562995
Olfr220	chr1:174448624-174449602	PBS	pIC	0	1.01994	inf	0.04435	0.5167
Fmn2	chr1:174501824-174822729	PBS	pIC	0.00605199	0.938982	7.27754	0.25835	0.92268
Kmo	chr1:175632192-175660853	PBS	pIC	37.5869	26.1523	-0.523294	0.17495	0.806198
Wdr64	chr1:175698592-175815733	PBS	pIC	0	0.0539233	inf	1	1
Exo1	chr1:175880777-175911396	PBS	pIC	0.736525	2.04108	1.47053	0.1455	0.749903
Becn2	chr1:175920328-175922225	PBS	pIC	0	4.19724	inf	5e-05	0.00196354
Sdccag8	chr1:176814659-177020432	PBS	pIC	8.42807	8.42031	-0.00132821	0.9983	0.999962
Zbtb18	chr1:177444660-177450764	PBS	pIC	18.5684	12.5549	-0.564598	0.17945	0.811149
1700016C15Rik	chr1:177729813-177753305	PBS	pIC	0.171707	0	#NAME?	1	1
Gm16432	chr1:177991434-178048291	PBS	pIC	0.123607	0.581116	2.23306	1	1
Desi2	chr1:178187416-178252597	PBS	pIC	9.86681	11.1535	0.176847	0.67755	0.998077
Cox20	chr1:178319152-178322693	PBS	pIC	109.906	106.149	-0.0501789	0.90975	0.998077
Efcab2	chr1:178405880-178483249	PBS	pIC	2.6424	3.69193	0.482526	0.5835	0.998077
Kif26b	chr1:178529124-178932857	PBS	pIC	0.0415882	0.258899	2.63814	1	1
Cnst	chr1:179546528-179627473	PBS	pIC	5.20892	5.28657	0.0213465	0.96525	0.998077
Sccpdh	chr1:179668230-179687184	PBS	pIC	8.86822	5.09423	-0.799779	0.3096	0.970164
Cdc42bpa	chr1:179961088-180196020	PBS	pIC	1.24804	0.8085	-0.62635	0.64965	0.998077
Itpkb	chr1:180326968-180423659	PBS	pIC	14.038	8.95578	-0.648451	0.2379	0.907988
Parp1	chr1:180568974-180601254	PBS	pIC	38.0161	30.6224	-0.312027	0.4153	0.998077
Lin9	chr1:180641149-180690687	PBS	pIC	4.70678	4.92892	0.0665335	0.91625	0.998077
Acbd3	chr1:180726042-180754204	PBS	pIC	13.9317	13.6726	-0.0270856	0.94585	0.998077
Sde2	chr1:180851150-180868114	PBS	pIC	12.8193	15.4386	0.268226	0.5232	0.998077
Lefty2	chr1:180893118-180899102	PBS	pIC	0.00758843	0.172964	4.51053	1	1
Pycr2	chr1:180904273-180908088	PBS	pIC	18.8956	28.5496	0.595417	0.20465	0.857826
Lefty1	chr1:180935038-180938401	PBS	pIC	2.89314	1.27333	-1.18403	0.3292	0.97701
Tmem63a	chr1:180942517-180975104	PBS	pIC	12.6719	9.77342	-0.374696	0.3975	0.998077
9130409I23Rik	chr1:181051236-181060667	PBS	pIC	0	1.38533	inf	0.08855	0.579698
Cnih4	chr1:181150930-181168994	PBS	pIC	11.7553	12.2513	0.0596167	0.89785	0.998077
Cnih3	chr1:181352627-181460641	PBS	pIC	0	2.52143	inf	0.08905	0.579698
Srp9	chr1:182124736-182132415	PBS	pIC	125.027	128.355	0.0379072	0.91875	0.998077
1700047M11Rik	chr1:182300833-182303289	PBS	pIC	0	0.0379982	inf	1	1
Trp53bp2	chr1:182409166-182462436	PBS	pIC	4.32601	4.38829	0.02062	0.97115	0.998398
Capn8	chr1:182565006-182632352	PBS	pIC	0	0.685139	inf	0.09	0.579698
Susd4	chr1:182764905-182895654	PBS	pIC	0.125572	0.825456	2.71667	0.4785	0.998077
Tlr5	chr1:182954787-182976044	PBS	pIC	0.82092	1.05302	0.359222	0.7547	0.998077
Aida	chr1:183297059-183324501	PBS	pIC	34.7882	30.2763	-0.200411	0.5832	0.998077
Taf1a	chr1:183388884-183410206	PBS	pIC	6.71359	5.19153	-0.370926	0.6045	0.998077
Hhipl2	chr1:183418469-183437053	PBS	pIC	0.119363	0.0504985	-1.24104	1	1
Dusp10	chr1:184034460-184075636	PBS	pIC	11.4742	12.5637	0.130878	0.7825	0.998077
4930488B22Rik	chr1:184712496-184718989	PBS	pIC	0	0.515774	inf	1	1
Rab3gap2	chr1:185204167-185329401	PBS	pIC	7.06819	6.26287	-0.174516	0.7724	0.998077
Snora36b	chr1:185204167-185329401	PBS	pIC	0	0	0	1	1
Mir194-1	chr1:185204167-185329401	PBS	pIC	0	0	0	1	1
Mir215	chr1:185204167-185329401	PBS	pIC	0	0	0	1	1
Bpnt1	chr1:185332158-185357769	PBS	pIC	8.88775	14.5	0.706163	0.1955	0.83939
Eprs	chr1:185363094-185428355	PBS	pIC	27.8236	32.346	0.217281	0.56395	0.998077
Slc30a10	chr1:185447115-185468761	PBS	pIC	0	0.207269	inf	1	1
5033404E19Rik	chr1:185497305-185498014	PBS	pIC	0	0	0	1	1
Mir297c	chr1:185537335-185988795	PBS	pIC	0	0	0	1	1
D1Pas1	chr1:186967415-186970627	PBS	pIC	0	0.0647975	inf	1	1
1700007P06Rik	chr1:187048406-187215446	PBS	pIC	0	0.960569	inf	0.09335	0.579698
Gpatch2	chr1:187215510-187351429	PBS	pIC	3.24094	7.29612	1.17072	0.04275	0.5167
Esrrg	chr1:187609005-188214884	PBS	pIC	0.555574	0.236581	-1.23164	1	1
Ush2a	chr1:188262837-188965039	PBS	pIC	0	0.767781	inf	5e-05	0.00196354
Ptpn14	chr1:189728267-189876693	PBS	pIC	3.90051	2.92439	-0.415528	0.38245	0.998077
Angel2	chr1:190925107-190946491	PBS	pIC	23.6732	20.9916	-0.173443	0.6606	0.998077
A230020J21Rik	chr1:191005831-191029781	PBS	pIC	0.516314	4.38397	3.08592	0.2803	0.946027
Spata45	chr1:191036821-191042941	PBS	pIC	0	1.85525	inf	0.04205	0.5167
Nsl1	chr1:191063020-191084558	PBS	pIC	1.72105	31.1943	4.17992	0.00435	0.121596
Batf3	chr1:191098413-191108943	PBS	pIC	8.01929	14.5753	0.861982	0.42585	0.998077
Tmem206	chr1:191325964-191397041	PBS	pIC	4.37649	13.5846	1.63413	0.46465	0.998077
Ints7	chr1:191575635-191623690	PBS	pIC	8.59727	9.40154	0.129018	0.75875	0.998077
Lpgat1	chr1:191718023-191784257	PBS	pIC	13.6754	11.2835	-0.277366	0.4564	0.998077
Nek2	chr1:191821472-191833049	PBS	pIC	1.76296	7.10692	2.01123	0.0089	0.215487
Slc30a1	chr1:191894071-191913247	PBS	pIC	4.70291	4.24431	-0.148024	0.79425	0.998077
Rd3	chr1:191977369-191988282	PBS	pIC	0.235888	0.342851	0.539481	1	1
Gm10516	chr1:192098545-192151025	PBS	pIC	0.162854	2.56547	3.97757	0.17615	0.808028
Kcnh1	chr1:192190776-192510159	PBS	pIC	0.0580815	0.388422	2.74147	1	1
1700065J18Rik	chr1:192841704-192842739	PBS	pIC	0	1.01204	inf	1	1
Gm15867	chr1:192844487-192856855	PBS	pIC	0.360427	0.22277	-0.69415	1	1
Irf6	chr1:193153111-193172035	PBS	pIC	0.498106	0.436568	-0.190245	1	1
A130010J15Rik	chr1:193173468-193201546	PBS	pIC	8.01527	9.58064	0.257371	0.821	0.998077
Lamb3	chr1:193301993-193343878	PBS	pIC	1.35747	1.50281	0.146742	0.8847	0.998077
Plxna2	chr1:194619828-194816868	PBS	pIC	0.77062	0.965994	0.325994	0.684	0.998077
Cd34	chr1:194938820-194976959	PBS	pIC	33.9806	18.1409	-0.905463	0.107	0.629911
A330023F24Rik	chr1:195017398-195037908	PBS	pIC	0.50168	1.73892	1.79335	0.08395	0.579698
Xkr4	chr1:3214481-3671498	PBS	pIC	0.0109245	0.113591	3.37821	1	1
Rp1	chr1:4290845-4409241	PBS	pIC	0	1.03657	inf	0.08475	0.579698
Sox17	chr1:4490927-4497354	PBS	pIC	0.466638	0.731797	0.64914	0.6933	0.998077
Mrpl15	chr1:4773199-4785726	PBS	pIC	15.2501	16.5955	0.121975	0.79425	0.998077
Rgs20	chr1:4909575-5070285	PBS	pIC	0.0112254	0.151142	3.75107	1	1
Npbwr1	chr1:5913706-5917398	PBS	pIC	0	0.167542	inf	1	1
Sntg1	chr1:8359738-9299877	PBS	pIC	0	0.257732	inf	1	1
2610203C22Rik	chr1:9548045-9631092	PBS	pIC	0.80606	0.908305	0.17229	0.9284	0.998077
Mybl1	chr1:9667410-9700209	PBS	pIC	0.60029	0.536178	-0.162948	1	1
Vcpip1	chr1:9718621-9771256	PBS	pIC	9.5906	10.744	0.163836	0.6641	0.998077
Snhg6	chr1:9942024-9944118	PBS	pIC	42.3227	40.737	-0.055089	0.94215	0.998077
Snord87	chr1:9942024-9944118	PBS	pIC	347.877	30.4351	-3.51477	0.4472	0.998077
Tcf24	chr1:9960162-9967485	PBS	pIC	0.143299	0.11597	-0.305273	1	1
Ppp1r42	chr1:9968621-10009136	PBS	pIC	0.0522791	0.218034	2.06025	1	1
Cops5	chr1:10024599-10038159	PBS	pIC	51.9512	60.8076	0.227094	0.5489	0.998077
Arfgef1	chr1:10137506-10232670	PBS	pIC	20.4765	18.2152	-0.168823	0.6507	0.998077
Cpa6	chr1:10324718-10865874	PBS	pIC	0.0492768	0.364318	2.88622	1	1
Mir467e	chr1:10324718-10865874	PBS	pIC	0	0	0	1	1
Slco5a1	chr1:12866549-12991135	PBS	pIC	1.06975	1.34226	0.327391	0.68355	0.998077
Prdm14	chr1:13113427-13127163	PBS	pIC	0	1.89433	inf	5e-05	0.00196354
Ncoa2	chr1:13139104-13374083	PBS	pIC	9.68349	6.96059	-0.476319	0.2465	0.916424
Tram1	chr1:13564692-13589910	PBS	pIC	66.1704	60.6312	-0.126126	0.7287	0.998077
Lactb2	chr1:13625899-13660509	PBS	pIC	8.98949	8.3001	-0.11511	0.8565	0.998077
Gm5523	chr1:13785684-13786929	PBS	pIC	0.0187483	0.813858	5.43994	0.37595	0.998077
Eya1	chr1:14168957-14310199	PBS	pIC	0.738985	0.641429	-0.204255	0.9064	0.998077
Msc	chr1:14753345-14755966	PBS	pIC	4.81798	3.49196	-0.464393	0.5797	0.998077
Trpa1	chr1:14872647-14918862	PBS	pIC	0.027766	0.102164	1.8795	1	1
Sbspon	chr1:15853861-15892722	PBS	pIC	0.299509	0.700821	1.22645	0.54545	0.998077
4930444P10Rik	chr1:16065978-16093325	PBS	pIC	0	1.10969	inf	0.0536	0.542215
Rpl7	chr1:16101295-16104433	PBS	pIC	5112.18	3529.29	-0.534559	0.6746	0.998077
Stau2	chr1:16228809-16519302	PBS	pIC	3.29266	2.42301	-0.442453	0.63465	0.998077
Ube2w	chr1:16540787-16619338	PBS	pIC	23.5733	18.0567	-0.384621	0.3289	0.97701
Tceb1	chr1:16642764-16656865	PBS	pIC	98.6474	115.338	0.22552	0.54525	0.998077
Jph1	chr1:16994939-17097889	PBS	pIC	0.38557	2.85644	2.88915	0.00645	0.166162
Gm16070	chr1:17676026-17766207	PBS	pIC	0	0.488732	inf	1	1
Crisp4	chr1:18115190-18137051	PBS	pIC	0	0.796106	inf	0.04435	0.5167
Defb44-ps	chr1:18210052-18223564	PBS	pIC	0	0	0	1	1
Defb18	chr1:18236472-18237443	PBS	pIC	0	0	0	1	1
Defb41,Gm15386	chr1:18250977-18265138	PBS	pIC	0	5.95934	inf	0.094	0.579698
Pkhd1	chr1:20057778-20618057	PBS	pIC	0	1.67951	inf	0.09325	0.579698
Il17f	chr1:20777145-20784270	PBS	pIC	0.0169572	2.73071	7.33123	0.1705	0.798497
Mcm3	chr1:20803013-20820213	PBS	pIC	20.5047	40.3354	0.976094	0.01285	0.28381
6720483E21Rik	chr1:20888649-20890473	PBS	pIC	0.0962206	0.0212205	-2.18089	1	1
Tram2	chr1:21001396-21079225	PBS	pIC	1.51624	2.00026	0.399684	0.71555	0.998077
Gm4956	chr1:21285245-21298312	PBS	pIC	0	1.87588	inf	0.0861	0.579698
Kcnq5	chr1:21398402-21961942	PBS	pIC	0.706706	0.985214	0.479328	0.64545	0.998077
Rims1	chr1:22288421-22432843	PBS	pIC	0	0.113818	inf	1	1
Rims1	chr1:22468190-22805724	PBS	pIC	0	0.701427	inf	0.05735	0.542215
4933415F23Rik	chr1:23100473-23102253	PBS	pIC	0	0	0	1	1
Ogfrl1	chr1:23366423-23383175	PBS	pIC	17.0732	11.8725	-0.524117	0.1776	0.809598
Smap1	chr1:23761925-23922381	PBS	pIC	24.6284	22.3906	-0.137427	0.7471	0.998077
Sdhaf4	chr1:23995938-24005640	PBS	pIC	47.1785	39.8723	-0.242743	0.65185	0.998077
Fam135a	chr1:24010757-24100341	PBS	pIC	1.06287	1.07306	0.0137667	0.98655	0.999256
Col19a1	chr1:24257682-24587437	PBS	pIC	0.00874678	1.51074	7.43229	0.0408	0.5167
Adgrb3	chr1:25067475-25829707	PBS	pIC	0	0.660429	inf	0.0897	0.579698
Gm20172	chr1:25067475-25829707	PBS	pIC	0	1.01829	inf	0.0916	0.579698
4931408C20Rik	chr1:26681800-26687460	PBS	pIC	0.313057	0.611727	0.96646	1	1
Gm597	chr1:28776121-28780252	PBS	pIC	0	0.364104	inf	1	1
Phf3	chr1:30802341-30863256	PBS	pIC	13.9394	11.2425	-0.310205	0.41775	0.998077
Ptp4a1	chr1:30940302-30949755	PBS	pIC	27.3476	41.8996	0.615524	0.1337	0.716612
4931428L18Rik	chr1:31141077-31222656	PBS	pIC	0	1.54884	inf	0.0895	0.579698
Gm9839	chr1:32172805-32657738	PBS	pIC	0	0.795312	inf	0.17265	0.802727
Gm5415	chr1:32172805-32657738	PBS	pIC	0.00488247	2.31195	8.88728	0.3472	0.986094
Prim2	chr1:33453807-33669794	PBS	pIC	12.7109	15.5202	0.288084	0.5823	0.998077
Bag2	chr1:33745483-33757750	PBS	pIC	0.666916	1.01911	0.61173	0.55265	0.998077
Zfp451	chr1:33761540-33814595	PBS	pIC	6.87793	7.76727	0.175434	0.76205	0.998077
Gm15455	chr1:33835898-33838914	PBS	pIC	0.0132771	5.48469	8.69033	0.2583	0.92268
Bend6	chr1:33852051-33907621	PBS	pIC	0.650213	1.26514	0.96031	0.37475	0.998077
Mir5103	chr1:34433120-34433199	PBS	pIC	0	0	0	1	1
Ccdc115	chr1:34436669-34439672	PBS	pIC	25.0101	29.617	0.243917	0.56665	0.998077
Prss40	chr1:34552330-34560943	PBS	pIC	0	1.25311	inf	0.06775	0.562995
AA619741	chr1:34633534-34636210	PBS	pIC	0	1.10489	inf	0.0626	0.559957
Fam168b	chr1:34813217-34843050	PBS	pIC	44.1777	34.7699	-0.345481	0.3818	0.998077
Uggt1	chr1:36140027-36244302	PBS	pIC	10.7787	10.1579	-0.085582	0.8177	0.998077
Mir6897	chr1:36140027-36244302	PBS	pIC	0	0	0	1	1
Neurl3	chr1:36264601-36273425	PBS	pIC	49.3636	40.4378	-0.287744	0.44025	0.998077
Kansl3	chr1:36335729-36369181	PBS	pIC	12.1637	10.5251	-0.208747	0.5973	0.998077
Mir6898	chr1:36335729-36369181	PBS	pIC	0	0	0	1	1
Lman2l	chr1:36423185-36445239	PBS	pIC	5.79774	6.47631	0.159681	0.83285	0.998077
Ankrd23	chr1:36530533-36535729	PBS	pIC	5.51562	2.32938	-1.24357	0.20535	0.85783
Ankrd39	chr1:36538172-36547201	PBS	pIC	5.66526	6.65218	0.231686	0.7368	0.998077
Sema4c	chr1:36548638-36558381	PBS	pIC	2.48963	3.05373	0.294641	0.7213	0.998077
Fam178b	chr1:36562695-36683183	PBS	pIC	0.711084	1.471	1.0487	0.70055	0.998077
Actr1b	chr1:36699201-36709925	PBS	pIC	18.4107	18.6673	0.0199644	0.9652	0.998077
Tmem131	chr1:36792188-36939527	PBS	pIC	11.8854	14.1917	0.255865	0.52155	0.998077
Coa5	chr1:37417084-37430103	PBS	pIC	35.6781	31.7963	-0.166183	0.67135	0.998077
Mgat4a	chr1:37439339-37541016	PBS	pIC	11.7557	10.4374	-0.171594	0.655	0.998077
4930594C11Rik	chr1:37439339-37541016	PBS	pIC	0.499849	1.98368	1.98862	0.42295	0.998077
2010300C02Rik	chr1:37611675-37719811	PBS	pIC	0.25314	1.0078	1.99321	0.0885	0.579698
Tsga10	chr1:37754571-37865298	PBS	pIC	1.7003	3.62388	1.09174	0.3414	0.983456
Mitd1	chr1:37878889-37890411	PBS	pIC	51.7811	48.8132	-0.0851546	0.83105	0.998077
Lyg2	chr1:37905922-37916493	PBS	pIC	0	0.413434	inf	1	1
Lyg1	chr1:37946737-37957759	PBS	pIC	0	0.333964	inf	1	1
Txndc9	chr1:37983866-37997208	PBS	pIC	26.4767	23.6827	-0.160891	0.6632	0.998077
Rev1	chr1:37998009-38129662	PBS	pIC	6.9871	6.724	-0.055373	0.96445	0.998077
Aff3	chr1:38175990-38627244	PBS	pIC	10.3037	10.1791	-0.0175654	0.9639	0.998077
Lonrf2	chr1:38794508-38821215	PBS	pIC	0.0338876	3.43841	6.66484	0.0231	0.429422
Chst10	chr1:38863872-38898160	PBS	pIC	9.74958	8.57548	-0.185124	0.7097	0.998077
Mir6349	chr1:39186895-39186992	PBS	pIC	0	0	0	1	1
Tbc1d8	chr1:39367850-39478747	PBS	pIC	7.30034	6.02419	-0.277197	0.8632	0.998077
Snord89	chr1:39548746-39548840	PBS	pIC	56.64	113.565	1.00363	0.63335	0.998077
Rnf149	chr1:39551295-39577347	PBS	pIC	11.8598	27.0761	1.19095	0.00815	0.201572
Creg2	chr1:39618405-39651182	PBS	pIC	2.97412	1.72477	-0.786059	0.2423	0.912578
Rfx8	chr1:39665300-39720989	PBS	pIC	0.0300221	0.0682554	1.18492	1	1
Gm3646	chr1:39804140-39805332	PBS	pIC	0	0	0	1	1
1700066B17Rik	chr1:39842427-39847330	PBS	pIC	0.0541276	1.23197	4.50846	0.3302	0.977846
Gm16894	chr1:40076211-40125226	PBS	pIC	0.0490044	3.14652	6.0047	0.26975	0.933401
Mfsd9	chr1:40772039-40790657	PBS	pIC	0.998523	0.873921	-0.192293	0.86755	0.998077
4930448I06Rik	chr1:41167559-41181252	PBS	pIC	0	0	0	1	1
Pantr1	chr1:42648199-42694825	PBS	pIC	0	0.588299	inf	1	1
Pantr2	chr1:42707062-42713454	PBS	pIC	0	0	0	1	1
Tgfbrap1	chr1:43047268-43098622	PBS	pIC	6.44421	5.57781	-0.208305	0.64815	0.998077
Fhl2	chr1:43123070-43196761	PBS	pIC	6.4486	3.4203	-0.914865	0.42845	0.998077
Uxs1	chr1:43750230-43827708	PBS	pIC	20.007	18.4479	-0.117047	0.82855	0.998077
Mettl21c	chr1:44009407-44020006	PBS	pIC	0.373508	0.80992	1.11664	0.43245	0.998077
Tex30	chr1:44086616-44102388	PBS	pIC	19.0736	26.648	0.482446	0.36335	0.995486
Kdelc1	chr1:44106545-44118773	PBS	pIC	5.01453	5.69073	0.1825	0.80545	0.998077
Mettl21e	chr1:44204069-44218931	PBS	pIC	0	0.13518	inf	1	1
4930521E06Rik	chr1:44551670-44796836	PBS	pIC	0	0	0	1	1
Col5a2	chr1:45374330-45503282	PBS	pIC	6.13248	5.85909	-0.0657942	0.8852	0.998077
Slc40a1	chr1:45908069-45925594	PBS	pIC	8.69335	5.82017	-0.57885	0.25545	0.92268
Stk-ps2	chr1:46020414-46030437	PBS	pIC	0	1.11037	inf	0.0918	0.579698
Slc39a10	chr1:46807543-46853509	PBS	pIC	6.81717	6.45387	-0.0790094	0.86295	0.998077
Mir6350	chr1:47467020-47467125	PBS	pIC	0	0	0	1	1
9330175M20Rik	chr1:51218385-51333779	PBS	pIC	0	0.498671	inf	1	1
Nabp1	chr1:51469487-51478399	PBS	pIC	23.5657	19.5395	-0.270299	0.4958	0.998077
Myo1b	chr1:51749757-51915978	PBS	pIC	3.60279	6.14982	0.77143	0.1964	0.83968
Gls	chr1:52163449-52233232	PBS	pIC	30.7373	27.209	-0.175903	0.64705	0.998077
Nab1	chr1:52455848-52500448	PBS	pIC	14.7371	18.1596	0.301284	0.42325	0.998077
Mfsd6	chr1:52656304-52727318	PBS	pIC	4.14907	4.39019	0.0814965	0.8887	0.998077
Inpp1	chr1:52789419-52817688	PBS	pIC	12.725	12.5215	-0.0232668	0.9689	0.998077
1700019D03Rik	chr1:52925126-52952840	PBS	pIC	0.440336	4.49254	3.35085	0.3595	0.992338
1700019A02Rik	chr1:53158576-53187617	PBS	pIC	0	0	0	1	1
Pms1	chr1:53189188-53296996	PBS	pIC	5.51478	4.9938	-0.143166	0.8197	0.998077
Asnsd1	chr1:53344616-53352752	PBS	pIC	81.7677	64.9328	-0.332584	0.46485	0.998077
Dnah7a	chr1:53397001-53706784	PBS	pIC	0.139948	0.344068	1.29781	1	1
Stk17b	chr1:53755511-53785215	PBS	pIC	241.214	178.747	-0.432392	0.3569	0.991964
Hecw2	chr1:53806873-54195034	PBS	pIC	0.3565	0.723372	1.02084	0.37815	0.998077
Gtf3c3	chr1:54397580-54438971	PBS	pIC	7.00035	6.81392	-0.0389421	0.94365	0.998077
Pgap1	chr1:54472999-54557684	PBS	pIC	6.31729	4.57044	-0.466972	0.25215	0.920396
Ankrd44	chr1:54645339-54926387	PBS	pIC	28.5649	20.8767	-0.452352	0.22605	0.889523
Sf3b1	chr1:54985169-55027478	PBS	pIC	98.0703	90.5876	-0.114502	0.79255	0.998077
Hspd1	chr1:55077833-55087932	PBS	pIC	81.8336	169.572	1.05114	0.0059	0.154465
Rftn2	chr1:55170159-55226782	PBS	pIC	5.95276	3.57209	-0.736791	0.2728	0.936508
Boll	chr1:55300068-55363469	PBS	pIC	0.356756	1.1163	1.64572	0.34325	0.984077
Hsfy2	chr1:56636050-56637451	PBS	pIC	0	3.76966	inf	5e-05	0.00196354
Satb2	chr1:56793980-56971334	PBS	pIC	0.0359338	0.921117	4.67997	0.03155	0.513637
BC055402	chr1:57200644-57214996	PBS	pIC	0	0.377199	inf	1	1
4930558J18Rik	chr1:57359221-57377544	PBS	pIC	0.178367	0.363234	1.02605	1	1
Tyw5	chr1:57388243-57415958	PBS	pIC	7.22521	9.21332	0.350681	0.72085	0.998077
Kctd18	chr1:57955100-57970084	PBS	pIC	7.67794	5.66483	-0.438686	0.51115	0.998077
Clk1	chr1:58411987-58424088	PBS	pIC	112.733	127.51	0.177702	0.6738	0.998077
Ppil3	chr1:58430992-58445486	PBS	pIC	47.7276	35.5229	-0.426073	0.3718	0.998077
Orc2	chr1:58462770-58505109	PBS	pIC	13.5893	13.8586	0.028317	0.94965	0.998077
Fam126b	chr1:58522805-58586333	PBS	pIC	3.02062	5.91873	0.970442	0.06825	0.565274
Als2cr12	chr1:58658119-58695989	PBS	pIC	0.369344	0.213198	-0.792768	1	1
Trak2	chr1:58900449-58973482	PBS	pIC	13.2013	10.4112	-0.34255	0.37645	0.998077
Als2cr11	chr1:59050505-59094900	PBS	pIC	0	3.24976	inf	5e-05	0.00196354
Tmem237	chr1:59100592-59120096	PBS	pIC	4.19481	4.21682	0.00755231	0.99285	0.999256
Als2,Mpp4	chr1:59120934-59237231	PBS	pIC	3.11139	4.8963	0.654131	0.29365	0.958067
Sumo1	chr1:59639433-59670834	PBS	pIC	212.711	195.99	-0.118111	0.7473	0.998077
Ica1l	chr1:59989067-60043087	PBS	pIC	0.149733	0.0869118	-0.784769	1	1
Wdr12	chr1:60076867-60153953	PBS	pIC	13.9376	17.4955	0.327998	0.57315	0.998077
Raph1	chr1:60483184-60566765	PBS	pIC	1.59208	2.96884	0.898991	0.11705	0.665239
4930487H11Rik	chr1:62703316-62818692	PBS	pIC	0.0785494	1.8445	4.55348	0.40005	0.998077
Ino80d	chr1:63047800-63114267	PBS	pIC	5.14847	4.46684	-0.204888	0.6077	0.998077
Ndufs1	chr1:63114470-63176822	PBS	pIC	35.2852	33.3454	-0.0815736	0.8395	0.998077
Gpr1	chr1:63182570-63314575	PBS	pIC	0.179063	0.259555	0.535569	1	1
Dytn	chr1:63622850-63686927	PBS	pIC	0	0	0	1	1
Mdh1b	chr1:63698826-63730318	PBS	pIC	0	0.396305	inf	1	1
4933402D24Rik	chr1:63754908-63769267	PBS	pIC	0.0217931	0.146967	2.75355	1	1
Mir1958	chr1:63980972-63984483	PBS	pIC	0	0	0	1	1
Klf7	chr1:64035670-64121389	PBS	pIC	2.35261	6.10955	1.3768	0.1846	0.819248
Mir6899	chr1:64035670-64121389	PBS	pIC	0	0	0	1	1
Mettl21a	chr1:64606479-64617168	PBS	pIC	5.91062	5.72468	-0.0461151	0.94135	0.998077
2810408I11Rik	chr1:64679868-64690659	PBS	pIC	2.58291	6.394	1.30772	0.25125	0.92024
Fzd5	chr1:64730557-64737750	PBS	pIC	0.72713	0.825042	0.182255	0.86255	0.998077
Plekhm3	chr1:64789120-64956824	PBS	pIC	4.62437	5.50666	0.251918	0.54455	0.998077
Akr1cl	chr1:65013085-65032748	PBS	pIC	4.10704	2.46344	-0.737425	0.5577	0.998077
Cryge	chr1:65048556-65051163	PBS	pIC	0	0	0	1	1
Crygd	chr1:65061837-65063440	PBS	pIC	0.106542	0	#NAME?	1	1
Crygc	chr1:65071524-65073532	PBS	pIC	0	1.42223	inf	0.09225	0.579698
Crygb	chr1:65080221-65082290	PBS	pIC	0	0	0	1	1
Cryga	chr1:65100388-65103363	PBS	pIC	0	0.487135	inf	1	1
D630023F18Rik	chr1:65105284-65123214	PBS	pIC	0	0.244952	inf	1	1
Idh1	chr1:65158615-65186479	PBS	pIC	38.6538	33.7337	-0.196421	0.6025	0.998077
Kansl1l	chr1:66700892-66817595	PBS	pIC	4.57344	3.4392	-0.411209	0.64165	0.998077
Acadl	chr1:66830838-66863309	PBS	pIC	48.5053	43.3	-0.163774	0.65145	0.998077
Myl1	chr1:66924295-66945056	PBS	pIC	68.7367	2.01127	-5.0949	0.03655	0.5167
Lancl1	chr1:67000516-67038872	PBS	pIC	9.96145	11.3645	0.190107	0.66905	0.998077
Erbb4	chr1:68039965-69108059	PBS	pIC	0	0.192149	inf	1	1
Ikzf2	chr1:69531209-69685960	PBS	pIC	3.84978	6.482	0.751664	0.14405	0.745292
Bard1	chr1:71027534-71102972	PBS	pIC	0.737512	2.16819	1.55576	0.1319	0.711226
Abca12	chr1:71243089-71414910	PBS	pIC	0	0.097042	inf	1	1
Fn1	chr1:71585472-71653234	PBS	pIC	12.5266	8.91002	-0.491488	0.2965	0.96152
4933417E11Rik	chr1:71958997-72005195	PBS	pIC	0	0.221516	inf	1	1
Mreg	chr1:72159232-72212307	PBS	pIC	8.91336	12.0158	0.430889	0.4378	0.998077
Pecr	chr1:72259172-72284314	PBS	pIC	5.05122	7.56563	0.582828	0.48845	0.998077
2016-03-04	chr1:72427111-72536564	PBS	pIC	0.0884816	0.225599	1.35031	1	1
Ankar	chr1:72642979-72700564	PBS	pIC	0.00926623	0.222763	4.58738	1	1
Igfbp5	chr1:72858064-72874865	PBS	pIC	22.9707	6.93737	-1.72733	0.0003	0.0111554
Tnp1	chr1:73015074-73015899	PBS	pIC	0	0	0	1	1
Pinc	chr1:73391384-73430779	PBS	pIC	0	0.722479	inf	0.09105	0.579698
6030407O03Rik	chr1:73618380-73864466	PBS	pIC	0	0	0	1	1
Mir6351	chr1:73618380-73864466	PBS	pIC	0	0	0	1	1
Tns1	chr1:73910230-74124449	PBS	pIC	6.47251	3.54478	-0.868629	0.05515	0.542215
Cxcr1	chr1:74191785-74194631	PBS	pIC	0.0357733	0.361794	3.33821	1	1
Mir1928	chr1:74206553-74206620	PBS	pIC	0	0	0	1	1
Aamp	chr1:74279839-74284738	PBS	pIC	61.9023	65.9277	0.0908913	0.80735	0.998077
Tmbim1	chr1:74285033-74353692	PBS	pIC	11.0609	8.4277	-0.392258	0.60465	0.998077
Usp37	chr1:74409383-74588028	PBS	pIC	5.00666	8.18717	0.709514	0.2852	0.952303
Zfp142	chr1:74409383-74588028	PBS	pIC	2.78208	2.76253	-0.0101738	0.99175	0.999256
Rnf25	chr1:74593747-74601397	PBS	pIC	22.526	16.7434	-0.428001	0.40145	0.998077
Prkag3	chr1:74738921-74748955	PBS	pIC	0.180025	0.166637	-0.111489	1	1
Fev	chr1:74881508-74885408	PBS	pIC	0	0.153769	inf	1	1
Cryba2	chr1:74889933-74893143	PBS	pIC	0	0	0	1	1
Mir375	chr1:74900657-74900721	PBS	pIC	0	0	0	1	1
Ccdc108	chr1:74902079-74935599	PBS	pIC	0	0.176397	inf	1	1
Ihh	chr1:74945317-74951651	PBS	pIC	0.0611551	0.276058	2.17442	1	1
Nhej1	chr1:74967345-75046639	PBS	pIC	5.36237	6.20326	0.210157	0.86915	0.998077
Slc23a3	chr1:75125541-75133890	PBS	pIC	0.107268	0.0162876	-2.71937	1	1
Cnppd1	chr1:75135214-75142368	PBS	pIC	25.0005	25.8897	0.0504206	0.8997	0.998077
Abcb6	chr1:75171640-75180283	PBS	pIC	2.06975	2.96476	0.518459	0.5526	0.998077
Atg9a	chr1:75180860-75192010	PBS	pIC	5.01203	6.78367	0.436672	0.46	0.998077
Glb1l	chr1:75192159-75210778	PBS	pIC	4.43869	3.8064	-0.221708	0.7685	0.998077
Tuba4a	chr1:75210828-75219253	PBS	pIC	63.4761	67.665	0.0921951	0.8169	0.998077
A630095N17Rik	chr1:75220094-75232093	PBS	pIC	0.330743	0.0408221	-3.01829	1	1
Ptprn	chr1:75247040-75264208	PBS	pIC	0.0700518	0.0349974	-1.00117	1	1
Resp18	chr1:75272201-75278380	PBS	pIC	0	0	0	1	1
Dnpep	chr1:75308564-75317637	PBS	pIC	25.3053	26.2414	0.0524046	0.90265	0.998077
Gm15179	chr1:75360291-75375015	PBS	pIC	0.0656071	0.447098	2.76867	1	1
Chpf	chr1:75474568-75479471	PBS	pIC	5.05031	4.53295	-0.155922	0.80805	0.998077
Obsl1	chr1:75485824-75506452	PBS	pIC	0.392899	0.316278	-0.312969	1	1
Epha4	chr1:77367184-77515088	PBS	pIC	0.214286	1.27585	2.57385	0.0168	0.344144
Mir6352	chr1:77367184-77515088	PBS	pIC	0	0	0	1	1
Pax3	chr1:78101266-78197136	PBS	pIC	0.011796	0.770001	6.0285	0.3406	0.983456
Farsb	chr1:78310345-78488897	PBS	pIC	51.0671	51.3367	0.00759562	0.9848	0.999256
Scg2	chr1:79434668-79440090	PBS	pIC	0.0175616	0.362134	4.36603	1	1
Ap1s3	chr1:79606875-79671972	PBS	pIC	17.3944	39.4324	1.18076	0.01145	0.260023
Wdfy1	chr1:79702261-79761769	PBS	pIC	9.22288	12.3742	0.424041	0.29315	0.95767
Serpine2	chr1:79794320-79858665	PBS	pIC	8.83932	4.86269	-0.86218	0.2798	0.946027
Fam124b	chr1:80198698-80213944	PBS	pIC	0.251395	0.360143	0.518614	1	1
Cul3	chr1:80266817-80340430	PBS	pIC	46.456	37.6678	-0.302533	0.4156	0.998077
Dock10	chr1:80501067-80758553	PBS	pIC	36.0213	30.3897	-0.245267	0.5129	0.998077
Irs1	chr1:82233104-82291439	PBS	pIC	0.405055	2.5455	2.65176	0.0265	0.465804
Col4a4	chr1:82450722-82586849	PBS	pIC	0.0463323	0.810437	4.12861	0.2398	0.90883
Tm4sf20	chr1:82756648-82768456	PBS	pIC	0.0971684	0.0703305	-0.466338	1	1
Slc19a3	chr1:83012522-83038448	PBS	pIC	0.153435	0.425898	1.47288	1	1
Sphkap	chr1:83255780-83408200	PBS	pIC	0.0119709	1.48348	6.95331	0.11205	0.6482
Pid1	chr1:84036292-84284645	PBS	pIC	5.01984	6.20832	0.306564	0.66005	0.998077
Mir6353	chr1:84036292-84284645	PBS	pIC	0	0	0	1	1
Dner	chr1:84369838-84696221	PBS	pIC	0.0672676	0.116641	0.794093	1	1
Trip12	chr1:84721188-84839304	PBS	pIC	30.0481	23.0026	-0.385479	0.34375	0.984125
Slc16a14	chr1:84906704-84935083	PBS	pIC	0	0.464554	inf	1	1
A530032D15Rik	chr1:85088138-85109853	PBS	pIC	8.05215	25.301	1.65175	0.0205	0.399601
C130026I21Rik	chr1:85246343-85270566	PBS	pIC	3.28766	7.18593	1.12812	0.1962	0.83968
Sp110	chr1:85576898-85645036	PBS	pIC	144.771	151.951	0.0698307	0.9047	0.998077
A630001G21Rik	chr1:85717082-85736606	PBS	pIC	35.4497	28.7389	-0.302767	0.4708	0.998077
Gpr55	chr1:85939536-85961055	PBS	pIC	0.9522	1.14505	0.266079	0.8097	0.998077
Htr2b	chr1:86064618-86139295	PBS	pIC	0.257426	1.41622	2.45981	0.3549	0.990552
Ncl	chr1:86344718-86359455	PBS	pIC	106.39	127.781	0.264304	0.6328	0.998077
Snora75	chr1:86344718-86359455	PBS	pIC	29.9719	9.61463	-1.64031	0.58335	0.998077
Gm24148	chr1:86344718-86359455	PBS	pIC	1.72796	1.76648	0.0318063	0.8227	0.998077
Snord82	chr1:86344718-86359455	PBS	pIC	0	67.9547	inf	0.10355	0.615452
Nmur1	chr1:86386324-86388141	PBS	pIC	0.114301	0	#NAME?	1	1
Pde6d	chr1:86543014-86582501	PBS	pIC	27.2921	25.139	-0.118557	0.81825	0.998077
Nppc	chr1:86666292-86670573	PBS	pIC	0.0195106	1.27974	6.03545	0.3794	0.998077
Alppl2	chr1:87086690-87089928	PBS	pIC	0	0	0	1	1
Alpi	chr1:87098001-87101606	PBS	pIC	0	0	0	1	1
Ecel1	chr1:87147654-87156356	PBS	pIC	0.102167	0.249867	1.29023	1	1
Kcnj13	chr1:87326997-87450810	PBS	pIC	0.203856	7.40134	5.18216	0.42065	0.998077
Ngef	chr1:87476828-87573870	PBS	pIC	0.30271	0.239471	-0.338085	1	1
Usp40	chr1:87945120-88008551	PBS	pIC	3.56509	3.35511	-0.087579	0.8795	0.998077
Dnajb3	chr1:88055410-88220002	PBS	pIC	0.184222	0.157056	-0.230164	1	1
A730008H23Rik,Hjurp	chr1:88227019-88277579	PBS	pIC	22.7014	34.5798	0.607146	0.213	0.868891
Glrp1	chr1:88499870-88510066	PBS	pIC	0	0.466048	inf	1	1
Arl4c	chr1:88698225-88702191	PBS	pIC	60.2189	39.0533	-0.624772	0.1342	0.71762
C030007H22Rik	chr1:89360343-89406133	PBS	pIC	0	0	0	1	1
4933400F21Rik	chr1:89454810-89895282	PBS	pIC	0	0.571802	inf	1	1
Gbx2	chr1:89927961-89931176	PBS	pIC	0.493232	0.989228	1.00404	0.19205	0.833229
Asb18	chr1:89952677-90014577	PBS	pIC	0	0	0	1	1
Iqca	chr1:90042131-90153401	PBS	pIC	0	0.259363	inf	1	1
Col6a3	chr1:90766859-90843971	PBS	pIC	4.28639	4.66962	0.123543	0.78085	0.998077
Rab17	chr1:90958132-90969620	PBS	pIC	0	0	0	1	1
Ilkap	chr1:91375830-91398783	PBS	pIC	39.7979	45.4161	0.19051	0.6346	0.998077
1700020N18Rik	chr1:91404878-91406029	PBS	pIC	0	0.148319	inf	1	1
Hes6	chr1:91411482-91413222	PBS	pIC	24.9358	28.578	0.196685	0.66745	0.998077
Per2	chr1:91415981-91459328	PBS	pIC	2.55251	1.62706	-0.649649	0.40255	0.998077
Hdac4	chr1:91932748-92148393	PBS	pIC	1.81239	3.7763	1.05908	0.1547	0.775716
Ndufa10	chr1:92439718-92473758	PBS	pIC	68.429	86.1426	0.332119	0.38065	0.998077
Mir6900	chr1:92439718-92473758	PBS	pIC	0	0	0	1	1
Olfr1416	chr1:92479680-92480619	PBS	pIC	0	0	0	1	1
Olfr1415	chr1:92490817-92491753	PBS	pIC	0	0.269877	inf	1	1
Olfr1414	chr1:92511047-92518515	PBS	pIC	0	1.59713	inf	0.07885	0.579698
Myeov2	chr1:92637144-92641985	PBS	pIC	307.583	347.447	0.175816	0.63855	0.998077
Otos	chr1:92644217-92648841	PBS	pIC	1.04409	0.499513	-1.06365	0.5053	0.998077
Ankmy1	chr1:92870128-92902906	PBS	pIC	0.0728727	0.148444	1.02647	1	1
9430060I03Rik	chr1:92933542-92950590	PBS	pIC	0.14388	3.83425	4.73601	0.1514	0.768503
Kif1a	chr1:93015454-93101874	PBS	pIC	0.144599	0.266938	0.884449	1	1
2310007B03Rik	chr1:93151354-93160948	PBS	pIC	0	0	0	1	1
Mterf4	chr1:93299210-93305870	PBS	pIC	7.07011	6.19821	-0.18988	0.716	0.998077
Pask	chr1:93309436-93342788	PBS	pIC	0.451987	1.22726	1.44109	0.1442	0.745829
Hdlbp	chr1:93405939-93478917	PBS	pIC	30.4293	29.5493	-0.0423358	0.91855	0.998077
Stk25	chr1:93512103-93635727	PBS	pIC	21.2087	17.7012	-0.260808	0.51515	0.998077
Thap4	chr1:93705390-93754838	PBS	pIC	6.8275	7.51444	0.138307	0.82085	0.998077
Dtymk	chr1:93792575-93801934	PBS	pIC	60.794	76.4956	0.331447	0.4788	0.998077
Pdcd1	chr1:94038304-94052553	PBS	pIC	4.34027	4.36381	0.00780634	0.99215	0.999256
St8sia4	chr1:95587681-95667594	PBS	pIC	31.2698	24.6616	-0.342499	0.4857	0.998077
4930598F16Rik	chr1:95701183-95716518	PBS	pIC	0	0	0	1	1
1700063A18Rik	chr1:95990658-96021758	PBS	pIC	0	0	0	1	1
4930533P14Rik	chr1:96612056-96662573	PBS	pIC	0	0	0	1	1
Slco4c1	chr1:96818783-96881234	PBS	pIC	0	0.557718	inf	1	1
Slco6b1	chr1:96906175-96997560	PBS	pIC	0	0.0859458	inf	1	1
Slco6c1	chr1:97059448-97128303	PBS	pIC	0	0	0	1	1
D1Ertd622e	chr1:97643901-97662018	PBS	pIC	16.5186	18.2226	0.141636	0.74625	0.998077
Ppip5k2	chr1:97706042-97770092	PBS	pIC	10.8545	8.52133	-0.349137	0.38525	0.998077
Pam	chr1:97821093-98095632	PBS	pIC	15.3111	11.9071	-0.36275	0.5138	0.998077
B230216N24Rik	chr1:97821093-98095632	PBS	pIC	0.178621	12.0161	6.07193	0.27085	0.935025
Rnf152	chr1:105276916-105356710	PBS	pIC	0.0840776	1.62181	4.26973	0.00335	0.0980697
Pign	chr1:105518421-105663676	PBS	pIC	5.46802	4.63354	-0.238903	0.60985	0.998077
Gm20753	chr1:106152624-106171524	PBS	pIC	0	0.590069	inf	1	1
Bcl2	chr1:106538177-106714290	PBS	pIC	17.059	29.4249	0.786504	0.1042	0.618174
Mir3473f	chr1:106538177-106714290	PBS	pIC	0	0	0	1	1
Kdsr	chr1:106720409-106759742	PBS	pIC	4.93016	6.04035	0.292997	0.53385	0.998077
Vps4b	chr1:106770787-106796725	PBS	pIC	39.149	34.8623	-0.167305	0.6455	0.998077
Serpinb3a	chr1:107045586-107052303	PBS	pIC	0	0	0	1	1
Serpinb3d	chr1:107078192-107083480	PBS	pIC	0	0.20491	inf	1	1
Serpinb3b	chr1:107153960-107161114	PBS	pIC	0	0	0	1	1
Serpinb3c	chr1:107271200-107278371	PBS	pIC	0	0.134576	inf	1	1
Cdh19	chr1:110889194-110977372	PBS	pIC	0.156229	0.835174	2.41842	0.27075	0.935025
Dsel	chr1:111858701-111864918	PBS	pIC	1.97208	1.29055	-0.611733	0.4336	0.998077
Tsn	chr1:118298517-118311132	PBS	pIC	36.4864	39.2254	0.104428	0.77845	0.998077
2900060B14Rik	chr1:118389057-118609462	PBS	pIC	1.53712	22.6129	3.87885	0.2161	0.874228
Gli2	chr1:118834060-119053619	PBS	pIC	0.267041	0.545933	1.03166	1	1
Inhbb	chr1:119415464-119422248	PBS	pIC	0.502197	0.830998	0.726591	0.52005	0.998077
Ralb	chr1:119470304-119504782	PBS	pIC	20.3791	17.2405	-0.241291	0.58285	0.998077
3830432H09Rik	chr1:119529479-119536165	PBS	pIC	0	0.088332	inf	1	1
Epb4.1l5	chr1:119545032-119649000	PBS	pIC	0.23387	3.25625	3.79943	0.06915	0.570381
Ptpn4	chr1:119658092-119837071	PBS	pIC	2.19067	3.3393	0.608174	0.3538	0.989809
Tmem177	chr1:119907898-119913168	PBS	pIC	3.25533	4.91059	0.593093	0.3678	0.995827
Cfap221	chr1:119923518-119995210	PBS	pIC	0.014857	0	#NAME?	1	1
Tmem37	chr1:120067376-120073780	PBS	pIC	5.04903	3.96916	-0.347175	0.78775	0.998077
Dbi	chr1:120113279-120121096	PBS	pIC	269.469	202.826	-0.409877	0.27105	0.935286
Steap3	chr1:120226415-120271082	PBS	pIC	3.7458	2.8626	-0.387949	0.6211	0.998077
Marco	chr1:120474537-120505084	PBS	pIC	79.4336	87.8349	0.145045	0.73505	0.998077
Insig2	chr1:121304352-121332589	PBS	pIC	13.7166	11.8521	-0.210773	0.6676	0.998077
Htr5b	chr1:121509772-121528465	PBS	pIC	0.00944771	1.41735	7.22901	0.3807	0.998077
Ddx18	chr1:121553834-121567980	PBS	pIC	43.5964	47.2322	0.115561	0.75475	0.998077
Dpp10	chr1:123332137-124045559	PBS	pIC	0.5119	0.111341	-2.20087	1	1
Actr3	chr1:125392904-125435727	PBS	pIC	366.66	299.536	-0.291715	0.57245	0.998077
Lypd1	chr1:125676995-125912214	PBS	pIC	0.23597	0.10626	-1.151	1	1
Nckap5	chr1:125913635-126830632	PBS	pIC	0.497993	0.67466	0.438035	0.75485	0.998077
Tmem163	chr1:127490341-127678021	PBS	pIC	1.48956	1.94424	0.384325	0.7654	0.998077
2900009J06Rik	chr1:127729412-127774054	PBS	pIC	0.0541889	0.0411338	-0.397674	1	1
Map3k19	chr1:127815270-127840290	PBS	pIC	0.062647	0.801783	3.6779	0.18995	0.832199
Zranb3	chr1:127954178-128103047	PBS	pIC	2.1746	2.67731	0.300035	0.70095	0.998077
Lct	chr1:128284763-128328318	PBS	pIC	0	0.201326	inf	1	1
Mcm6	chr1:128331590-128359656	PBS	pIC	17.5067	36.9401	1.07728	0.00545	0.146007
Dars	chr1:128363706-128417416	PBS	pIC	46.5668	48.2885	0.0523761	0.8897	0.998077
Cxcr4	chr1:128588198-128592299	PBS	pIC	59.635	45.2855	-0.397108	0.2924	0.95767
Cd55b	chr1:130388527-130422999	PBS	pIC	0.243949	0.293819	0.268346	1	1
Cd55	chr1:130439029-130462740	PBS	pIC	160.395	71.6692	-1.1622	0.00325	0.0956641
Zp3r	chr1:130576705-130629606	PBS	pIC	0.0310696	0.0314195	0.0161556	1	1
C4bp	chr1:130635920-130661618	PBS	pIC	0	0.029608	inf	1	1
C4bp-ps1	chr1:130670201-130681571	PBS	pIC	0	0.420819	inf	1	1
Pfkfb2	chr1:130689042-130729253	PBS	pIC	4.74628	4.55454	-0.0594922	0.92425	0.998077
Il24	chr1:130882073-130887411	PBS	pIC	0.171975	0.0985242	-0.80365	1	1
Il20	chr1:130907191-130911296	PBS	pIC	0	0.319662	inf	1	1
Il19	chr1:130932655-130939241	PBS	pIC	0	0.50799	inf	1	1
Mapkapk2	chr1:131053703-131097543	PBS	pIC	58.3717	66.669	0.191746	0.61275	0.998077
Dyrk3	chr1:131128440-131138234	PBS	pIC	0.576465	1.99232	1.78915	0.12265	0.682283
Rassf5	chr1:131176409-131245178	PBS	pIC	60.6218	51.2706	-0.241703	0.50765	0.998077
Ikbke	chr1:131254601-131279563	PBS	pIC	34.2415	34.496	0.0106858	0.9786	0.998913
Srgap2	chr1:131285250-131527361	PBS	pIC	5.21839	5.20552	-0.00356468	0.99315	0.999256
Mfsd4	chr1:132026620-132068062	PBS	pIC	6.13403	9.53894	0.636995	0.28085	0.946414
Cdk18	chr1:132113546-132139685	PBS	pIC	0.378081	0.457895	0.276323	1	1
Tmcc2	chr1:132356314-132391281	PBS	pIC	1.96314	1.55965	-0.331943	0.74405	0.998077
Cntn2	chr1:132509424-132542940	PBS	pIC	0.0099919	1.42432	7.1553	0.0837	0.579698
Nfasc	chr1:132564689-132741797	PBS	pIC	0.335465	0.951675	1.50431	0.1937	0.836536
Mdm4	chr1:132986104-133030587	PBS	pIC	37.5322	23.0688	-0.702184	0.0973	0.591403
Gm19461	chr1:133246096-133303435	PBS	pIC	0.0533763	0.430259	3.01093	1	1
Sox13	chr1:133382299-133424212	PBS	pIC	1.1569	0.823683	-0.490101	0.67125	0.998077
Snrpe	chr1:133603870-133610280	PBS	pIC	490.274	512.455	0.0638374	0.87015	0.998077
Zc3h11a	chr1:133619870-133661399	PBS	pIC	42.7647	34.3663	-0.315426	0.43295	0.998077
Zbed6	chr1:133619870-133661399	PBS	pIC	5.4055	4.15316	-0.380218	0.7494	0.998077
Lax1	chr1:133679028-133690108	PBS	pIC	58.168	62.7098	0.108464	0.77675	0.998077
Atp2b4	chr1:133702673-133753747	PBS	pIC	2.12746	2.19964	0.0481413	0.9388	0.998077
Optc	chr1:133897193-133907999	PBS	pIC	0.103572	0.303955	1.55322	1	1
Prelp	chr1:133910303-133921401	PBS	pIC	6.43914	4.02792	-0.676832	0.2647	0.928715
Btg2	chr1:134074864-134079155	PBS	pIC	57.8328	70.5391	0.286536	0.47235	0.998077
Adora1	chr1:134193447-134235457	PBS	pIC	0.286617	3.47426	3.59951	0.0106	0.244514
Ppfia4	chr1:134296782-134332928	PBS	pIC	2.19083	1.24913	-0.810554	0.32355	0.97701
Tmem183a	chr1:134346096-134361999	PBS	pIC	17.57	16.9206	-0.0543336	0.89435	0.998077
Mgat4e	chr1:134540940-134549682	PBS	pIC	0	2.43547	inf	0.0681	0.564904
Ppp1r12b	chr1:134765942-134955940	PBS	pIC	1.13436	2.85563	1.33193	0.34965	0.987746
Lgr6	chr1:134986352-135105276	PBS	pIC	0	0.523182	inf	1	1
Ptprv	chr1:135108497-135132575	PBS	pIC	0.579563	0.849306	0.551318	0.6658	0.998077
Gpr37l1	chr1:135160249-135167681	PBS	pIC	0.152861	0.28595	0.903537	1	1
Elf3	chr1:135253573-135258472	PBS	pIC	0.0627739	0.0418661	-0.584383	1	1
Rnpep	chr1:135262698-135284084	PBS	pIC	13.2848	18.4883	0.476831	0.3215	0.97701
Timm17a	chr1:135301534-135313737	PBS	pIC	57.348	84.5066	0.559322	0.17095	0.798974
Shisa4	chr1:135371455-135375063	PBS	pIC	2.66307	2.87088	0.108403	0.92255	0.998077
Ipo9	chr1:135382314-135430491	PBS	pIC	10.604	9.79142	-0.115017	0.77225	0.998077
Nav1	chr1:135434579-135585355	PBS	pIC	1.78458	3.27946	0.877871	0.0716	0.579698
Mir1231	chr1:135434579-135585355	PBS	pIC	0	0	0	1	1
Pkp1	chr1:135871394-135919024	PBS	pIC	0.0256667	0.556792	4.43917	1	1
Igfn1	chr1:135953577-136006342	PBS	pIC	0	0.157372	inf	1	1
Gm15850	chr1:136127718-136131183	PBS	pIC	0	0	0	1	1
5730559C18Rik	chr1:136213521-136234280	PBS	pIC	0.0337419	0.0973479	1.52861	1	1
Gpr25	chr1:136258913-136260873	PBS	pIC	0.843864	1.05723	0.325202	0.7543	0.998077
Camsap2	chr1:136268122-136346104	PBS	pIC	6.04173	5.09015	-0.247253	0.53875	0.998077
9230116N13Rik	chr1:136411915-136440220	PBS	pIC	1.56522	1.67223	0.0954044	0.9442	0.998077
Nr5a2	chr1:136843583-136960448	PBS	pIC	0.636799	0.697687	0.131743	0.90885	0.998077
Ptprc	chr1:138062858-138175305	PBS	pIC	264.681	214.443	-0.303659	0.63245	0.998077
Nek7	chr1:138484713-138619696	PBS	pIC	31.4565	29.6534	-0.0851589	0.8118	0.998077
Gm5833	chr1:138640094-138682075	PBS	pIC	0	2.49233	inf	5e-05	0.00196354
Lhx9	chr1:138825185-138847579	PBS	pIC	0	1.29764	inf	0.0851	0.579698
2310009B15Rik	chr1:138851978-138856854	PBS	pIC	19.6329	23.22	0.242091	0.7944	0.998077
Crb1	chr1:139198253-139377076	PBS	pIC	0	0.34617	inf	1	1
Cfhr1	chr1:139547063-139560222	PBS	pIC	0	0.390816	inf	1	1
Gm4788	chr1:139697918-139781239	PBS	pIC	0.0354189	0.491386	3.79426	1	1
Cfhr2	chr1:139810291-139858699	PBS	pIC	0	0.700572	inf	1	1
Cfh	chr1:140085854-140183411	PBS	pIC	18.8301	8.58483	-1.13318	0.00785	0.196262
4930590L20Rik	chr1:140246256-140656402	PBS	pIC	0	0	0	1	1
Cdc73	chr1:143607498-143702684	PBS	pIC	11.1696	10.7511	-0.055081	0.9205	0.998077
Trove2	chr1:143750790-143777051	PBS	pIC	2.17102	2.88008	0.407737	0.47345	0.998077
Rgs2	chr1:143999337-144004149	PBS	pIC	25.3963	40.8917	0.687188	0.08875	0.579698
Rgs13	chr1:144138666-144177372	PBS	pIC	1.96206	1.04748	-0.905438	0.22805	0.890727
Rgs1	chr1:144244668-144249104	PBS	pIC	39.5014	91.7713	1.21614	0.00565	0.149623
Rgs21	chr1:144519689-144567667	PBS	pIC	0	0	0	1	1
Rgs18	chr1:144752840-144775421	PBS	pIC	9.28648	4.79917	-0.952348	0.2189	0.87893
Pla2g4a	chr1:149829618-149961290	PBS	pIC	8.87724	9.75047	0.135361	0.8003	0.998077
Mir7652	chr1:150024260-150052202	PBS	pIC	0	0	0	1	1
Ptgs2os	chr1:150074872-150099874	PBS	pIC	0.00617184	0.0889935	3.84993	1	1
Ptgs2os2	chr1:150159042-150164948	PBS	pIC	0.0476651	3.27029	6.10034	0.1123	0.648545
2310030A07Rik	chr1:150319416-150346771	PBS	pIC	0	0	0	1	1
BC003331	chr1:150361310-150466165	PBS	pIC	14.7789	14.4747	-0.0300036	0.97435	0.998879
Prg4	chr1:150361310-150466165	PBS	pIC	2.01524	3.71761	0.883426	0.5598	0.998077
Hmcn1	chr1:150562501-150993435	PBS	pIC	0.142274	0.402704	1.50105	1	1
Swt1	chr1:151367698-151428435	PBS	pIC	9.60473	9.49765	-0.0161739	0.9685	0.998077
Rnf2	chr1:151469405-151500823	PBS	pIC	28.0319	20.3901	-0.459198	0.2364	0.905131
1700025G04Rik	chr1:151884523-152090320	PBS	pIC	3.35063	4.6481	0.472212	0.31735	0.975432
Tsen15	chr1:152370735-152386682	PBS	pIC	13.4275	11.2499	-0.255286	0.69665	0.998077
Rgl1	chr1:152517529-152625111	PBS	pIC	13.2028	12.0598	-0.130639	0.7594	0.998077
Smg7	chr1:152836994-152902646	PBS	pIC	16.4443	14.7237	-0.159447	0.6693	0.998077
Lamc2	chr1:153122755-153186447	PBS	pIC	2.18474	3.17157	0.537738	0.42635	0.998077
Lamc1	chr1:153218921-153332786	PBS	pIC	7.57153	6.6578	-0.185539	0.6531	0.998077
E330020D12Rik	chr1:153404185-153414233	PBS	pIC	1.74944	9.74705	2.47807	0.03845	0.5167
Dhx9	chr1:153455757-153487660	PBS	pIC	48.3536	43.2134	-0.162144	0.6775	0.998077
Npl	chr1:153503015-153549714	PBS	pIC	11.4562	7.6465	-0.583255	0.4455	0.998077
C230024C17Rik	chr1:153721239-153737829	PBS	pIC	0.00550992	0.559814	6.66677	1	1
Rgsl1	chr1:153779386-153844141	PBS	pIC	0.0494956	0.589885	3.57506	1	1
Teddm2	chr1:153849541-153851195	PBS	pIC	0	0.405134	inf	1	1
4930452N14Rik	chr1:154241520-154270416	PBS	pIC	0	0	0	1	1
Cacna1e	chr1:154392518-154725920	PBS	pIC	1.17556	1.55419	0.402819	0.49085	0.998077
Ier5	chr1:155096366-155099636	PBS	pIC	42.9363	41.1811	-0.0602152	0.87665	0.998077
Mr1	chr1:155127877-155146780	PBS	pIC	10.7158	6.56202	-0.707529	0.22075	0.882597
Xpr1	chr1:155275656-155417444	PBS	pIC	5.82818	5.46057	-0.0939934	0.82855	0.998077
Gm5532	chr1:155520172-155527111	PBS	pIC	0.334291	2.19159	2.7128	0.0242	0.440774
Lhx4	chr1:155701693-155742027	PBS	pIC	0	0.718673	inf	0.0604	0.557946
Qsox1	chr1:155778154-155812899	PBS	pIC	14.1737	13.0137	-0.123187	0.7909	0.998077
Cep350	chr1:155844963-155973255	PBS	pIC	5.51404	5.29752	-0.0577917	0.87485	0.998077
Tor1aip1	chr1:156004598-156068859	PBS	pIC	37.5237	28.3971	-0.402058	0.4779	0.998077
Fam163a	chr1:156075955-156205026	PBS	pIC	0	0.686506	inf	0.0829	0.579698
Tdrd5	chr1:156255295-156303606	PBS	pIC	0	0.601578	inf	1	1
Soat1	chr1:156428107-156474328	PBS	pIC	10.3219	9.99466	-0.0464758	0.9115	0.998077
Tor3a	chr1:156653616-156674339	PBS	pIC	27.8286	28.4531	0.0320179	0.9357	0.998077
Fam20b	chr1:156678570-156718910	PBS	pIC	9.73313	8.48184	-0.198527	0.64235	0.998077
Ralgps2	chr1:156804165-156939626	PBS	pIC	29.9443	21.4123	-0.483843	0.22185	0.88434
Tex35	chr1:157099146-157108680	PBS	pIC	0.0311387	0	#NAME?	1	1
Rasal2	chr1:157135182-157420236	PBS	pIC	1.09377	1.8556	0.762571	0.3549	0.990552
Brinp2	chr1:158245268-158356260	PBS	pIC	0.284586	0.177809	-0.678534	1	1
Pappa2	chr1:158711730-158957438	PBS	pIC	0.107582	0.36175	1.74956	1	1
4930562F07Rik	chr1:160044379-160078586	PBS	pIC	13.4466	23.8997	0.829757	0.7718	0.998077
Tnn	chr1:160085031-160153575	PBS	pIC	0.25511	0.660703	1.37289	0.2303	0.895234
Cacybp	chr1:160202366-160212892	PBS	pIC	68.7906	118.618	0.78604	0.04965	0.526619
Rabgap1l	chr1:160219173-160792938	PBS	pIC	39.6568	28.4366	-0.479822	0.2356	0.904913
Mir1927	chr1:160219173-160792938	PBS	pIC	0	0	0	1	1
Gpr52	chr1:160219173-160792938	PBS	pIC	0.354904	0.636108	0.841843	1	1
Zbtb37	chr1:161017755-161034259	PBS	pIC	2.52721	2.62872	0.0568193	0.9312	0.998077
Dars2	chr1:161040612-161070632	PBS	pIC	6.17969	5.83309	-0.0832729	0.8875	0.998077
Klhl20	chr1:161088377-161131479	PBS	pIC	6.87554	5.24371	-0.390887	0.48035	0.998077
4930469G21Rik	chr1:161142711-161170507	PBS	pIC	0	1.31643	inf	0.1721	0.802485
Prdx6	chr1:161240111-161251210	PBS	pIC	54.4038	74.2904	0.44947	0.23855	0.907988
Fasl	chr1:161780691-161788495	PBS	pIC	2.10159	3.67171	0.804967	0.43075	0.998077
Suco	chr1:161816111-161876661	PBS	pIC	11.8197	9.13745	-0.371331	0.35175	0.988367
4930558K02Rik	chr1:161942088-161979636	PBS	pIC	0.140894	1.11319	2.98201	0.21855	0.87862
Dnm3	chr1:161987301-162478034	PBS	pIC	0.507856	1.64465	1.69529	0.3246	0.97701
Mettl13	chr1:162533671-162548345	PBS	pIC	4.15851	4.28188	0.0421786	0.95145	0.998077
7420461P10Rik	chr1:162639149-162658219	PBS	pIC	0.0348083	1.4811	5.41109	0.41325	0.998077
Prrc2c	chr1:162671784-162740556	PBS	pIC	21.9843	21.4579	-0.0349687	0.92855	0.998077
Fmo4	chr1:162793882-162812549	PBS	pIC	0.0910506	0.266174	1.54763	1	1
Fmo1	chr1:162829560-162866548	PBS	pIC	10.5742	4.41295	-1.26074	0.0423	0.5167
Fmo2	chr1:162875046-162898712	PBS	pIC	5.52912	1.53634	-1.84755	0.0994	0.601072
Fmo6	chr1:162916550-162937225	PBS	pIC	0.0221043	1.2914	5.86846	0.51545	0.998077
Fmo3	chr1:162953799-162984491	PBS	pIC	0	0	0	1	1
Mroh9	chr1:163024301-163085670	PBS	pIC	0	0.141707	inf	1	1
Prrx1	chr1:163245118-163313650	PBS	pIC	8.94902	4.98326	-0.844639	0.114	0.654372
Gorab	chr1:163384908-163403641	PBS	pIC	5.60372	3.40429	-0.719033	0.3399	0.983456
Mettl11b	chr1:163702992-163725232	PBS	pIC	0	0.928452	inf	0.04435	0.5167
BC055324	chr1:163929099-163994781	PBS	pIC	3.18795	4.12334	0.371185	0.7087	0.998077
Gm16548	chr1:164115263-164220277	PBS	pIC	0.0696104	2.31647	5.05648	0.34935	0.987746
Blzf1	chr1:164289799-164307484	PBS	pIC	5.22643	6.24867	0.257725	0.65255	0.998077
Atp1b1	chr1:164307671-164458355	PBS	pIC	20.7791	12.9042	-0.687298	0.19505	0.839024
Xcl1	chr1:164931647-164935510	PBS	pIC	39.7967	32.2669	-0.302597	0.6471	0.998077
4930568G15Rik	chr1:165066616-165091930	PBS	pIC	0	0	0	1	1
Tbx19	chr1:165137852-165160773	PBS	pIC	0.0163229	0.565818	5.11537	1	1
Sft2d2	chr1:165174340-165194433	PBS	pIC	17.5084	11.8063	-0.568489	0.1449	0.747768
Tiprl	chr1:165212285-165236958	PBS	pIC	12.6727	13.123	0.0503728	0.90125	0.998077
Dcaf6	chr1:165329500-165460463	PBS	pIC	6.97796	4.63171	-0.591259	0.3296	0.977233
Mpzl1	chr1:165592180-165634541	PBS	pIC	2.16923	2.19967	0.0201084	0.98805	0.999256
Rcsd1	chr1:165648944-165708094	PBS	pIC	70.0849	52.6861	-0.411682	0.2801	0.946027
Pou2f1	chr1:165788680-166002634	PBS	pIC	5.76868	4.6117	-0.322942	0.65915	0.998077
Dusp27	chr1:166098147-166127898	PBS	pIC	0.223778	0.936267	2.06485	0.34205	0.983456
Mael	chr1:166201384-166238744	PBS	pIC	0	0	0	1	1
Pogk	chr1:166379166-166409828	PBS	pIC	2.92347	3.93479	0.428603	0.5322	0.998077
Gm4846	chr1:166483612-166497588	PBS	pIC	0	0.254172	inf	1	1
Gm4847	chr1:166628970-166647693	PBS	pIC	0	0.00447937	inf	1	1
Fmo9	chr1:166662054-166681845	PBS	pIC	0	1.15841	inf	5e-05	0.00196354
Gm16701	chr1:166974022-166999730	PBS	pIC	0.132629	2.02297	3.93101	0.5076	0.998077
Uck2	chr1:167226083-167285127	PBS	pIC	14.9091	22.7305	0.608436	0.26115	0.925754
Mgst3	chr1:167372383-167393797	PBS	pIC	22.7302	12.4459	-0.868945	0.26005	0.924067
Lrrc52	chr1:167445674-167466780	PBS	pIC	0	0.0208597	inf	1	1
Pbx1	chr1:168119363-168432169	PBS	pIC	4.77529	5.11461	0.0990347	0.84155	0.998077
Nuf2	chr1:169497933-169531464	PBS	pIC	4.46974	12.206	1.44932	0.02225	0.419493
Rgs4	chr1:169741476-169747642	PBS	pIC	3.50378	2.85202	-0.296928	0.7087	0.998077
Hsd17b7	chr1:169949536-169969205	PBS	pIC	2.19042	2.17878	-0.00768574	0.9905	0.999256
Ddr2	chr1:169969408-170088944	PBS	pIC	5.80386	4.2576	-0.446973	0.31745	0.975432
Uap1	chr1:170141222-170174964	PBS	pIC	21.3629	19.5793	-0.125775	0.75415	0.998077
Uhmk1	chr1:170199255-170215393	PBS	pIC	6.09403	6.67675	0.131749	0.8595	0.998077
Gm7694	chr1:170298192-170306332	PBS	pIC	1.61459	1.31287	-0.298452	0.75945	0.998077
Nos1ap	chr1:170317495-170589849	PBS	pIC	0.201489	4.6331	4.5232	0.0304	0.504089
Atf6	chr1:170704456-170867771	PBS	pIC	6.29005	7.53267	0.26009	0.5301	0.998077
Dusp12	chr1:170874187-170885540	PBS	pIC	10.7476	10.9513	0.0270917	0.96605	0.998077
Fcrlb	chr1:170907272-170912941	PBS	pIC	0.311366	0.626891	1.0096	1	1
Fcrla	chr1:170917593-170927583	PBS	pIC	122.527	72.8943	-0.749224	0.06925	0.570621
Fcgr2b	chr1:170960558-170976071	PBS	pIC	64.0808	114.306	0.834936	0.03395	0.5167
Fcgr3	chr1:171051168-171059403	PBS	pIC	37.2705	59.0104	0.662935	0.1047	0.620683
Mir6546	chr1:171064590-171064652	PBS	pIC	0	0	0	1	1
Sdhc	chr1:171129156-171150603	PBS	pIC	59.6403	58.2826	-0.0332208	0.9305	0.998077
Pcp4l1	chr1:171173263-171196268	PBS	pIC	1.25454	0.687317	-0.868109	0.44095	0.998077
Tomm40l	chr1:171213969-171226379	PBS	pIC	9.72278	8.1308	-0.257973	0.61305	0.998077
Fcer1g	chr1:171229571-171234349	PBS	pIC	131.253	336.545	1.35845	0.0005	0.0179699
Ndufs2	chr1:171234859-171247112	PBS	pIC	80.4214	81.2489	0.0147693	0.96945	0.998077
Ppox	chr1:171276991-171281186	PBS	pIC	12.3914	9.02485	-0.45736	0.454	0.998077
Usp21	chr1:171281952-171287961	PBS	pIC	9.863	10.1495	0.041315	0.9436	0.998077
Ufc1	chr1:171288563-171294982	PBS	pIC	67.2939	54.5655	-0.302486	0.4751	0.998077
Nit1	chr1:171329144-171345645	PBS	pIC	15.9639	14.8761	-0.101815	0.88435	0.998077
Klhdc9	chr1:171358448-171360798	PBS	pIC	1.0868	0.99754	-0.123636	0.90735	0.998077
Itln1	chr1:171518123-171535294	PBS	pIC	0.185618	2.65573	3.8387	0.03125	0.511858
Ly9	chr1:171588612-171607410	PBS	pIC	70.8442	54.6287	-0.374991	0.3381	0.983256
Slamf7	chr1:171632402-171653037	PBS	pIC	12.3785	13.6472	0.140771	0.72865	0.998077
Mir7683	chr1:171632402-171653037	PBS	pIC	0	0	0	1	1
Vangl2	chr1:172004370-172027268	PBS	pIC	0.622596	0.901673	0.534309	0.61655	0.998077
Nhlh1	chr1:172052291-172057596	PBS	pIC	0	0.341966	inf	1	1
Ncstn	chr1:172066012-172122332	PBS	pIC	20.9278	24.9144	0.251562	0.7871	0.998077
Pea15a	chr1:172196728-172206781	PBS	pIC	62.874	50.1643	-0.325804	0.3775	0.998077
Casq1	chr1:172209893-172219895	PBS	pIC	2.89151	1.23027	-1.23285	0.3962	0.998077
Atp1a4	chr1:172223507-172258424	PBS	pIC	0.235243	0.348222	0.565853	1	1
Atp1a2	chr1:172271708-172298064	PBS	pIC	3.56378	1.32668	-1.42559	0.07395	0.579698
Kcnj9	chr1:172321032-172329263	PBS	pIC	0.024395	1.65606	6.08503	0.1122	0.6482
4933439K11Rik	chr1:172521129-172550806	PBS	pIC	0.523383	0.719153	0.458431	0.789	0.998077
Slamf8	chr1:172581376-172590568	PBS	pIC	6.89819	11.8196	0.776896	0.2175	0.877027
Fcrl6	chr1:172596639-172602551	PBS	pIC	0	0.394229	inf	1	1
Dusp23	chr1:172630768-172632974	PBS	pIC	1.49544	2.16278	0.53231	0.63905	0.998077
Apcs	chr1:172893960-172895054	PBS	pIC	0	1.26495	inf	0.05045	0.526619
Olfr1408	chr1:173130282-173131215	PBS	pIC	0	13.8214	inf	5e-05	0.00196354
Olfr1406	chr1:173183441-173184504	PBS	pIC	0	11.2391	inf	5e-05	0.00196354
Fcer1a	chr1:173221270-173227229	PBS	pIC	4.00483	3.26873	-0.29301	0.7994	0.998077
Mptx2	chr1:173274460-173277756	PBS	pIC	0	0.40671	inf	1	1
Ackr1	chr1:173331885-173333503	PBS	pIC	17.593	10.2965	-0.772845	0.2538	0.921587
Cadm3	chr1:173334253-173367695	PBS	pIC	1.74562	1.02383	-0.769772	0.4594	0.998077
BC094916	chr1:173521310-173535957	PBS	pIC	48.8355	29.654	-0.719701	0.0893	0.579698
Pydc4	chr1:173591956-173599274	PBS	pIC	4.14312	4.9906	0.268495	0.7219	0.998077
AI607873	chr1:173723427-173741809	PBS	pIC	6.12673	8.25426	0.430022	0.4389	0.998077
Ifi204	chr1:173747293-173766919	PBS	pIC	38.4258	41.3056	0.104261	0.7781	0.998077
Mndal	chr1:173857219-173880187	PBS	pIC	149.893	117.204	-0.354921	0.3321	0.978128
Mnda	chr1:173896340-173913046	PBS	pIC	5.8135	7.53879	0.374927	0.64255	0.998077
Ifi203	chr1:173920400-173942672	PBS	pIC	126.788	87.7167	-0.531495	0.23935	0.908193
Ifi202b	chr1:173962568-173982844	PBS	pIC	21.0974	32.0437	0.602974	0.1979	0.842242
Ifi205	chr1:174011997-174031755	PBS	pIC	11.4421	13.8531	0.275852	0.65515	0.998077
Olfr231	chr1:174117090-174118014	PBS	pIC	0	0	0	1	1
Olfr419	chr1:174249888-174250976	PBS	pIC	0	0.445575	inf	1	1
Grem2	chr1:174833784-174921819	PBS	pIC	0.671086	0.270185	-1.31255	0.4244	0.998077
Rgs7	chr1:175059075-175492545	PBS	pIC	0.00775811	0.182738	4.55793	1	1
Fh1	chr1:175601377-175625635	PBS	pIC	71.1381	66.191	-0.103988	0.78525	0.998077
Opn3	chr1:175662420-175692632	PBS	pIC	1.66301	1.69296	0.0257509	0.7896	0.998077
Chml	chr1:175662420-175692632	PBS	pIC	2.15518	1.60123	-0.428625	0.5705	0.998077
Pld5	chr1:175962305-176275312	PBS	pIC	0.978805	3.27954	1.7444	0.113	0.651652
Cep170	chr1:176733652-176807124	PBS	pIC	6.30238	6.65774	0.0791341	0.85875	0.998077
Mir350	chr1:176733652-176807124	PBS	pIC	0	0	0	1	1
Hmga2-ps1	chr1:176814659-177020432	PBS	pIC	3.95509	5.41907	0.454333	0.68725	0.998077
Akt3	chr1:177022114-177248767	PBS	pIC	14.6186	9.69749	-0.592117	0.14795	0.75792
2310043L19Rik	chr1:177641541-177642943	PBS	pIC	0	0.10275	inf	1	1
Adss	chr1:177763177-177796509	PBS	pIC	45.1515	40.5921	-0.153576	0.6844	0.998077
Hnrnpu	chr1:178328299-178337784	PBS	pIC	139.223	145.809	0.0666771	0.87365	0.998077
Smyd3	chr1:178955038-179518003	PBS	pIC	3.83599	9.54089	1.31452	0.0236	0.433771
Tfb2m	chr1:179528055-179546267	PBS	pIC	15.5115	22.1862	0.516328	0.2333	0.901888
Ahctf1	chr1:179744903-179804015	PBS	pIC	12.704	10.8069	-0.233334	0.54315	0.998077
Adck3	chr1:179961088-180196020	PBS	pIC	7.40607	6.90027	-0.102056	0.8654	0.998077
Psen2	chr1:180227003-180256300	PBS	pIC	25.6717	24.8919	-0.0445057	0.91675	0.998077
Gm5069	chr1:180326968-180423659	PBS	pIC	0.085327	4.17252	5.61177	0.1794	0.811149
6330403A02Rik	chr1:180432372-180483504	PBS	pIC	0.366619	0.366362	-0.00101216	1	1
Mixl1	chr1:180693047-180697034	PBS	pIC	0.00819545	1.97287	7.91125	0.1705	0.798497
H3f3a	chr1:180802567-180813603	PBS	pIC	1333.18	951.552	-0.486519	0.34385	0.984236
Ephx1	chr1:180989555-181017495	PBS	pIC	82.2954	39.8385	-1.04665	0.0082	0.202187
Nvl	chr1:181093422-181144157	PBS	pIC	10.9885	14.8397	0.433468	0.34495	0.985044
Wdr26	chr1:181173225-181211978	PBS	pIC	26.8989	20.427	-0.397075	0.30445	0.968317
Ccdc121	chr1:181509632-181511451	PBS	pIC	0	0.121137	inf	1	1
Lbr	chr1:181815314-181842401	PBS	pIC	46.6681	45.3731	-0.0405993	0.90915	0.998077
Enah	chr1:181896385-182019980	PBS	pIC	1.17343	2.15525	0.877127	0.15875	0.782667
Vmn1r1	chr1:182157177-182158098	PBS	pIC	0	0.275626	inf	1	1
Degs1	chr1:182275769-182282759	PBS	pIC	62.1405	57.0891	-0.122318	0.73595	0.998077
Fbxo28	chr1:182313101-182341606	PBS	pIC	8.9719	9.36419	0.0617415	0.88745	0.998077
Capn2	chr1:182467258-182517483	PBS	pIC	25.1961	18.8426	-0.419205	0.2724	0.936392
Ccdc185	chr1:182747125-182749180	PBS	pIC	0	0	0	1	1
Disp1	chr1:183086263-183221529	PBS	pIC	2.0496	1.61804	-0.341089	0.6773	0.998077
Brox	chr1:183276341-183297008	PBS	pIC	22.2719	19.521	-0.190197	0.6089	0.998077
Mia3	chr1:183326235-183369565	PBS	pIC	14.1494	11.9515	-0.243547	0.511	0.998077
1700056E22Rik	chr1:184033031-184033998	PBS	pIC	1.17031	0.767025	-0.609547	0.6341	0.998077
1700112H15Rik	chr1:184527840-184557691	PBS	pIC	0	0.366348	inf	1	1
Hlx	chr1:184727144-184732493	PBS	pIC	3.61778	3.36791	-0.10325	0.9092	0.998077
2016-03-01	chr1:184786766-184811300	PBS	pIC	0.385945	1.27341	1.72222	0.30495	0.968377
2016-03-02	chr1:184813067-184845847	PBS	pIC	67.3098	55.4626	-0.279302	0.4523	0.998077
Mir1981	chr1:184813067-184845847	PBS	pIC	0	0	0	1	1
C130074G19Rik	chr1:184871925-184883036	PBS	pIC	8.72712	3.34109	-1.38519	0.0753	0.579698
Mark1	chr1:184896423-184999549	PBS	pIC	0.831048	0.724709	-0.19753	0.8676	0.998077
Iars2	chr1:185204167-185329401	PBS	pIC	16.7275	14.6488	-0.191445	0.73955	0.998077
9630028B13Rik	chr1:185429356-185441819	PBS	pIC	0.0179836	0.855171	5.57146	0.3122	0.972101
Gm2061	chr1:185447115-185468761	PBS	pIC	0	0.610273	inf	1	1
Lyplal1	chr1:186087731-186117310	PBS	pIC	1.39494	0.712836	-0.968566	0.49985	0.998077
A730004F24Rik	chr1:186511837-186558681	PBS	pIC	0	0.504913	inf	1	1
Tgfb2	chr1:186623185-186705992	PBS	pIC	0.600396	1.47991	1.30152	0.19625	0.83968
Rrp15	chr1:186721086-186749358	PBS	pIC	30.5118	41.5656	0.446022	0.2992	0.963492
Spata17	chr1:187048406-187215446	PBS	pIC	0	0.192648	inf	1	1
9330162B11Rik	chr1:187609005-188214884	PBS	pIC	0	2.23733	inf	0.1538	0.773139
Kctd3	chr1:188971097-189007840	PBS	pIC	4.88491	3.99655	-0.289575	0.6167	0.998077
Kcnk2	chr1:189207929-189402273	PBS	pIC	0.153265	0.467642	1.60938	1	1
Cenpf	chr1:189640613-189688086	PBS	pIC	0.683995	2.57117	1.91037	0.01945	0.384767
Smyd2	chr1:189880491-189922288	PBS	pIC	21.9234	17.969	-0.286958	0.5691	0.998077
Prox1	chr1:190121776-190170680	PBS	pIC	1.26093	1.85199	0.554589	0.6015	0.998077
Rps6kc1	chr1:190772878-190911770	PBS	pIC	2.98368	2.66226	-0.164441	0.8186	0.998077
Vash2	chr1:190947645-190979296	PBS	pIC	0.699995	0.992679	0.503982	0.7071	0.998077
Mfsd7b	chr1:191005831-191029781	PBS	pIC	4.72799	6.08442	0.363893	0.5377	0.998077
Tatdn3	chr1:191045829-191062932	PBS	pIC	6.58978	6.72677	0.0296829	0.97525	0.998879
Fam71a	chr1:191162583-191164817	PBS	pIC	0	1.06333	inf	0.0945	0.580299
Atf3	chr1:191170296-191183333	PBS	pIC	1.40478	16.4735	3.55173	0.0035	0.101538
Nenf	chr1:191306796-191318118	PBS	pIC	54.3592	31.0205	-0.809301	0.147	0.754013
Ppp2r5a	chr1:191325964-191397041	PBS	pIC	73.2521	57.1482	-0.358163	0.42815	0.998077
Dtl	chr1:191537355-191575544	PBS	pIC	2.05927	7.1506	1.79593	0.03205	0.515522
1700034H15Rik	chr1:191894071-191913247	PBS	pIC	0.192617	0.748029	1.95736	0.52905	0.998077
Traf5	chr1:191997202-192092599	PBS	pIC	29.2794	24.5745	-0.252723	0.5221	0.998077
Mir3473c	chr1:191997202-192092599	PBS	pIC	0	0	0	1	1
Rcor3	chr1:192098545-192151025	PBS	pIC	4.24572	5.2013	0.292863	0.64275	0.998077
Hhat	chr1:192512827-192771219	PBS	pIC	0.908095	1.5319	0.754404	0.5185	0.998077
Sertad4	chr1:192844487-192856855	PBS	pIC	0.979425	3.28875	1.74753	0.11975	0.674159
Syt14	chr1:192891233-193035775	PBS	pIC	0	0.279889	inf	1	1
Diexf	chr1:193104402-193130251	PBS	pIC	4.83281	5.34185	0.144476	0.7705	0.998077
Traf3ip3	chr1:193173468-193201546	PBS	pIC	93.1167	73.0628	-0.349904	0.40195	0.998077
Hsd11b1	chr1:193221640-193264045	PBS	pIC	29.3291	24.2028	-0.277162	0.5632	0.998077
G0s2	chr1:193272159-193273188	PBS	pIC	15.527	23.4379	0.59406	0.3657	0.995748
Camk1g	chr1:193346345-193370282	PBS	pIC	0.228785	0.0818778	-1.48245	1	1
Mir205	chr1:193507462-193507530	PBS	pIC	0	0	0	1	1
4930503O07Rik	chr1:194212186-194222759	PBS	pIC	0	1.07338	inf	0.03885	0.5167
Gm16897	chr1:194938820-194976959	PBS	pIC	0.393906	4.63638	3.55708	0.2569	0.92268
Cd46	chr1:195041899-195092248	PBS	pIC	0.899595	0.682245	-0.398985	0.70585	0.998077
Cr1l	chr1:195103787-195131570	PBS	pIC	74.0083	53.3265	-0.472836	0.21625	0.874615
Cr2	chr1:195136810-195176715	PBS	pIC	78.2397	51.0834	-0.615046	0.146	0.750797
Ppp1r14c	chr10:3366149-3464975	PBS	pIC	0.188548	0.310984	0.721912	1	1
Iyd	chr10:3540278-3554877	PBS	pIC	0.224725	0.341559	0.603979	1	1
Plekhg1	chr10:3740376-3967302	PBS	pIC	2.02196	2.14753	0.0869253	0.8913	0.998077
Mthfd1l	chr10:3973074-4167081	PBS	pIC	13.3631	16.6346	0.315937	0.4449	0.998077
Akap12	chr10:4266328-4359471	PBS	pIC	4.70316	4.72582	0.00693541	0.9885	0.999256
Armt1	chr10:4432604-4455140	PBS	pIC	14.3469	14.74	0.0389961	0.94035	0.998077
Ccdc170	chr10:4509871-4561111	PBS	pIC	0.0980113	0.0478372	-1.03482	1	1
Esr1	chr10:4611988-5005633	PBS	pIC	1.1506	6.21991	2.43451	0.0084	0.206171
Myct1	chr10:5593727-5606791	PBS	pIC	4.47254	2.66544	-0.746718	0.3473	0.986094
Vip	chr10:5639217-5647614	PBS	pIC	0	0.148135	inf	1	1
Oprm1	chr10:6758592-7038209	PBS	pIC	0.0356327	4.71616	7.04827	0.03695	0.5167
Lrp11	chr10:7589799-7625477	PBS	pIC	0.54186	0.635455	0.22987	0.8287	0.998077
[truncated: 22,812 more rows]

## Sheet: Supp table 6
Supplementary Table 6: Genes enriched in pic exosomes vs control exosomes in whole node
[truncated: 24,152 more rows]

[truncated: 2 more sheets: Supp table 7, Supp table 8]
